# Supplementary material for: Harnessing gut microbes for glycan detection and quantification
Source: Nat Commun. 2023 Jan 17;14:275. doi: 10.1038/s41467-022-35626-2 (PMC9845299; doi:10.1038/s41467-022-35626-2)
Supplement: Supplementary file 4 — Source Data [file 41467_2022_35626_MOESM4_ESM.xlsx]

## Sheet: Fig. 1c
strain:	wt (GT23)								Δsensor (ΔBT3334; GT150)								ΔsusC (ΔBT3332; GT2926)								Δlysases (ΔBT3324 ΔBT3350 ΩBT4410; GT3086)								Δgh (ΔBT3348; VR69)
time (hrs) ↓/ rep:	1	2	3	4	5	6	7	8	1	2	3	4	5	6	7	8	1	2	3	4	5	6	7	8	1	2	3	4	5	6	7	8	1	2	3	4	5	6	7	8
0	0.1149	0.1027	0.1051	0.1093	0.1447	0.127	0.1167	0.1328	0.1166	0.104	0.103	0.1016	0.1523	0.1232	0.1148	0.1461	0.1182	0.1033	0.102	0.1044	0.1374	0.1221	0.1302	0.1255	0.1096	0.1008	0.1015	0.1039	0.1263	0.1141	0.1247	0.1081	0.1293	0.1146	0.111	0.1096	0.1204	0.1236	0.1054	0.1074
0.25	0.1063	0.0974	0.1007	0.1054	0.1298	0.114	0.1085	0.1238	0.1105	0.0982	0.098	0.098	0.1396	0.1132	0.1077	0.1345	0.1125	0.0982	0.0971	0.0991	0.1255	0.1135	0.1224	0.1187	0.1031	0.0965	0.097	0.0998	0.1141	0.1072	0.1199	0.1044	0.1227	0.1089	0.1062	0.1063	0.1131	0.1168	0.1014	0.1034
0.5	0.1076	0.0949	0.0985	0.1035	0.1266	0.1092	0.1037	0.1222	0.111	0.0957	0.0959	0.0958	0.1354	0.1081	0.1026	0.1317	0.1116	0.096	0.0948	0.0969	0.1254	0.1072	0.1188	0.1152	0.1036	0.095	0.0955	0.0982	0.1122	0.1043	0.1175	0.1016	0.1205	0.1075	0.1038	0.1036	0.1108	0.1154	0.1003	0.1033
0.75	0.108	0.0945	0.0979	0.1027	0.1277	0.1113	0.1081	0.1229	0.1114	0.0957	0.0953	0.0948	0.1349	0.1085	0.1066	0.1338	0.1124	0.0955	0.094	0.096	0.1243	0.1087	0.1241	0.1184	0.1029	0.0946	0.0952	0.0972	0.1166	0.1053	0.1213	0.1052	0.1202	0.1073	0.103	0.1027	0.1126	0.1161	0.1036	0.1086
1	0.1087	0.0946	0.0981	0.1028	0.13	0.1096	0.1055	0.1247	0.1121	0.096	0.0953	0.0947	0.1359	0.1084	0.1041	0.1335	0.1138	0.0961	0.0942	0.0962	0.1259	0.1081	0.123	0.1178	0.1039	0.0945	0.0949	0.0977	0.1159	0.1051	0.119	0.1042	0.1205	0.1072	0.1034	0.1026	0.1114	0.1146	0.1019	0.1056
1.25	0.1111	0.0953	0.0987	0.1034	0.1335	0.1065	0.1066	0.1278	0.1145	0.0964	0.0959	0.0946	0.136	0.1053	0.1044	0.1369	0.1175	0.0969	0.0945	0.0964	0.127	0.1058	0.1244	0.1183	0.1053	0.0949	0.0952	0.0977	0.1161	0.1023	0.1188	0.1022	0.1204	0.1076	0.1041	0.1023	0.1085	0.1143	0.0991	0.1021
1.5	0.1148	0.0969	0.1002	0.1059	0.1364	0.1081	0.1034	0.1316	0.1177	0.0992	0.0971	0.0961	0.1397	0.1063	0.1021	0.1402	0.1193	0.0988	0.096	0.0978	0.1297	0.1067	0.125	0.1197	0.1089	0.096	0.0966	0.099	0.1183	0.1019	0.1194	0.0996	0.1221	0.109	0.1049	0.103	0.111	0.1157	0.0982	0.101
1.75	0.1179	0.0985	0.102	0.1076	0.1419	0.1091	0.1038	0.1358	0.1195	0.0991	0.0982	0.0974	0.1406	0.1058	0.1012	0.1408	0.1201	0.0999	0.0974	0.0993	0.131	0.107	0.1266	0.1223	0.1103	0.097	0.099	0.1004	0.1208	0.1017	0.12	0.0986	0.1229	0.1107	0.1059	0.1026	0.111	0.1168	0.0983	0.1002
2	0.1219	0.1005	0.1035	0.1113	0.1456	0.1091	0.1065	0.1425	0.1204	0.1006	0.0998	0.0984	0.1395	0.1048	0.1025	0.1421	0.1205	0.102	0.099	0.101	0.1297	0.1066	0.1284	0.1246	0.1116	0.0986	0.0998	0.1011	0.1218	0.1001	0.1223	0.0996	0.1233	0.1118	0.107	0.1036	0.1113	0.1182	0.0984	0.1
2.25	0.1265	0.102	0.1053	0.1112	0.1559	0.1112	0.1088	0.1529	0.121	0.1011	0.1001	0.0982	0.1424	0.1064	0.1032	0.1424	0.1206	0.103	0.0991	0.1008	0.132	0.1082	0.1277	0.1248	0.1117	0.0987	0.0986	0.1009	0.1242	0.1013	0.1237	0.0998	0.1239	0.1122	0.108	0.1049	0.1119	0.1175	0.1004	0.1008
2.5	0.1319	0.1041	0.1053	0.1131	0.1628	0.115	0.1097	0.1601	0.1212	0.1017	0.1002	0.0974	0.1409	0.1077	0.1043	0.1431	0.121	0.104	0.0993	0.1012	0.1314	0.1099	0.1276	0.1262	0.1117	0.0995	0.0981	0.1006	0.1231	0.1019	0.1237	0.1004	0.1245	0.1129	0.1096	0.1071	0.1118	0.1169	0.1002	0.1005
2.75	0.1391	0.1069	0.1072	0.116	0.1753	0.1145	0.1152	0.1706	0.121	0.1026	0.1013	0.0972	0.1413	0.1075	0.108	0.145	0.1212	0.1045	0.1002	0.1015	0.1319	0.1121	0.1297	0.1265	0.112	0.0998	0.0987	0.1002	0.1234	0.102	0.1255	0.1014	0.1244	0.1133	0.1108	0.1095	0.1125	0.1168	0.1006	0.102
3	0.1483	0.1098	0.1094	0.1181	0.1896	0.12	0.116	0.1851	0.121	0.1037	0.1034	0.098	0.1417	0.1102	0.1074	0.1451	0.1212	0.1049	0.1015	0.1023	0.1319	0.1122	0.1287	0.1274	0.1126	0.101	0.0995	0.1005	0.1241	0.1036	0.1245	0.1025	0.1239	0.1125	0.1089	0.1076	0.1142	0.1173	0.102	0.103
3.25	0.1591	0.1133	0.1117	0.121	0.2049	0.1229	0.1212	0.1957	0.1211	0.1044	0.1028	0.0985	0.1407	0.1114	0.1107	0.1447	0.1213	0.1053	0.1019	0.1037	0.1313	0.1131	0.1299	0.1267	0.1129	0.102	0.1003	0.1012	0.1252	0.1047	0.1259	0.1021	0.1228	0.1117	0.1086	0.1076	0.1146	0.1164	0.1015	0.1044
3.5	0.172	0.1189	0.1141	0.1235	0.221	0.1237	0.1233	0.2095	0.121	0.1057	0.1033	0.0992	0.1401	0.1108	0.1082	0.1446	0.1214	0.1058	0.1023	0.1041	0.1303	0.1113	0.1285	0.1272	0.1132	0.1022	0.1011	0.1016	0.1257	0.1045	0.1246	0.1035	0.123	0.1119	0.1084	0.1067	0.1129	0.1162	0.1022	0.1038
3.75	0.1854	0.1227	0.1175	0.1281	0.234	0.1292	0.1291	0.2268	0.1211	0.1057	0.1044	0.1005	0.1399	0.1111	0.1095	0.1447	0.1213	0.1074	0.1031	0.1046	0.1302	0.1121	0.1285	0.1292	0.1132	0.1021	0.1017	0.1025	0.1252	0.1059	0.1258	0.1038	0.1226	0.1133	0.1085	0.1075	0.1115	0.1167	0.1011	0.1027
4	0.196	0.1289	0.1215	0.1343	0.2415	0.1354	0.1358	0.2391	0.1207	0.1062	0.1053	0.1016	0.1422	0.1114	0.11	0.144	0.1209	0.1072	0.1039	0.1054	0.1314	0.1132	0.1282	0.1272	0.1131	0.1024	0.1018	0.1041	0.1267	0.1064	0.126	0.1043	0.1236	0.1132	0.1092	0.1082	0.1115	0.1166	0.1028	0.1028
4.25	0.2041	0.1368	0.1265	0.1411	0.2445	0.1426	0.1449	0.2482	0.1205	0.1067	0.105	0.1024	0.1399	0.1115	0.1117	0.1436	0.1208	0.1075	0.1039	0.1053	0.1312	0.1138	0.1292	0.1266	0.1131	0.1026	0.1022	0.1033	0.126	0.1064	0.1264	0.1046	0.1248	0.113	0.1097	0.1078	0.1114	0.1167	0.102	0.1037
4.5	0.2104	0.1462	0.1324	0.1492	0.2473	0.1515	0.1535	0.2536	0.1215	0.1071	0.1056	0.1031	0.1393	0.1128	0.1115	0.1446	0.1204	0.1077	0.1045	0.1054	0.1302	0.1153	0.1291	0.1273	0.1131	0.1028	0.1021	0.1036	0.1262	0.1069	0.1268	0.1051	0.1246	0.1129	0.1084	0.1076	0.1128	0.1171	0.1019	0.103
4.75	0.2164	0.1575	0.1399	0.1579	0.2506	0.1586	0.1638	0.2563	0.1202	0.1072	0.1059	0.1034	0.1402	0.112	0.1106	0.143	0.1201	0.1081	0.1046	0.1059	0.1308	0.1132	0.1284	0.1259	0.1142	0.1048	0.1018	0.1039	0.1274	0.1074	0.1262	0.1047	0.1248	0.1139	0.1094	0.108	0.1123	0.1172	0.102	0.1046
5	0.2227	0.1696	0.1484	0.1665	0.2534	0.1728	0.1762	0.2613	0.1199	0.1074	0.1082	0.1036	0.1403	0.1147	0.1115	0.1432	0.1202	0.108	0.105	0.1062	0.1299	0.1156	0.1274	0.1272	0.113	0.1036	0.1024	0.104	0.1265	0.1074	0.1258	0.1054	0.1255	0.1134	0.1108	0.1081	0.113	0.117	0.1021	0.1035
5.25	0.2267	0.1825	0.1594	0.1769	0.2531	0.1854	0.1918	0.2645	0.1195	0.1077	0.1071	0.104	0.1379	0.1138	0.1122	0.1431	0.1197	0.108	0.1063	0.1061	0.1278	0.1141	0.128	0.1273	0.1129	0.1039	0.1026	0.104	0.1248	0.1069	0.1255	0.1056	0.1267	0.1147	0.1104	0.1091	0.1138	0.1168	0.1024	0.1053
5.5	0.2315	0.1944	0.1724	0.1888	0.2559	0.2019	0.2067	0.2668	0.1195	0.1078	0.1071	0.1042	0.1375	0.1148	0.1112	0.1435	0.1194	0.108	0.1055	0.1067	0.1287	0.1158	0.1272	0.1266	0.1127	0.104	0.1024	0.1041	0.1261	0.1075	0.1253	0.1061	0.1268	0.1143	0.1108	0.1093	0.1133	0.117	0.1025	0.1039
5.75	0.2348	0.2047	0.1871	0.2016	0.257	0.2151	0.2241	0.269	0.1195	0.1088	0.1088	0.1067	0.1367	0.113	0.1131	0.1421	0.1196	0.109	0.1067	0.108	0.1282	0.1148	0.1275	0.1262	0.1129	0.1051	0.1041	0.106	0.1261	0.1075	0.1266	0.1062	0.1277	0.1152	0.1097	0.1094	0.1138	0.118	0.1042	0.105
6	0.2377	0.2119	0.2017	0.2149	0.2587	0.2314	0.2349	0.2703	0.1191	0.1088	0.109	0.1073	0.1374	0.115	0.1137	0.1432	0.1193	0.109	0.1072	0.1083	0.1283	0.116	0.1289	0.1278	0.1126	0.1052	0.1045	0.1072	0.1263	0.1095	0.1262	0.1087	0.1298	0.1156	0.1103	0.1093	0.1147	0.1195	0.1056	0.1064
6.25	0.2397	0.2182	0.2145	0.2239	0.2594	0.2406	0.2426	0.2722	0.1186	0.1081	0.1081	0.1059	0.1361	0.1163	0.1132	0.1425	0.1188	0.1081	0.1063	0.1072	0.1283	0.1158	0.1283	0.1269	0.1123	0.1047	0.1038	0.106	0.1252	0.1101	0.1259	0.1081	0.1291	0.1157	0.1108	0.109	0.1155	0.1184	0.1035	0.105
6.5	0.2412	0.224	0.2222	0.2302	0.2595	0.2415	0.2444	0.2715	0.1182	0.1077	0.1078	0.1057	0.1356	0.1155	0.1118	0.1418	0.1187	0.1077	0.1057	0.1079	0.1273	0.1158	0.1262	0.1267	0.112	0.1045	0.1037	0.1053	0.1256	0.1093	0.125	0.108	0.1295	0.1164	0.1109	0.1101	0.1148	0.1184	0.1038	0.1046
6.75	0.2415	0.2287	0.2275	0.2356	0.2599	0.2421	0.2479	0.2697	0.1179	0.1075	0.1076	0.1057	0.1365	0.1129	0.1121	0.1401	0.1184	0.1075	0.1056	0.1065	0.1281	0.1141	0.126	0.1254	0.1118	0.1043	0.1036	0.1053	0.1262	0.1089	0.1252	0.1076	0.1304	0.1164	0.1113	0.1102	0.1146	0.1187	0.1032	0.1037
7	0.242	0.2329	0.2312	0.2391	0.2604	0.2461	0.2502	0.2695	0.1177	0.1075	0.1074	0.1056	0.1367	0.1154	0.1124	0.14	0.1181	0.1072	0.1054	0.1067	0.1272	0.1149	0.1254	0.1247	0.1117	0.1044	0.1034	0.1054	0.1257	0.1097	0.1246	0.1066	0.132	0.1167	0.1117	0.1112	0.1154	0.1189	0.1044	0.105
7.25	0.242	0.2364	0.2346	0.2419	0.2582	0.2463	0.2531	0.269	0.1176	0.1075	0.1075	0.1059	0.1346	0.114	0.1125	0.14	0.1179	0.1073	0.1055	0.1068	0.1259	0.1143	0.1272	0.1248	0.1116	0.1045	0.1039	0.1056	0.1249	0.109	0.1252	0.1074	0.1322	0.1178	0.1127	0.1107	0.1153	0.1197	0.1047	0.1059
7.5	0.2413	0.2391	0.2375	0.244	0.2571	0.2474	0.2536	0.2671	0.1181	0.1079	0.1084	0.1069	0.1338	0.1142	0.1114	0.1387	0.1178	0.1077	0.1063	0.1074	0.1254	0.1147	0.1259	0.1245	0.1117	0.1049	0.1047	0.1065	0.1242	0.1095	0.1261	0.1067	0.1315	0.1188	0.1124	0.1111	0.1166	0.1211	0.1051	0.1057
7.75	0.2398	0.2409	0.2395	0.2453	0.2552	0.2469	0.255	0.267	0.1172	0.1084	0.1081	0.1069	0.1331	0.114	0.1113	0.1392	0.1177	0.1074	0.1062	0.1075	0.1246	0.1147	0.1254	0.124	0.1119	0.1048	0.1044	0.1068	0.1238	0.1091	0.1246	0.1073	0.1319	0.119	0.1131	0.1104	0.1164	0.1215	0.1056	0.1064
8	0.2387	0.242	0.24	0.2458	0.2562	0.2461	0.2568	0.2658	0.117	0.1074	0.1078	0.1064	0.1355	0.1142	0.1137	0.1408	0.1173	0.107	0.1057	0.1072	0.127	0.1149	0.128	0.1266	0.1112	0.1045	0.1041	0.1064	0.1264	0.11	0.1267	0.1097	0.1332	0.1183	0.1138	0.112	0.1179	0.1226	0.1067	0.107
8.25	0.2374	0.2422	0.2403	0.2458	0.254	0.2456	0.258	0.2657	0.1168	0.1075	0.1096	0.1067	0.1335	0.1151	0.1143	0.1401	0.1171	0.1071	0.1059	0.1075	0.1255	0.1147	0.1271	0.1265	0.1112	0.1047	0.1046	0.1066	0.1243	0.1105	0.1264	0.1095	0.1327	0.119	0.1145	0.1116	0.1194	0.1239	0.1059	0.108
8.5	0.2358	0.2419	0.24	0.2457	0.2517	0.2481	0.2542	0.2637	0.1178	0.1071	0.1073	0.1059	0.1314	0.1138	0.1113	0.1385	0.1168	0.1065	0.1053	0.1066	0.1246	0.116	0.1256	0.1247	0.1109	0.1041	0.1037	0.1071	0.1237	0.1094	0.124	0.1081	0.1338	0.1206	0.1135	0.112	0.1181	0.1245	0.106	0.1075
8.75	0.2342	0.2412	0.239	0.2453	0.25	0.2443	0.2532	0.2637	0.1162	0.1069	0.1069	0.1054	0.1311	0.1134	0.1117	0.1391	0.1166	0.1061	0.1049	0.1073	0.1232	0.1137	0.1238	0.1248	0.1107	0.1039	0.1035	0.1057	0.1221	0.1085	0.1237	0.1092	0.1345	0.1201	0.1152	0.1127	0.1186	0.1244	0.1057	0.108
9	0.233	0.2408	0.2385	0.2445	0.2494	0.241	0.2528	0.2618	0.116	0.1064	0.1067	0.1052	0.1321	0.1122	0.1112	0.1376	0.1163	0.1058	0.1047	0.1062	0.1233	0.1136	0.1241	0.124	0.1106	0.104	0.1034	0.1054	0.123	0.1091	0.1236	0.1084	0.1346	0.1204	0.1153	0.113	0.12	0.1251	0.1075	0.1083
9.25	0.232	0.2396	0.2374	0.2437	0.2477	0.2406	0.2525	0.2604	0.1158	0.1064	0.1079	0.1051	0.1306	0.113	0.1119	0.138	0.1163	0.1057	0.1047	0.106	0.1227	0.1129	0.1254	0.1239	0.1105	0.1037	0.1032	0.1055	0.1228	0.109	0.1233	0.1084	0.1338	0.122	0.1144	0.1127	0.1188	0.125	0.1059	0.1076
9.5	0.2306	0.2385	0.2361	0.2431	0.2467	0.2389	0.2492	0.2595	0.1157	0.1063	0.1063	0.1048	0.1305	0.1131	0.1105	0.1369	0.116	0.1055	0.1044	0.1058	0.123	0.113	0.1232	0.1242	0.1103	0.1036	0.103	0.1053	0.122	0.1091	0.1228	0.1081	0.1361	0.1207	0.1157	0.1134	0.119	0.1238	0.1066	0.1073
9.75	0.2293	0.2376	0.2349	0.2423	0.2435	0.2374	0.2482	0.2582	0.1155	0.1062	0.1062	0.1048	0.1294	0.1116	0.1104	0.1372	0.1158	0.1054	0.1042	0.1059	0.1225	0.1128	0.1235	0.1231	0.1103	0.1035	0.1029	0.1052	0.122	0.1081	0.1226	0.1078	0.1346	0.1208	0.1156	0.1131	0.1179	0.1253	0.1071	0.1081
10	0.2282	0.2362	0.2341	0.241	0.242	0.2371	0.2474	0.2573	0.1154	0.1062	0.1061	0.1047	0.1294	0.1135	0.1123	0.1361	0.1157	0.1053	0.1042	0.1057	0.1217	0.1138	0.1234	0.1226	0.1102	0.1033	0.1029	0.1052	0.1207	0.1083	0.123	0.1082	0.1337	0.1202	0.1151	0.1132	0.1179	0.125	0.1067	0.1079
10.25	0.2262	0.235	0.2327	0.2402	0.2409	0.2352	0.2463	0.2568	0.1159	0.1061	0.1061	0.1045	0.1296	0.1131	0.1093	0.1369	0.1154	0.1049	0.1041	0.1053	0.1221	0.1125	0.1247	0.1231	0.1101	0.1033	0.1028	0.1049	0.1212	0.1087	0.1219	0.1078	0.1343	0.1208	0.1139	0.1129	0.1184	0.1243	0.1076	0.1079
10.5	0.2251	0.234	0.2323	0.2393	0.2411	0.2331	0.2453	0.255	0.1151	0.1061	0.106	0.1049	0.1298	0.1116	0.1093	0.1349	0.1153	0.1049	0.104	0.1055	0.1218	0.1117	0.1222	0.122	0.11	0.1032	0.1027	0.1051	0.1206	0.1077	0.1216	0.1072	0.133	0.1203	0.1143	0.1121	0.1186	0.1251	0.1073	0.1071
10.75	0.2244	0.2328	0.2315	0.2377	0.2379	0.2331	0.2445	0.254	0.115	0.1059	0.1059	0.1043	0.1282	0.1115	0.1087	0.1351	0.1151	0.1049	0.1039	0.1053	0.1209	0.1118	0.1221	0.1225	0.1099	0.1032	0.1028	0.1049	0.1194	0.1079	0.1219	0.1069	0.1325	0.1203	0.1138	0.1119	0.1186	0.1246	0.1066	0.1076
11	0.2238	0.2321	0.2301	0.2368	0.2373	0.231	0.2444	0.2538	0.1149	0.1058	0.1059	0.1041	0.1277	0.1105	0.1096	0.1357	0.115	0.1047	0.1038	0.1053	0.1217	0.1107	0.1229	0.1223	0.1098	0.103	0.1027	0.1053	0.1196	0.1072	0.1224	0.1073	0.1335	0.1193	0.1141	0.1128	0.1182	0.1244	0.1065	0.108
11.25	0.223	0.2309	0.2295	0.2356	0.2375	0.23	0.2424	0.252	0.1146	0.1056	0.1057	0.1041	0.1289	0.1099	0.1089	0.1343	0.1148	0.1053	0.1038	0.1052	0.1217	0.1104	0.1215	0.1209	0.1097	0.103	0.1025	0.1047	0.1201	0.1069	0.1216	0.1063	0.1325	0.1187	0.1139	0.1114	0.1191	0.124	0.1067	0.1086
11.5	0.222	0.2304	0.229	0.2352	0.2374	0.2308	0.2436	0.2525	0.1146	0.1056	0.1056	0.1041	0.1281	0.1114	0.111	0.136	0.1147	0.1045	0.1036	0.1053	0.1209	0.1114	0.123	0.1228	0.1096	0.1029	0.104	0.1047	0.1195	0.1079	0.1227	0.1082	0.1338	0.1179	0.1143	0.1113	0.1192	0.125	0.1072	0.108
11.75	0.2207	0.2294	0.2283	0.2346	0.234	0.2296	0.243	0.2511	0.1145	0.1054	0.1056	0.104	0.1272	0.1119	0.1103	0.1344	0.1146	0.1043	0.1036	0.1053	0.1209	0.1117	0.1246	0.1218	0.1095	0.1029	0.1024	0.1048	0.119	0.1081	0.122	0.1064	0.1328	0.1188	0.1128	0.1111	0.1185	0.1242	0.1076	0.1082
12	0.2196	0.2284	0.2269	0.2341	0.2332	0.2291	0.2435	0.2504	0.1143	0.1055	0.1054	0.1038	0.1277	0.1099	0.1115	0.134	0.1145	0.1055	0.1035	0.1051	0.1199	0.111	0.1231	0.1219	0.1094	0.1029	0.1022	0.1047	0.1179	0.1072	0.1235	0.1065	0.1312	0.1178	0.1129	0.1107	0.1174	0.1235	0.1063	0.1072
12.25	0.2183	0.2281	0.2278	0.2326	0.2326	0.2287	0.242	0.2499	0.1145	0.1054	0.1054	0.1038	0.1272	0.1107	0.11	0.134	0.1141	0.1042	0.1034	0.1059	0.1203	0.1108	0.1222	0.1222	0.1093	0.1027	0.1024	0.1043	0.1185	0.1073	0.1224	0.1087	0.1303	0.1177	0.1128	0.1104	0.1166	0.1233	0.1065	0.1087
12.5	0.218	0.2268	0.2271	0.2321	0.2318	0.2278	0.2422	0.2485	0.1141	0.1058	0.1059	0.1039	0.1277	0.1096	0.1097	0.1343	0.1141	0.1047	0.1034	0.1048	0.1203	0.1108	0.1225	0.1215	0.1093	0.1027	0.1023	0.1044	0.1187	0.1068	0.1221	0.107	0.1301	0.1163	0.1133	0.1109	0.1178	0.1235	0.1061	0.1073
12.75	0.2185	0.2261	0.226	0.2319	0.2304	0.2291	0.2405	0.2487	0.114	0.1053	0.1051	0.1037	0.1265	0.1119	0.1088	0.1339	0.114	0.1041	0.1033	0.1048	0.119	0.1119	0.1213	0.121	0.1092	0.1026	0.1023	0.1047	0.1176	0.1079	0.1232	0.1068	0.1307	0.1169	0.1128	0.1102	0.1184	0.1236	0.107	0.108
13	0.2181	0.226	0.2257	0.2304	0.231	0.229	0.2406	0.2479	0.1138	0.1052	0.1053	0.1036	0.127	0.1109	0.1095	0.1344	0.1139	0.1039	0.1033	0.1048	0.1197	0.1106	0.1223	0.1219	0.1091	0.1026	0.1021	0.1042	0.1183	0.1072	0.1219	0.1072	0.1288	0.1172	0.1123	0.1107	0.1179	0.1229	0.1066	0.1074
13.25	0.2171	0.2249	0.2254	0.23	0.2295	0.2263	0.2398	0.2473	0.1139	0.1052	0.105	0.1048	0.1263	0.1095	0.1107	0.1323	0.1136	0.1039	0.1033	0.1048	0.1189	0.1095	0.1213	0.12	0.109	0.1025	0.1036	0.1044	0.1179	0.1064	0.1209	0.1064	0.1295	0.116	0.1114	0.11	0.1168	0.1229	0.106	0.1066
13.5	0.2161	0.2242	0.2242	0.2299	0.2293	0.2267	0.2391	0.2474	0.1136	0.1051	0.1049	0.1034	0.1274	0.1104	0.1105	0.1338	0.1135	0.1052	0.1031	0.1046	0.1217	0.1108	0.121	0.1217	0.109	0.1024	0.102	0.1042	0.1187	0.1073	0.121	0.1068	0.129	0.1158	0.1114	0.1098	0.1174	0.1218	0.1068	0.1071
13.75	0.2153	0.2236	0.224	0.2285	0.2284	0.2267	0.2396	0.246	0.1137	0.1051	0.1051	0.1035	0.1272	0.1096	0.109	0.1328	0.1134	0.1037	0.1031	0.1048	0.1202	0.109	0.1207	0.1215	0.109	0.1023	0.1028	0.1041	0.118	0.1063	0.121	0.1067	0.1297	0.1151	0.1116	0.1094	0.1173	0.1232	0.1071	0.1068
14	0.2167	0.223	0.2237	0.2284	0.2272	0.2266	0.2391	0.2452	0.1135	0.1049	0.105	0.1035	0.1262	0.1101	0.1083	0.1333	0.1134	0.1037	0.1031	0.1046	0.1185	0.1117	0.1207	0.1207	0.1089	0.1022	0.1021	0.1042	0.117	0.107	0.1206	0.1067	0.1294	0.1156	0.1124	0.1098	0.1169	0.1227	0.1069	0.1064
14.25	0.2141	0.2228	0.2232	0.228	0.227	0.2257	0.2394	0.2448	0.1148	0.105	0.1049	0.1034	0.126	0.1107	0.1089	0.1327	0.1134	0.1036	0.1032	0.1047	0.1198	0.1102	0.1212	0.1205	0.1087	0.1024	0.102	0.1042	0.1177	0.1061	0.1213	0.1066	0.1282	0.115	0.1111	0.1096	0.1176	0.1219	0.1069	0.1066
14.5	0.2125	0.2224	0.2243	0.2276	0.2258	0.2252	0.239	0.2437	0.1135	0.1058	0.1051	0.1035	0.1241	0.1095	0.109	0.1327	0.1132	0.1036	0.103	0.1046	0.118	0.1098	0.1218	0.1217	0.1089	0.1023	0.1019	0.1042	0.1166	0.1069	0.1211	0.1067	0.1285	0.1149	0.1116	0.1096	0.1173	0.1221	0.1063	0.1067
14.75	0.2121	0.2225	0.2225	0.227	0.2269	0.2254	0.2382	0.2438	0.1145	0.105	0.1051	0.1033	0.1261	0.1086	0.1082	0.1328	0.1132	0.105	0.103	0.1045	0.1195	0.109	0.1208	0.121	0.1087	0.1023	0.1019	0.104	0.1176	0.1066	0.1209	0.1083	0.1285	0.1154	0.1113	0.1097	0.1171	0.122	0.1063	0.106
15	0.2118	0.2214	0.2224	0.2266	0.2248	0.2251	0.2378	0.244	0.1133	0.1049	0.1049	0.1035	0.1253	0.1099	0.1085	0.1327	0.113	0.1043	0.1029	0.1045	0.118	0.1098	0.121	0.1213	0.1087	0.1022	0.1018	0.1041	0.1163	0.1073	0.1207	0.1068	0.128	0.1149	0.1114	0.1095	0.1171	0.1216	0.1063	0.1059
15.25	0.2113	0.2208	0.222	0.2268	0.224	0.2247	0.2377	0.2425	0.1132	0.1047	0.105	0.1034	0.1246	0.109	0.1086	0.1331	0.1136	0.1033	0.103	0.1047	0.1175	0.1103	0.1213	0.1201	0.1092	0.1022	0.1018	0.1042	0.1166	0.1061	0.1205	0.1068	0.1267	0.1146	0.1108	0.1094	0.1168	0.1226	0.1062	0.1059
15.5	0.2112	0.2209	0.2219	0.2262	0.2248	0.2236	0.2377	0.2423	0.1131	0.105	0.1051	0.1035	0.1249	0.1078	0.109	0.1328	0.1128	0.1035	0.1029	0.1046	0.1172	0.109	0.1211	0.1207	0.1086	0.1021	0.102	0.1041	0.1155	0.1058	0.1214	0.1073	0.1279	0.1163	0.1105	0.1096	0.1167	0.1216	0.106	0.1064
15.75	0.2105	0.2203	0.2215	0.2256	0.2222	0.2247	0.2383	0.2415	0.1131	0.105	0.1051	0.1034	0.124	0.11	0.1098	0.1327	0.1127	0.1037	0.103	0.1044	0.1174	0.1093	0.1227	0.1203	0.1085	0.1026	0.1018	0.1039	0.1159	0.1063	0.121	0.1079	0.127	0.1145	0.1106	0.1092	0.1163	0.1215	0.1061	0.1062
16	0.2104	0.2196	0.2211	0.225	0.2221	0.2245	0.237	0.2421	0.113	0.1049	0.1049	0.1034	0.124	0.1109	0.1087	0.1326	0.1128	0.1034	0.103	0.1045	0.1173	0.1101	0.1201	0.1202	0.1083	0.102	0.1018	0.104	0.1161	0.1071	0.1205	0.1068	0.1279	0.1149	0.1105	0.1098	0.1172	0.1222	0.1068	0.1062
16.25	0.209	0.2196	0.2205	0.2243	0.2207	0.2227	0.236	0.2404	0.1129	0.1047	0.1049	0.1033	0.1237	0.1078	0.1085	0.1313	0.1124	0.1032	0.103	0.1044	0.1169	0.1088	0.1213	0.1201	0.1083	0.1019	0.1018	0.104	0.1153	0.1058	0.1202	0.1065	0.1262	0.1146	0.1101	0.1097	0.1156	0.1213	0.1055	0.1064
16.5	0.2094	0.2198	0.2206	0.2237	0.2205	0.2234	0.2362	0.2408	0.1129	0.1048	0.1049	0.1035	0.1244	0.1083	0.108	0.1317	0.1124	0.104	0.1028	0.1044	0.1167	0.1094	0.1192	0.1206	0.1083	0.102	0.1018	0.104	0.1159	0.1066	0.1203	0.1071	0.1269	0.1147	0.1103	0.1097	0.1165	0.1217	0.1062	0.1056
16.75	0.2082	0.219	0.2204	0.2236	0.2184	0.2237	0.2366	0.2401	0.1127	0.1048	0.1048	0.1033	0.1226	0.1097	0.1084	0.1314	0.1123	0.1031	0.1028	0.1043	0.1153	0.1097	0.1211	0.1193	0.1081	0.102	0.1017	0.1038	0.1139	0.1064	0.1203	0.106	0.1254	0.1142	0.1097	0.1091	0.1165	0.1207	0.1061	0.1053
17	0.2079	0.2187	0.2201	0.2234	0.2184	0.2219	0.2358	0.2402	0.1127	0.1046	0.1048	0.1033	0.1223	0.11	0.1075	0.1316	0.1122	0.1031	0.1028	0.1044	0.1154	0.1093	0.1196	0.119	0.1083	0.1019	0.1018	0.1038	0.1144	0.1053	0.1203	0.1074	0.1272	0.114	0.11	0.1089	0.1171	0.1216	0.1064	0.1059
17.25	0.2068	0.2189	0.22	0.2227	0.2185	0.2223	0.2361	0.2392	0.1126	0.1048	0.1049	0.1033	0.1231	0.1088	0.1089	0.1314	0.1122	0.1032	0.1028	0.1046	0.1159	0.1088	0.12	0.121	0.1082	0.102	0.1018	0.1037	0.1146	0.1054	0.1214	0.1062	0.1258	0.1137	0.11	0.1083	0.1154	0.1211	0.1052	0.1052
17.5	0.2059	0.2181	0.2201	0.223	0.218	0.2215	0.2357	0.2396	0.1126	0.1045	0.1049	0.1036	0.1229	0.1077	0.1086	0.132	0.112	0.1029	0.1027	0.1042	0.1159	0.1083	0.1204	0.12	0.1081	0.1019	0.1018	0.1039	0.1146	0.1059	0.1203	0.1064	0.127	0.1142	0.1118	0.1087	0.1154	0.1204	0.1053	0.1056
17.75	0.2054	0.218	0.2193	0.223	0.217	0.2208	0.2353	0.2397	0.1125	0.1044	0.1049	0.1033	0.122	0.1092	0.1087	0.1314	0.1119	0.1029	0.104	0.1043	0.1172	0.108	0.1198	0.1212	0.1092	0.1018	0.1017	0.1041	0.1144	0.1059	0.1196	0.1068	0.1268	0.1139	0.1099	0.1089	0.1146	0.1212	0.1052	0.1057
18	0.205	0.2191	0.2192	0.2217	0.217	0.2215	0.235	0.2391	0.1124	0.1047	0.1048	0.1034	0.1225	0.1086	0.109	0.1312	0.1118	0.103	0.1027	0.1047	0.1159	0.1085	0.1203	0.1203	0.108	0.1019	0.1019	0.105	0.1143	0.1057	0.1216	0.1066	0.1254	0.1162	0.1108	0.1085	0.1157	0.1205	0.1053	0.1047
18.25	0.2047	0.2174	0.2194	0.2217	0.2185	0.2214	0.2348	0.2396	0.1123	0.1046	0.105	0.1033	0.1235	0.1082	0.1082	0.1313	0.1118	0.1029	0.1028	0.1042	0.1167	0.1079	0.119	0.1207	0.108	0.1018	0.1029	0.1041	0.114	0.1057	0.1196	0.1067	0.1254	0.1142	0.1098	0.1088	0.1148	0.1197	0.1054	0.1052
18.5	0.2044	0.2171	0.2199	0.2219	0.2158	0.2209	0.2347	0.2383	0.1124	0.1044	0.1048	0.1035	0.123	0.1089	0.1088	0.1314	0.1118	0.1039	0.1028	0.1042	0.1161	0.1091	0.1199	0.1189	0.1079	0.1019	0.1018	0.1048	0.1148	0.1057	0.1201	0.1061	0.1253	0.1137	0.1096	0.1081	0.1157	0.1204	0.1054	0.105
18.75	0.204	0.217	0.2185	0.2216	0.2148	0.2204	0.2341	0.2382	0.1123	0.1043	0.1048	0.1046	0.1226	0.1083	0.1082	0.1317	0.1116	0.1039	0.1027	0.1045	0.1165	0.1078	0.1194	0.1199	0.1079	0.1017	0.1028	0.104	0.1144	0.1054	0.1196	0.1065	0.1254	0.1134	0.11	0.1081	0.1153	0.1206	0.1056	0.1051
19	0.204	0.2166	0.2184	0.221	0.2148	0.2212	0.2341	0.2378	0.1122	0.1045	0.1049	0.1033	0.1225	0.1101	0.1074	0.1309	0.1115	0.1038	0.1027	0.1041	0.1149	0.1097	0.1188	0.1195	0.1079	0.1017	0.1022	0.104	0.1134	0.1063	0.1197	0.1061	0.126	0.1141	0.1097	0.1084	0.1152	0.1193	0.1053	0.105
19.25	0.2034	0.2165	0.2191	0.2213	0.2147	0.2196	0.2341	0.2381	0.1121	0.1043	0.1049	0.1035	0.1225	0.1077	0.1077	0.1313	0.1115	0.1027	0.1027	0.1043	0.1149	0.1076	0.1194	0.1201	0.1077	0.1017	0.1019	0.1041	0.1149	0.1051	0.1197	0.1066	0.1253	0.1135	0.1103	0.1091	0.1152	0.1199	0.1058	0.1051
19.5	0.2036	0.2161	0.2182	0.2212	0.2138	0.2205	0.2332	0.2383	0.112	0.1042	0.1047	0.1034	0.1225	0.1103	0.1079	0.1317	0.1112	0.1025	0.1026	0.1043	0.1151	0.1082	0.1185	0.1196	0.1076	0.1016	0.1018	0.1042	0.1136	0.1066	0.1193	0.1068	0.1253	0.1132	0.1097	0.1084	0.1158	0.1195	0.1054	0.1047
19.75	0.2026	0.2163	0.218	0.2202	0.2126	0.2197	0.2324	0.2373	0.112	0.1044	0.105	0.1036	0.1218	0.1068	0.1073	0.1304	0.1113	0.1027	0.1027	0.1042	0.1147	0.1076	0.1181	0.1198	0.1076	0.1017	0.1019	0.104	0.113	0.1053	0.1189	0.1073	0.1248	0.113	0.1098	0.108	0.1149	0.1195	0.1052	0.1042
20	0.2037	0.2162	0.2183	0.2203	0.2127	0.2201	0.2343	0.2369	0.1119	0.1042	0.105	0.1032	0.1234	0.1073	0.1077	0.1311	0.1112	0.1025	0.1026	0.1041	0.1151	0.1079	0.1185	0.1192	0.1076	0.1017	0.1026	0.1041	0.1137	0.1055	0.1188	0.106	0.1248	0.1128	0.1092	0.1077	0.1141	0.1191	0.1047	0.1044
20.25	0.2024	0.2157	0.2174	0.2206	0.2116	0.2191	0.2329	0.2368	0.1119	0.1039	0.1048	0.1042	0.1212	0.1071	0.108	0.1306	0.1112	0.104	0.1027	0.1054	0.1142	0.1078	0.1192	0.1193	0.1075	0.1017	0.1018	0.1041	0.1129	0.1048	0.1193	0.1076	0.125	0.1135	0.1094	0.1077	0.1146	0.1201	0.1069	0.1044
20.5	0.2024	0.2157	0.2177	0.2202	0.2111	0.2185	0.2332	0.2362	0.1123	0.104	0.1047	0.1031	0.1212	0.107	0.1072	0.1312	0.1112	0.103	0.1025	0.104	0.1138	0.1084	0.1193	0.1188	0.1076	0.1017	0.103	0.104	0.1124	0.1048	0.1196	0.1055	0.1245	0.113	0.1088	0.1074	0.1158	0.1194	0.105	0.1046
20.75	0.2014	0.2157	0.2178	0.2196	0.2112	0.2186	0.2322	0.2377	0.1128	0.1039	0.1048	0.1034	0.1203	0.1065	0.107	0.1304	0.1109	0.1025	0.1025	0.104	0.1144	0.1069	0.119	0.1197	0.1074	0.1015	0.1019	0.104	0.1131	0.1043	0.1189	0.1065	0.1244	0.113	0.1094	0.108	0.1147	0.12	0.1054	0.1046
21	0.2015	0.2149	0.2185	0.2211	0.2107	0.2188	0.2318	0.236	0.1116	0.1039	0.1048	0.1032	0.1206	0.1075	0.1079	0.1307	0.111	0.1024	0.1026	0.104	0.114	0.1073	0.1187	0.1189	0.1073	0.1024	0.1017	0.1042	0.1126	0.1054	0.119	0.106	0.1244	0.1131	0.109	0.1078	0.1143	0.1189	0.1047	0.104
21.25	0.2009	0.2153	0.2175	0.2189	0.2091	0.2182	0.2315	0.2348	0.1126	0.1039	0.105	0.1033	0.1195	0.108	0.1072	0.13	0.111	0.1024	0.1026	0.1041	0.1132	0.1076	0.118	0.1186	0.1085	0.1017	0.102	0.1043	0.1125	0.1049	0.1187	0.1058	0.1248	0.1133	0.1082	0.1081	0.1143	0.1185	0.1046	0.1045
21.5	0.2008	0.2149	0.2176	0.2197	0.2085	0.2174	0.2315	0.2346	0.1115	0.104	0.1049	0.1037	0.1193	0.1066	0.1072	0.1297	0.1108	0.1026	0.1028	0.1044	0.113	0.1081	0.1179	0.1181	0.1072	0.1018	0.102	0.1044	0.1118	0.1051	0.1186	0.1054	0.1245	0.1134	0.1087	0.109	0.1141	0.1182	0.1051	0.1044
21.75	0.2001	0.2151	0.2178	0.2196	0.209	0.2187	0.2307	0.2343	0.1115	0.1041	0.105	0.1036	0.1208	0.1077	0.1082	0.1299	0.1108	0.1025	0.1028	0.1046	0.1133	0.1083	0.1174	0.1181	0.1073	0.1018	0.1021	0.1045	0.1125	0.1049	0.1189	0.1057	0.1251	0.1132	0.1093	0.108	0.1139	0.1188	0.1055	0.104
22	0.2001	0.2149	0.218	0.2188	0.2091	0.2174	0.2313	0.2351	0.1113	0.104	0.105	0.1035	0.1201	0.1072	0.1073	0.1303	0.1106	0.1024	0.1027	0.1042	0.1124	0.1082	0.1183	0.1189	0.107	0.1017	0.102	0.1042	0.1111	0.1051	0.1187	0.1059	0.1241	0.1136	0.109	0.1075	0.1139	0.119	0.1048	0.104
22.25	0.2001	0.2145	0.2179	0.2186	0.2076	0.2167	0.2312	0.2342	0.1113	0.1039	0.1049	0.1035	0.1189	0.1061	0.1067	0.1297	0.1106	0.1023	0.1027	0.1044	0.1127	0.1065	0.1185	0.1187	0.107	0.1017	0.1022	0.1044	0.1115	0.1047	0.1188	0.1066	0.1245	0.1135	0.1101	0.1079	0.1139	0.1191	0.1045	0.1041
22.5	0.1992	0.2145	0.2169	0.2189	0.2074	0.2169	0.2303	0.2345	0.1113	0.1039	0.1052	0.1034	0.1195	0.1066	0.1063	0.1296	0.1105	0.1023	0.1026	0.1042	0.1137	0.1074	0.1175	0.1185	0.1071	0.1016	0.1019	0.1044	0.1117	0.1045	0.1184	0.1068	0.1247	0.1141	0.1089	0.1079	0.1129	0.1187	0.1044	0.1037
22.75	0.1984	0.2143	0.217	0.218	0.2066	0.2167	0.2309	0.2339	0.1112	0.1039	0.105	0.1034	0.1189	0.1073	0.1072	0.1303	0.1103	0.1024	0.1026	0.1041	0.1143	0.1072	0.1177	0.119	0.1068	0.1017	0.1023	0.1042	0.1118	0.1051	0.1189	0.1063	0.1244	0.1124	0.1094	0.108	0.1138	0.1178	0.1044	0.1039
23	0.1981	0.2134	0.2172	0.218	0.2055	0.2176	0.2297	0.2332	0.1112	0.1038	0.1049	0.1035	0.1187	0.1069	0.1066	0.1303	0.1104	0.1023	0.1027	0.104	0.1123	0.1071	0.117	0.1187	0.1068	0.1016	0.1023	0.105	0.1111	0.1049	0.118	0.1059	0.1242	0.1127	0.109	0.1077	0.1129	0.1176	0.1039	0.1033
23.25	0.1985	0.2134	0.2163	0.2181	0.2058	0.2159	0.2301	0.2329	0.1112	0.1039	0.105	0.1034	0.1198	0.1063	0.1079	0.13	0.1104	0.1022	0.1026	0.1041	0.1128	0.1068	0.1182	0.1185	0.1067	0.1016	0.1021	0.1045	0.1116	0.1039	0.119	0.1058	0.1241	0.1126	0.1094	0.1077	0.1131	0.1183	0.104	0.1034
23.5	0.198	0.2131	0.216	0.2173	0.2058	0.2165	0.2297	0.2328	0.1113	0.1038	0.1049	0.1034	0.1198	0.1087	0.1077	0.1303	0.1103	0.1022	0.1025	0.1042	0.1125	0.1085	0.1192	0.1195	0.1068	0.1016	0.1021	0.1043	0.1113	0.1058	0.1191	0.1064	0.1234	0.113	0.1087	0.1076	0.113	0.1189	0.1045	0.1042
23.75	0.1987	0.2128	0.2169	0.217	0.2046	0.2159	0.2307	0.2348	0.1111	0.1037	0.1049	0.1033	0.1187	0.1083	0.1077	0.1303	0.1103	0.1023	0.1026	0.1039	0.1117	0.1085	0.118	0.1194	0.1066	0.1015	0.1022	0.1043	0.111	0.1053	0.1185	0.107	0.1244	0.1125	0.1088	0.1088	0.1137	0.1172	0.1043	0.1035
24	0.1978	0.2128	0.216	0.2178	0.2043	0.215	0.2292	0.2323	0.112	0.104	0.1061	0.1037	0.1188	0.1074	0.1076	0.1297	0.1104	0.1025	0.1028	0.1043	0.1119	0.1061	0.118	0.1189	0.1066	0.1018	0.1023	0.1045	0.1108	0.1045	0.119	0.1063	0.1247	0.1127	0.1088	0.1072	0.1142	0.1175	0.1043	0.1034
24.25	0.1983	0.2129	0.2161	0.2171	0.2031	0.2162	0.2291	0.2321	0.1117	0.1045	0.106	0.1047	0.1185	0.1078	0.1077	0.1298	0.1102	0.103	0.1035	0.1052	0.1116	0.1085	0.1181	0.1186	0.1067	0.1023	0.103	0.1055	0.1111	0.1058	0.1188	0.1058	0.1239	0.1129	0.1086	0.1075	0.1137	0.1177	0.1048	0.1036
24.5	0.1968	0.2124	0.2165	0.2172	0.2028	0.2155	0.2292	0.2322	0.1123	0.104	0.1055	0.1042	0.1179	0.1077	0.1081	0.1298	0.1102	0.1026	0.1032	0.1046	0.1113	0.1089	0.1189	0.118	0.1066	0.1018	0.1027	0.1052	0.1105	0.1072	0.1199	0.1067	0.1255	0.1134	0.1088	0.1081	0.1133	0.1182	0.1046	0.1043
24.75	0.1969	0.212	0.216	0.2174	0.2021	0.2146	0.2293	0.2313	0.111	0.104	0.1052	0.1037	0.1173	0.1063	0.1071	0.1298	0.1101	0.1039	0.1029	0.1046	0.1108	0.107	0.1182	0.1193	0.1064	0.1017	0.103	0.1049	0.1104	0.1046	0.1188	0.1061	0.124	0.1129	0.1093	0.1073	0.113	0.118	0.1046	0.1038
25	0.1959	0.212	0.2154	0.2171	0.2028	0.2145	0.2283	0.2317	0.1111	0.1041	0.1054	0.104	0.1178	0.1076	0.1068	0.1297	0.11	0.1027	0.1029	0.106	0.1115	0.107	0.1182	0.1192	0.1064	0.1019	0.1026	0.1049	0.1108	0.105	0.1185	0.1069	0.1237	0.1126	0.1088	0.107	0.1131	0.1174	0.1044	0.1048
25.25	0.1956	0.2117	0.2161	0.2162	0.2018	0.2143	0.2282	0.2325	0.1109	0.104	0.1056	0.1042	0.1175	0.107	0.1075	0.1296	0.11	0.1026	0.1032	0.1046	0.1116	0.1072	0.1182	0.1196	0.1063	0.1018	0.1028	0.105	0.1103	0.1048	0.1192	0.1068	0.125	0.1134	0.1088	0.1076	0.1127	0.1172	0.1047	0.1037
25.5	0.1955	0.2114	0.2153	0.2168	0.2015	0.2149	0.2277	0.2314	0.1109	0.1039	0.1052	0.1037	0.1178	0.1068	0.1069	0.1292	0.1098	0.1024	0.1029	0.1044	0.1113	0.1075	0.117	0.1193	0.1062	0.1017	0.1024	0.1048	0.1105	0.1049	0.1181	0.1067	0.1248	0.1122	0.1085	0.1069	0.1125	0.1173	0.1043	0.103
25.75	0.196	0.2115	0.215	0.2175	0.2025	0.2139	0.2284	0.2307	0.1109	0.1037	0.1049	0.1035	0.1192	0.1062	0.1071	0.1297	0.1098	0.1023	0.1026	0.1042	0.1114	0.1075	0.1173	0.1181	0.1062	0.1016	0.1022	0.1044	0.1112	0.1046	0.1183	0.1062	0.1242	0.1129	0.1088	0.108	0.1127	0.1167	0.1041	0.1027
26	0.1947	0.211	0.2154	0.2155	0.2001	0.2148	0.2285	0.2303	0.1107	0.1041	0.1054	0.1041	0.1186	0.1066	0.1068	0.1294	0.1097	0.1027	0.1031	0.1044	0.1108	0.1073	0.1178	0.1177	0.1062	0.1017	0.1026	0.1048	0.1099	0.1048	0.1187	0.1055	0.1229	0.1122	0.1087	0.1085	0.1126	0.1171	0.1038	0.1031
26.25	0.1944	0.2112	0.2154	0.2164	0.2007	0.2132	0.2279	0.232	0.1114	0.1048	0.1077	0.105	0.1181	0.1062	0.1073	0.1296	0.1102	0.1033	0.1038	0.1053	0.1113	0.1061	0.1197	0.1185	0.1065	0.1024	0.1045	0.1057	0.1106	0.106	0.1184	0.1063	0.1236	0.1126	0.1085	0.1081	0.1125	0.1173	0.104	0.1029
26.5	0.1941	0.211	0.2153	0.2152	0.1992	0.2132	0.2277	0.2303	0.1113	0.1053	0.1074	0.1061	0.1173	0.1077	0.1079	0.1295	0.1102	0.1041	0.1049	0.1064	0.1104	0.1086	0.1199	0.1187	0.1067	0.1031	0.1041	0.1065	0.1114	0.1057	0.1187	0.107	0.1235	0.1123	0.1079	0.1072	0.1131	0.1179	0.1046	0.1034
26.75	0.1937	0.2105	0.215	0.2152	0.1993	0.2126	0.2272	0.2296	0.1107	0.1044	0.1063	0.1047	0.1174	0.107	0.1092	0.1292	0.1095	0.1032	0.1039	0.1051	0.1107	0.1073	0.1179	0.119	0.1062	0.1023	0.1033	0.1054	0.1098	0.1057	0.1189	0.1066	0.1233	0.1129	0.1082	0.1065	0.1126	0.1172	0.1042	0.1035
27	0.1938	0.2102	0.2143	0.2154	0.1984	0.2134	0.2276	0.2294	0.1106	0.104	0.1055	0.104	0.1172	0.1072	0.1084	0.1293	0.1095	0.1025	0.1032	0.1046	0.1106	0.1081	0.1174	0.1187	0.1061	0.1017	0.1024	0.105	0.1099	0.1052	0.1188	0.1063	0.1223	0.1123	0.1081	0.1068	0.1132	0.1168	0.1041	0.1028
27.25	0.1927	0.2103	0.2146	0.2153	0.1988	0.2126	0.2276	0.2293	0.1105	0.1039	0.1054	0.1039	0.1172	0.1069	0.1075	0.1292	0.1093	0.1027	0.1029	0.1045	0.1104	0.1073	0.1182	0.1181	0.106	0.1017	0.1025	0.1047	0.1096	0.1048	0.1189	0.1062	0.1224	0.1114	0.1077	0.1063	0.1128	0.1173	0.1041	0.1031
27.5	0.1921	0.2101	0.2146	0.2148	0.1978	0.2121	0.2276	0.2301	0.1106	0.1039	0.1054	0.104	0.117	0.108	0.1088	0.1305	0.1094	0.1027	0.1032	0.1046	0.1109	0.1078	0.1195	0.1196	0.1061	0.1018	0.1026	0.1048	0.1105	0.1053	0.1192	0.1082	0.122	0.1118	0.1075	0.1061	0.1133	0.1183	0.1056	0.1042
27.75	0.1921	0.2096	0.2164	0.2149	0.1977	0.2125	0.2264	0.2298	0.1106	0.1043	0.1057	0.1043	0.118	0.1088	0.1085	0.1301	0.1094	0.1028	0.1034	0.1048	0.1119	0.1089	0.1186	0.1198	0.1061	0.1018	0.103	0.1056	0.1105	0.1069	0.1191	0.108	0.124	0.1112	0.1073	0.1061	0.1145	0.118	0.1058	0.1042
28	0.1921	0.2095	0.2142	0.2151	0.1978	0.2124	0.2264	0.2295	0.1105	0.1043	0.1058	0.1045	0.1176	0.1071	0.1096	0.1295	0.1094	0.1028	0.1035	0.1049	0.1117	0.1076	0.1189	0.1197	0.106	0.102	0.1038	0.1055	0.1097	0.1055	0.1186	0.1077	0.1221	0.1113	0.1074	0.1063	0.1136	0.1175	0.1048	0.1039
28.25	0.1914	0.2097	0.214	0.2146	0.1979	0.2114	0.226	0.229	0.1103	0.1038	0.1055	0.104	0.1182	0.1058	0.1079	0.1313	0.109	0.1024	0.1029	0.1046	0.1107	0.107	0.118	0.1189	0.1058	0.1017	0.1029	0.1052	0.1098	0.1043	0.1187	0.1068	0.1223	0.1116	0.1078	0.1067	0.1124	0.1176	0.1046	0.1034
28.5	0.1917	0.209	0.2143	0.2145	0.1961	0.2117	0.2264	0.2288	0.1102	0.1037	0.1052	0.1039	0.1168	0.1065	0.1075	0.1299	0.109	0.1026	0.1028	0.1044	0.11	0.1068	0.1189	0.1184	0.1057	0.1014	0.1027	0.1049	0.1094	0.1051	0.1184	0.1068	0.1221	0.1107	0.1075	0.1059	0.1134	0.1187	0.1044	0.1033
28.75	0.1912	0.2091	0.2152	0.2147	0.196	0.2118	0.2254	0.2287	0.1116	0.1051	0.1051	0.104	0.1165	0.1084	0.1079	0.1296	0.109	0.1021	0.1027	0.1045	0.1102	0.1072	0.1199	0.1194	0.1057	0.1015	0.1025	0.1053	0.1099	0.1056	0.1187	0.1074	0.1219	0.1111	0.1073	0.1055	0.1135	0.1174	0.1046	0.1032
29	0.1906	0.209	0.2136	0.2142	0.1966	0.2118	0.2259	0.2282	0.1103	0.1037	0.1053	0.104	0.1163	0.1068	0.109	0.129	0.109	0.1022	0.1027	0.1046	0.1098	0.1068	0.1176	0.1193	0.1057	0.1016	0.1038	0.1051	0.1094	0.1053	0.1197	0.1057	0.1216	0.1109	0.107	0.1053	0.1138	0.1181	0.1042	0.1036
29.25	0.1921	0.2087	0.2137	0.214	0.1946	0.2111	0.2259	0.2272	0.1103	0.1036	0.1053	0.104	0.1168	0.1083	0.1093	0.1288	0.1091	0.1024	0.1028	0.106	0.1098	0.1071	0.1183	0.1181	0.1057	0.1015	0.1025	0.1051	0.1094	0.1056	0.1189	0.1059	0.1222	0.1107	0.1083	0.1053	0.114	0.1183	0.105	0.1043
29.5	0.1906	0.2085	0.2132	0.2146	0.1954	0.2113	0.2261	0.2285	0.1104	0.1039	0.1054	0.1044	0.1181	0.1084	0.1103	0.1313	0.1091	0.1024	0.1029	0.1049	0.1115	0.109	0.1197	0.1197	0.1058	0.1016	0.1026	0.1054	0.1111	0.1067	0.1208	0.1089	0.1217	0.1105	0.1071	0.1056	0.1153	0.1186	0.1057	0.1046
29.75	0.1901	0.2086	0.2133	0.214	0.1954	0.2126	0.2266	0.2289	0.1102	0.1038	0.1053	0.104	0.1185	0.11	0.1125	0.1316	0.1088	0.1035	0.1028	0.1046	0.112	0.1096	0.1192	0.1193	0.1057	0.1034	0.1027	0.1051	0.1116	0.1084	0.1208	0.1082	0.1223	0.1106	0.107	0.106	0.1148	0.1193	0.106	0.1049
30	0.19	0.2087	0.2133	0.2138	0.1976	0.2115	0.226	0.2286	0.1102	0.1036	0.1052	0.104	0.1181	0.1088	0.1099	0.1309	0.1088	0.1022	0.104	0.1044	0.1116	0.108	0.1203	0.1188	0.1057	0.1015	0.1027	0.1051	0.1105	0.106	0.119	0.1074	0.1213	0.1109	0.107	0.1057	0.1142	0.1192	0.1059	0.1048
30.25	0.1895	0.2081	0.2134	0.2137	0.1942	0.2121	0.2252	0.2281	0.1103	0.1037	0.1049	0.1048	0.1169	0.109	0.1083	0.1308	0.1089	0.1021	0.1027	0.1042	0.1102	0.1082	0.1179	0.1179	0.1056	0.1015	0.1026	0.1051	0.1098	0.107	0.1189	0.1076	0.1218	0.1109	0.1069	0.1051	0.1145	0.1182	0.1058	0.1048
30.5	0.1907	0.2079	0.2126	0.2135	0.1933	0.2112	0.2243	0.2273	0.11	0.1036	0.105	0.1038	0.1159	0.1089	0.1082	0.1298	0.1087	0.102	0.1025	0.1042	0.11	0.1081	0.1178	0.1191	0.1056	0.1015	0.1026	0.1053	0.1094	0.1065	0.1194	0.1076	0.1215	0.1108	0.1066	0.1051	0.1135	0.1188	0.1054	0.1047
30.75	0.1889	0.2089	0.2124	0.2136	0.1927	0.2107	0.2247	0.2265	0.111	0.1048	0.1066	0.1055	0.1159	0.1081	0.1085	0.1292	0.1095	0.1034	0.104	0.107	0.1098	0.1085	0.1184	0.1178	0.1062	0.1026	0.1037	0.1064	0.1093	0.1065	0.1195	0.1071	0.1219	0.1107	0.1071	0.1055	0.115	0.118	0.1052	0.1043
31	0.1881	0.2074	0.2128	0.2131	0.192	0.2095	0.2245	0.2264	0.1104	0.1048	0.1067	0.1058	0.1166	0.1085	0.1112	0.1303	0.109	0.1035	0.1043	0.1058	0.1098	0.1079	0.1187	0.1199	0.1058	0.1025	0.1046	0.1065	0.1102	0.1059	0.1191	0.1076	0.1217	0.1106	0.1068	0.1052	0.1135	0.1181	0.1072	0.1046
31.25	0.1882	0.2075	0.2125	0.2129	0.1924	0.2108	0.2231	0.2264	0.1109	0.104	0.1058	0.1056	0.117	0.1103	0.1084	0.1308	0.1086	0.1028	0.1034	0.1049	0.1102	0.1096	0.1178	0.1189	0.1056	0.1019	0.103	0.1056	0.1102	0.1076	0.1185	0.1077	0.1218	0.1106	0.1071	0.1057	0.1162	0.118	0.1061	0.1049
31.5	0.1878	0.2074	0.2122	0.2133	0.191	0.2097	0.2227	0.2266	0.1099	0.1037	0.1054	0.1045	0.1159	0.1096	0.1092	0.1295	0.1084	0.1022	0.1027	0.1045	0.1097	0.1082	0.1178	0.1187	0.1055	0.1026	0.1025	0.105	0.1093	0.1065	0.1187	0.1075	0.1214	0.1109	0.1067	0.1054	0.1132	0.1175	0.1053	0.104
31.75	0.1871	0.2072	0.2124	0.2122	0.191	0.2113	0.222	0.226	0.1106	0.1035	0.1051	0.1036	0.1168	0.1082	0.1075	0.1299	0.1083	0.1022	0.1024	0.1039	0.1098	0.1081	0.1167	0.1186	0.1054	0.1018	0.1025	0.1047	0.1097	0.1067	0.1181	0.1073	0.1215	0.1106	0.1069	0.1054	0.1137	0.1171	0.1052	0.1043
32	0.1871	0.207	0.2115	0.2129	0.1903	0.2101	0.2226	0.2261	0.1099	0.1035	0.106	0.1036	0.1186	0.1091	0.1083	0.1298	0.1085	0.102	0.1024	0.1049	0.11	0.1089	0.1174	0.1182	0.1055	0.1016	0.1024	0.1049	0.1096	0.107	0.1183	0.1073	0.1205	0.1108	0.1065	0.1049	0.1132	0.1177	0.1048	0.1037
32.25	0.1865	0.2068	0.212	0.2123	0.1897	0.21	0.2239	0.2251	0.1104	0.1047	0.1067	0.1054	0.1154	0.1088	0.1094	0.1295	0.1088	0.1034	0.1041	0.1058	0.1087	0.1077	0.1191	0.1177	0.1059	0.1026	0.1046	0.1062	0.1085	0.1059	0.1193	0.1087	0.1203	0.1101	0.1065	0.1054	0.1136	0.1177	0.1042	0.1043
32.5	0.1859	0.2066	0.2118	0.212	0.1908	0.2073	0.2218	0.2259	0.11	0.1042	0.1062	0.1049	0.1176	0.1071	0.1078	0.1299	0.1085	0.1031	0.1037	0.105	0.1107	0.1069	0.1173	0.119	0.1056	0.1021	0.1048	0.1071	0.1104	0.1059	0.1183	0.1074	0.1208	0.11	0.1074	0.1049	0.1133	0.1174	0.1047	0.1037
32.75	0.1858	0.2063	0.2123	0.2118	0.1897	0.2085	0.222	0.2257	0.1097	0.1038	0.1054	0.1041	0.1165	0.1083	0.1091	0.1294	0.1081	0.1023	0.103	0.1046	0.1097	0.1082	0.1174	0.1185	0.1054	0.1016	0.103	0.1052	0.1097	0.1055	0.1191	0.1075	0.1207	0.1104	0.1061	0.105	0.1132	0.1175	0.1048	0.1035
33	0.1856	0.2065	0.2117	0.2128	0.1893	0.209	0.2227	0.2241	0.11	0.1043	0.1056	0.1046	0.1158	0.1095	0.1101	0.1284	0.1084	0.1026	0.1031	0.1049	0.1099	0.109	0.1181	0.1182	0.1056	0.1019	0.1029	0.1057	0.1098	0.1063	0.1198	0.1073	0.1208	0.1108	0.1066	0.1047	0.1131	0.117	0.1044	0.1034
33.25	0.1849	0.2068	0.2118	0.212	0.1895	0.2091	0.2219	0.2247	0.1101	0.1044	0.1063	0.1059	0.1175	0.1097	0.1097	0.1292	0.1087	0.1031	0.1038	0.1052	0.1101	0.1077	0.1174	0.1188	0.1057	0.1024	0.1035	0.106	0.1102	0.1065	0.1188	0.1069	0.1207	0.1096	0.1063	0.1046	0.1131	0.1169	0.1045	0.1038
33.5	0.1844	0.2057	0.2115	0.2116	0.1886	0.2091	0.2207	0.2251	0.1097	0.1038	0.1055	0.1044	0.1166	0.1089	0.1085	0.1305	0.108	0.1025	0.1029	0.1045	0.11	0.1088	0.1169	0.1179	0.1054	0.1018	0.103	0.1055	0.1099	0.1069	0.1184	0.1073	0.1212	0.1103	0.1064	0.1044	0.114	0.1169	0.1045	0.1034
33.75	0.1843	0.2056	0.2123	0.2115	0.1876	0.207	0.2202	0.2226	0.1094	0.1049	0.105	0.1035	0.1147	0.1087	0.1073	0.1282	0.108	0.1028	0.1025	0.1039	0.1089	0.1077	0.1177	0.1167	0.1053	0.1016	0.1024	0.105	0.1099	0.1051	0.1177	0.1063	0.1214	0.1103	0.1061	0.1045	0.1137	0.1164	0.1043	0.103
34	0.1835	0.2058	0.2112	0.2107	0.188	0.2059	0.221	0.2242	0.1093	0.1033	0.1051	0.1035	0.1154	0.1069	0.1082	0.1307	0.1079	0.1021	0.1022	0.1037	0.1096	0.1073	0.1176	0.1191	0.1053	0.1016	0.1026	0.1056	0.1098	0.1066	0.1185	0.1088	0.1201	0.1098	0.1062	0.1048	0.1133	0.1178	0.1044	0.103
34.25	0.1833	0.2051	0.211	0.2109	0.1882	0.2078	0.2209	0.2247	0.1094	0.1034	0.1048	0.1035	0.1154	0.1096	0.109	0.1294	0.109	0.1021	0.1022	0.104	0.1103	0.1083	0.1189	0.1194	0.1052	0.1015	0.1023	0.1048	0.1102	0.1064	0.1179	0.1082	0.1209	0.11	0.106	0.1048	0.1135	0.1167	0.1044	0.1032
34.5	0.183	0.2063	0.2101	0.2109	0.1896	0.2066	0.2199	0.2249	0.1092	0.1034	0.1046	0.1034	0.1169	0.1091	0.1085	0.1304	0.1077	0.1018	0.1021	0.1037	0.1115	0.1091	0.1167	0.1191	0.1052	0.1015	0.1025	0.1047	0.1116	0.1066	0.118	0.1084	0.1196	0.1095	0.106	0.1044	0.1141	0.117	0.1051	0.1032
34.75	0.1825	0.2052	0.2103	0.2103	0.1876	0.2076	0.2198	0.2236	0.1092	0.1033	0.1048	0.1033	0.1161	0.1097	0.1095	0.1298	0.1076	0.102	0.1021	0.1037	0.1107	0.1081	0.118	0.1194	0.1052	0.1016	0.1026	0.1047	0.1103	0.107	0.1201	0.1079	0.1194	0.1094	0.1056	0.1043	0.1136	0.1171	0.1044	0.1029
35	0.1821	0.2045	0.2104	0.21	0.1875	0.2076	0.2199	0.2242	0.1094	0.1034	0.1048	0.1035	0.1174	0.1078	0.109	0.132	0.1077	0.1019	0.1023	0.1035	0.111	0.1088	0.1176	0.1192	0.1053	0.1014	0.1026	0.1048	0.1112	0.1061	0.1186	0.1082	0.1193	0.1094	0.1057	0.1041	0.1126	0.1173	0.1049	0.1029
35.25	0.1819	0.2046	0.2102	0.2103	0.1863	0.2069	0.2193	0.2252	0.1092	0.1033	0.1048	0.1034	0.1158	0.1106	0.1085	0.1316	0.1075	0.1019	0.1021	0.1036	0.1097	0.1095	0.1173	0.1198	0.1052	0.1016	0.1023	0.1049	0.1099	0.107	0.1183	0.1086	0.1192	0.1091	0.1057	0.1039	0.114	0.1181	0.1052	0.1031
35.5	0.1817	0.2046	0.2107	0.2099	0.1863	0.208	0.2222	0.2227	0.109	0.1033	0.1048	0.1036	0.1162	0.1125	0.1121	0.1299	0.1076	0.1019	0.1019	0.104	0.1101	0.11	0.1198	0.1193	0.1052	0.1016	0.1025	0.1047	0.1105	0.1081	0.12	0.1087	0.1196	0.1089	0.1055	0.1042	0.1141	0.1176	0.1043	0.1027
35.75	0.1817	0.204	0.2101	0.2099	0.186	0.2059	0.2202	0.2227	0.1091	0.1045	0.1049	0.1037	0.1164	0.1095	0.1106	0.1304	0.1074	0.1021	0.1032	0.1038	0.11	0.109	0.1183	0.1194	0.1051	0.1016	0.1026	0.105	0.11	0.1063	0.1195	0.1087	0.1189	0.1092	0.1055	0.1041	0.1137	0.1178	0.1044	0.1028
36	0.1817	0.2038	0.2092	0.2104	0.1854	0.207	0.219	0.2232	0.109	0.1036	0.1053	0.1035	0.1171	0.1102	0.1111	0.1306	0.1075	0.1017	0.102	0.1046	0.1101	0.1091	0.1176	0.1196	0.1052	0.1016	0.1024	0.1051	0.1109	0.1072	0.1193	0.1102	0.1208	0.1087	0.1067	0.1041	0.1144	0.1171	0.1052	0.1032
36.25	0.18	0.2042	0.2093	0.2104	0.1862	0.2066	0.2198	0.2223	0.1088	0.1033	0.1051	0.1034	0.1175	0.1093	0.1118	0.1304	0.1073	0.1018	0.1021	0.1036	0.1106	0.1096	0.1192	0.1187	0.105	0.1017	0.1028	0.1049	0.1111	0.1066	0.1208	0.1086	0.1187	0.1089	0.1055	0.1039	0.1137	0.1178	0.1046	0.1033
36.5	0.1803	0.2036	0.2096	0.209	0.1863	0.2061	0.2192	0.2238	0.1088	0.1038	0.105	0.1033	0.1188	0.1105	0.1112	0.1324	0.1072	0.1018	0.1023	0.1035	0.1116	0.1082	0.1182	0.1199	0.105	0.1028	0.1027	0.1047	0.1115	0.1071	0.1195	0.1084	0.119	0.1086	0.1054	0.1037	0.1148	0.1177	0.105	0.1035
36.75	0.1799	0.2032	0.2093	0.2088	0.1851	0.2064	0.218	0.223	0.1088	0.1038	0.1049	0.1035	0.1161	0.1117	0.1103	0.1312	0.1073	0.1018	0.1022	0.1037	0.1096	0.109	0.1178	0.1198	0.1063	0.1027	0.1024	0.1048	0.11	0.1071	0.1187	0.109	0.1186	0.1085	0.1051	0.1048	0.1134	0.1178	0.1049	0.1035
37	0.1795	0.203	0.209	0.2088	0.1855	0.2064	0.2185	0.2256	0.1087	0.1034	0.1049	0.1034	0.1188	0.1108	0.1106	0.1334	0.1072	0.1017	0.1021	0.1036	0.1118	0.1095	0.1175	0.1216	0.105	0.1025	0.1025	0.1049	0.1113	0.1081	0.1195	0.11	0.1188	0.1082	0.1053	0.1038	0.113	0.1174	0.1051	0.1033
37.25	0.1801	0.2032	0.2093	0.2088	0.1864	0.2072	0.2171	0.2235	0.1089	0.1033	0.1049	0.1034	0.1217	0.1124	0.1108	0.1337	0.1073	0.102	0.1021	0.1037	0.1135	0.1098	0.1175	0.121	0.1052	0.1016	0.1028	0.105	0.1129	0.1085	0.1184	0.1097	0.1187	0.1084	0.1051	0.1035	0.1151	0.1175	0.1049	0.1037
37.5	0.1782	0.2023	0.209	0.2082	0.1853	0.2065	0.218	0.2227	0.1087	0.1035	0.1049	0.1034	0.1186	0.113	0.1107	0.1321	0.1071	0.1019	0.102	0.1033	0.1114	0.1118	0.1183	0.121	0.105	0.1015	0.103	0.1049	0.1113	0.1084	0.1198	0.1087	0.1183	0.1079	0.1052	0.1035	0.1165	0.1168	0.1052	0.1037
37.75	0.1786	0.2018	0.2083	0.2084	0.1851	0.2058	0.2184	0.2221	0.1087	0.1037	0.1048	0.1033	0.1201	0.1126	0.1121	0.1323	0.1071	0.1017	0.1019	0.1037	0.1124	0.1104	0.1192	0.1204	0.1051	0.1017	0.1027	0.1065	0.1119	0.1083	0.1198	0.11	0.119	0.1086	0.1052	0.1034	0.1144	0.1183	0.1049	0.1045
38	0.1777	0.2019	0.208	0.2082	0.1848	0.2052	0.2183	0.2227	0.1083	0.1032	0.1048	0.1033	0.1201	0.1108	0.1114	0.1325	0.1069	0.1018	0.1025	0.1033	0.1118	0.1108	0.1194	0.1213	0.1049	0.1015	0.1029	0.1048	0.1117	0.1083	0.1192	0.1093	0.1184	0.1081	0.105	0.1033	0.1153	0.1183	0.1051	0.1043
38.25	0.1774	0.2014	0.2085	0.2079	0.1843	0.2054	0.2172	0.2212	0.1085	0.1032	0.1048	0.1034	0.1181	0.1123	0.1111	0.1317	0.1069	0.1019	0.1021	0.1033	0.1114	0.1103	0.1182	0.1206	0.105	0.1015	0.1032	0.1048	0.1103	0.1078	0.1192	0.1091	0.1184	0.108	0.1048	0.1032	0.1148	0.1183	0.1047	0.1044
38.5	0.1771	0.2012	0.2082	0.2077	0.1846	0.2065	0.217	0.2221	0.1083	0.1034	0.1049	0.1039	0.1212	0.1132	0.1111	0.1316	0.1069	0.1017	0.1021	0.1033	0.1118	0.1105	0.1181	0.1213	0.1049	0.1016	0.1027	0.1049	0.1116	0.1094	0.1196	0.111	0.1185	0.1082	0.1047	0.1036	0.1152	0.1172	0.1047	0.104
38.75	0.177	0.2013	0.2079	0.2077	0.1847	0.2045	0.2175	0.2212	0.1085	0.1034	0.1049	0.1045	0.1187	0.1124	0.1128	0.1324	0.107	0.1019	0.1024	0.1049	0.1112	0.1108	0.1191	0.1207	0.1048	0.1018	0.1027	0.1048	0.1113	0.1083	0.1201	0.1101	0.1181	0.108	0.1048	0.1032	0.1154	0.1178	0.1052	0.104
39	0.1762	0.2012	0.2078	0.2065	0.1846	0.2033	0.219	0.221	0.1082	0.1033	0.1049	0.103	0.119	0.1109	0.1141	0.1321	0.1067	0.1019	0.102	0.1035	0.1117	0.1098	0.1203	0.1208	0.1049	0.1032	0.103	0.1048	0.1112	0.1078	0.1208	0.1098	0.1179	0.1082	0.1048	0.103	0.1148	0.1185	0.1049	0.1043
39.25	0.1755	0.2002	0.208	0.2065	0.1833	0.2032	0.2174	0.2207	0.1096	0.1032	0.1049	0.103	0.1195	0.1123	0.1126	0.1325	0.1067	0.1019	0.1021	0.1032	0.1117	0.111	0.1195	0.1202	0.1049	0.1016	0.103	0.1048	0.1122	0.1091	0.12	0.1111	0.1183	0.1079	0.1048	0.1041	0.1145	0.1176	0.1054	0.1036
39.5	0.1755	0.1999	0.2072	0.2064	0.1833	0.2038	0.217	0.2208	0.1083	0.1034	0.1046	0.1033	0.1197	0.1132	0.1115	0.1338	0.1066	0.1017	0.1019	0.1046	0.1115	0.11	0.1192	0.1214	0.1049	0.1015	0.1026	0.1049	0.1118	0.1078	0.119	0.1108	0.1181	0.108	0.1048	0.103	0.1141	0.1163	0.1042	0.1036
39.75	0.1753	0.1999	0.2071	0.2066	0.1828	0.2028	0.2156	0.2207	0.1083	0.1035	0.1047	0.1043	0.1189	0.1129	0.111	0.1326	0.1067	0.1019	0.1021	0.1032	0.1117	0.1104	0.1188	0.1213	0.1049	0.1019	0.1026	0.1048	0.1122	0.1081	0.1213	0.1103	0.1183	0.1086	0.1048	0.1036	0.1143	0.1166	0.1045	0.1036
40	0.1745	0.1998	0.2068	0.2053	0.1819	0.2037	0.2151	0.2196	0.1082	0.1032	0.1048	0.103	0.1172	0.1106	0.111	0.1318	0.1065	0.1018	0.1018	0.1031	0.1108	0.1099	0.1198	0.1207	0.1048	0.1016	0.1028	0.1046	0.1105	0.1072	0.1191	0.1088	0.119	0.1089	0.1053	0.1038	0.1147	0.1183	0.1045	0.1037
40.25	0.1746	0.1994	0.2072	0.2053	0.1822	0.204	0.2153	0.2178	0.1082	0.1032	0.1047	0.103	0.1184	0.1141	0.1114	0.1318	0.1066	0.102	0.102	0.103	0.111	0.1118	0.1193	0.1195	0.105	0.1016	0.1028	0.1048	0.1106	0.1084	0.1205	0.109	0.1187	0.1083	0.1052	0.1039	0.1153	0.1184	0.1041	0.1034
40.5	0.1746	0.1991	0.2065	0.2054	0.1819	0.2034	0.2146	0.2188	0.1081	0.104	0.1046	0.103	0.1172	0.1126	0.1116	0.1317	0.1065	0.1018	0.102	0.1033	0.111	0.111	0.1183	0.1199	0.1047	0.1027	0.1032	0.1065	0.1107	0.1101	0.1209	0.1091	0.1185	0.1084	0.1051	0.1036	0.1152	0.1167	0.1048	0.1037
40.75	0.1736	0.1991	0.2064	0.2054	0.1814	0.2025	0.2148	0.2179	0.108	0.1032	0.1049	0.103	0.1167	0.1117	0.1097	0.131	0.1063	0.1019	0.1034	0.1033	0.1107	0.1104	0.1175	0.1185	0.1047	0.1019	0.1045	0.1048	0.1108	0.1073	0.1183	0.1103	0.1186	0.1083	0.1051	0.1035	0.1138	0.1169	0.1039	0.1028
41	0.1738	0.1989	0.2059	0.2047	0.1807	0.2008	0.2134	0.2181	0.108	0.1032	0.1049	0.1033	0.1179	0.1103	0.1106	0.1317	0.1065	0.1019	0.1019	0.1034	0.1115	0.1101	0.1191	0.1208	0.1049	0.1029	0.1029	0.1048	0.1116	0.1082	0.1191	0.1104	0.1187	0.1079	0.1047	0.1035	0.1124	0.1156	0.1041	0.1028
41.25	0.1735	0.1981	0.2062	0.2045	0.1799	0.2004	0.2137	0.2162	0.1081	0.1032	0.1048	0.1033	0.1171	0.1124	0.1102	0.1305	0.1064	0.102	0.1022	0.1031	0.1108	0.1099	0.1183	0.1189	0.106	0.1019	0.1031	0.105	0.1108	0.1081	0.1191	0.109	0.1185	0.1081	0.1049	0.1035	0.1125	0.1162	0.1036	0.1029
41.5	0.1729	0.1992	0.2059	0.2047	0.1797	0.2013	0.213	0.2183	0.108	0.1033	0.1052	0.1032	0.1169	0.1113	0.1097	0.1323	0.1062	0.102	0.1021	0.1033	0.1097	0.1103	0.1169	0.1192	0.106	0.102	0.1029	0.105	0.1103	0.1082	0.1186	0.109	0.1183	0.1084	0.1047	0.1034	0.1133	0.1155	0.1041	0.1029
41.75	0.173	0.1977	0.2056	0.2041	0.1785	0.1994	0.2115	0.2158	0.108	0.1034	0.105	0.103	0.1156	0.1112	0.1089	0.1313	0.1062	0.1019	0.102	0.1032	0.1092	0.109	0.1176	0.1183	0.1048	0.1018	0.103	0.1047	0.1095	0.1079	0.1177	0.1094	0.1186	0.1082	0.1047	0.1035	0.1134	0.1155	0.1037	0.1029
42	0.1727	0.1976	0.2054	0.2032	0.1787	0.1986	0.2124	0.2164	0.1078	0.1031	0.1049	0.103	0.1163	0.1121	0.1096	0.1314	0.106	0.1018	0.1026	0.1028	0.1094	0.1099	0.1173	0.1192	0.1046	0.1017	0.1031	0.1047	0.1101	0.1073	0.1186	0.1088	0.1186	0.1081	0.1049	0.1034	0.113	0.1161	0.1037	0.1024
42.25	0.1726	0.1967	0.2046	0.2035	0.1775	0.1988	0.2126	0.2154	0.1079	0.1032	0.1046	0.1032	0.1147	0.1114	0.1108	0.13	0.1061	0.1017	0.1029	0.1031	0.1079	0.109	0.1176	0.1185	0.1049	0.1018	0.1028	0.1051	0.1092	0.1077	0.1193	0.1091	0.1179	0.108	0.105	0.1037	0.113	0.1155	0.1032	0.1027
42.5	0.1719	0.1967	0.2046	0.2024	0.1767	0.1985	0.211	0.2142	0.1076	0.1037	0.105	0.103	0.1144	0.1108	0.11	0.1303	0.106	0.1019	0.1018	0.1032	0.1078	0.1093	0.117	0.1179	0.1046	0.1019	0.1032	0.1051	0.1095	0.107	0.119	0.1084	0.1187	0.1082	0.105	0.1033	0.1125	0.1152	0.103	0.1028
42.75	0.1714	0.1962	0.205	0.2025	0.1775	0.1966	0.2118	0.213	0.1077	0.1032	0.1047	0.1046	0.115	0.1087	0.11	0.1301	0.106	0.1021	0.102	0.103	0.1083	0.1082	0.1186	0.1182	0.1047	0.1019	0.1033	0.105	0.1094	0.1073	0.1194	0.1082	0.1183	0.1083	0.105	0.1037	0.1123	0.1157	0.1033	0.1025
43	0.1714	0.196	0.2045	0.2023	0.1782	0.1973	0.2098	0.2135	0.1077	0.1034	0.1049	0.1033	0.1147	0.1101	0.1089	0.1293	0.106	0.1018	0.1021	0.1037	0.1081	0.1082	0.1167	0.1179	0.1047	0.1021	0.1033	0.1054	0.1089	0.107	0.1182	0.1083	0.1184	0.1082	0.105	0.1034	0.1122	0.1145	0.1034	0.1024
43.25	0.1711	0.1966	0.2038	0.2023	0.1756	0.1971	0.2099	0.2119	0.1076	0.1034	0.1056	0.1032	0.114	0.1106	0.1094	0.1305	0.1069	0.1019	0.1019	0.1033	0.108	0.1088	0.1169	0.1178	0.1047	0.1021	0.1032	0.1053	0.1089	0.1073	0.1179	0.1073	0.118	0.1088	0.1049	0.1034	0.1126	0.1153	0.1033	0.1023
43.5	0.1708	0.1956	0.2042	0.2015	0.1763	0.1966	0.2101	0.2136	0.1075	0.1033	0.1065	0.1032	0.1156	0.1119	0.1089	0.1311	0.1058	0.1021	0.102	0.103	0.1091	0.1092	0.1166	0.1193	0.1046	0.102	0.1035	0.105	0.1103	0.1079	0.1183	0.1095	0.1185	0.1084	0.1051	0.1035	0.1124	0.1156	0.1037	0.1031
43.75	0.1706	0.1953	0.2032	0.2017	0.1769	0.1983	0.2112	0.2136	0.1074	0.1048	0.1047	0.1032	0.1162	0.1119	0.1096	0.1322	0.1058	0.1018	0.102	0.1036	0.1094	0.1099	0.1178	0.1196	0.1046	0.102	0.103	0.1058	0.1102	0.1082	0.1193	0.1104	0.1179	0.1088	0.1049	0.1038	0.1131	0.1158	0.1042	0.1037
44	0.1701	0.1954	0.2033	0.2007	0.175	0.1966	0.2101	0.2122	0.1077	0.1033	0.105	0.1031	0.1134	0.1101	0.1085	0.1297	0.1058	0.102	0.1018	0.1031	0.1071	0.1098	0.1162	0.1175	0.1047	0.1023	0.1033	0.1052	0.1085	0.1084	0.1182	0.1083	0.1184	0.1082	0.105	0.1036	0.1128	0.1152	0.1037	0.1029
44.26	0.1694	0.1945	0.2037	0.2007	0.1751	0.1955	0.2095	0.2117	0.1074	0.1033	0.1047	0.1043	0.1147	0.1091	0.109	0.1297	0.1055	0.1019	0.1019	0.1029	0.1083	0.1088	0.1164	0.1185	0.1045	0.1021	0.1033	0.1052	0.1094	0.1068	0.1187	0.1087	0.1173	0.1082	0.1046	0.1038	0.1119	0.1152	0.1036	0.1027
44.51	0.1689	0.1941	0.2029	0.2008	0.1739	0.1948	0.2101	0.2106	0.1073	0.1034	0.1048	0.103	0.1131	0.1083	0.1088	0.1297	0.1055	0.1019	0.1023	0.1033	0.1071	0.1074	0.1172	0.1177	0.1045	0.1023	0.1034	0.1054	0.1083	0.1067	0.1185	0.108	0.1181	0.108	0.106	0.1035	0.1119	0.1154	0.1035	0.1029
44.76	0.1682	0.1943	0.2019	0.2003	0.1735	0.1934	0.2084	0.2109	0.1089	0.1034	0.1058	0.103	0.113	0.1077	0.1091	0.1306	0.1055	0.102	0.1019	0.1031	0.1068	0.1076	0.1178	0.1178	0.1046	0.1023	0.1034	0.1054	0.108	0.1064	0.1188	0.108	0.1183	0.1084	0.1048	0.1033	0.1115	0.1161	0.1037	0.1024
45.01	0.1685	0.1939	0.2027	0.1999	0.173	0.193	0.207	0.2094	0.1074	0.1035	0.105	0.1032	0.1131	0.1083	0.1077	0.13	0.1057	0.1022	0.102	0.1031	0.107	0.1075	0.1165	0.1176	0.1046	0.1023	0.1035	0.1056	0.1078	0.1065	0.1176	0.1092	0.1184	0.108	0.1045	0.1036	0.1117	0.1143	0.1031	0.1024
45.26	0.1685	0.1932	0.2017	0.1999	0.1732	0.1928	0.2064	0.2092	0.1073	0.1035	0.1048	0.1032	0.114	0.1095	0.1082	0.1309	0.1055	0.1018	0.1021	0.1034	0.1073	0.1092	0.116	0.1186	0.1045	0.1022	0.1033	0.1056	0.1081	0.1072	0.1175	0.1097	0.1185	0.1083	0.105	0.1038	0.1112	0.1148	0.1034	0.1022
45.51	0.1683	0.1931	0.2021	0.1991	0.1743	0.1918	0.2062	0.2085	0.1072	0.1034	0.1055	0.1032	0.1127	0.1085	0.1082	0.1285	0.1053	0.102	0.102	0.1031	0.107	0.1073	0.1164	0.1181	0.1045	0.1022	0.1042	0.1054	0.108	0.1063	0.1182	0.1077	0.1184	0.1083	0.1051	0.1039	0.112	0.115	0.1031	0.1017
45.76	0.1674	0.1926	0.2021	0.1994	0.1726	0.1921	0.2061	0.2077	0.1072	0.1035	0.1049	0.1034	0.1133	0.1084	0.1083	0.1294	0.1054	0.102	0.102	0.1033	0.1072	0.1092	0.1159	0.119	0.1045	0.1024	0.1048	0.106	0.1084	0.107	0.1178	0.1081	0.1183	0.1084	0.1052	0.104	0.1109	0.1145	0.1033	0.1019
46.01	0.1676	0.1924	0.201	0.1989	0.172	0.1911	0.2058	0.207	0.1071	0.1034	0.1049	0.1032	0.1127	0.1081	0.1087	0.1287	0.1053	0.1023	0.1036	0.1034	0.1068	0.1076	0.1157	0.1175	0.1044	0.1025	0.1034	0.1057	0.108	0.1065	0.1182	0.1073	0.1185	0.1084	0.1047	0.1037	0.1108	0.1146	0.1032	0.1019
46.26	0.1671	0.192	0.2012	0.1992	0.1712	0.1903	0.2058	0.2064	0.1071	0.1032	0.1052	0.1032	0.1138	0.1076	0.1075	0.1297	0.1051	0.1022	0.102	0.1034	0.1063	0.1068	0.1162	0.1165	0.1045	0.1025	0.1038	0.1054	0.108	0.1061	0.1181	0.1075	0.1178	0.1084	0.1048	0.1044	0.1111	0.1142	0.1029	0.1019
46.51	0.1675	0.1916	0.2009	0.1979	0.171	0.1898	0.2051	0.2064	0.1072	0.1032	0.1052	0.1035	0.1134	0.1084	0.1076	0.1294	0.1053	0.1023	0.102	0.1032	0.1062	0.107	0.1158	0.1176	0.1046	0.1023	0.1037	0.1057	0.1081	0.1066	0.1179	0.1081	0.118	0.1081	0.1048	0.1039	0.1109	0.114	0.1032	0.1021
46.76	0.1675	0.1909	0.2011	0.198	0.1713	0.1904	0.2047	0.2069	0.1071	0.1033	0.1052	0.1052	0.113	0.1091	0.1082	0.1289	0.1051	0.102	0.1023	0.1032	0.1066	0.1075	0.1161	0.1177	0.1044	0.1023	0.1036	0.1059	0.1082	0.1076	0.118	0.1082	0.1179	0.1082	0.1047	0.1038	0.1105	0.1137	0.1028	0.1018
47.01	0.1671	0.1911	0.2004	0.1974	0.1712	0.1909	0.2041	0.2051	0.1068	0.1034	0.1058	0.1047	0.1143	0.1089	0.1083	0.1287	0.105	0.1024	0.1019	0.1038	0.1073	0.1081	0.1164	0.1173	0.1043	0.1025	0.1036	0.1056	0.109	0.1076	0.1187	0.1084	0.118	0.1081	0.1051	0.1041	0.1115	0.1137	0.1026	0.1025
47.26	0.1675	0.1905	0.1999	0.1968	0.1708	0.1907	0.2048	0.2053	0.1071	0.1039	0.1058	0.1039	0.1155	0.1102	0.109	0.1297	0.1051	0.1024	0.1025	0.1034	0.108	0.11	0.1171	0.1183	0.1044	0.1025	0.1043	0.1059	0.1097	0.1089	0.1193	0.1096	0.1184	0.1084	0.1052	0.1036	0.1121	0.1144	0.1029	0.1029
47.51	0.1677	0.19	0.1996	0.1968	0.1709	0.1897	0.2052	0.206	0.1073	0.1035	0.1053	0.1038	0.1128	0.1093	0.1097	0.1308	0.1053	0.1022	0.1024	0.1034	0.1066	0.1085	0.1181	0.119	0.1046	0.1025	0.1039	0.1061	0.1084	0.1078	0.1193	0.1107	0.1181	0.1083	0.1052	0.1042	0.1124	0.115	0.1034	0.103
47.76	0.1657	0.1896	0.1992	0.1967	0.1713	0.1893	0.2036	0.2056	0.1068	0.1047	0.1052	0.1031	0.1133	0.1088	0.1082	0.1313	0.1049	0.1019	0.1023	0.1033	0.1068	0.1089	0.116	0.1193	0.1043	0.1026	0.1039	0.106	0.1088	0.1081	0.1202	0.1097	0.1184	0.1086	0.1052	0.1036	0.1114	0.1147	0.104	0.1036
48.01	0.1657	0.1894	0.1987	0.1955	0.1706	0.1898	0.2037	0.2053	0.1067	0.1033	0.1051	0.1032	0.1128	0.1091	0.1098	0.1297	0.1048	0.1021	0.102	0.1038	0.108	0.1076	0.1173	0.1186	0.1044	0.1026	0.1039	0.1056	0.1085	0.107	0.1191	0.1088	0.1185	0.1089	0.1053	0.1041	0.1116	0.1149	0.1034	0.1023
48.26	0.165	0.189	0.1989	0.1957	0.17	0.189	0.2034	0.2036	0.107	0.104	0.1059	0.1045	0.112	0.1085	0.1085	0.129	0.1062	0.1027	0.1029	0.104	0.1061	0.108	0.1168	0.1172	0.1045	0.1028	0.1048	0.1067	0.1082	0.1068	0.1189	0.1087	0.1186	0.1085	0.1048	0.1042	0.111	0.1152	0.1037	0.1027
48.51	0.1652	0.1888	0.1983	0.196	0.1705	0.1879	0.203	0.2037	0.1072	0.1048	0.1067	0.105	0.1129	0.1077	0.1089	0.1305	0.1053	0.1033	0.1037	0.1046	0.1065	0.107	0.1185	0.1177	0.1045	0.1036	0.1049	0.107	0.108	0.1063	0.1191	0.1099	0.1187	0.1085	0.1052	0.1039	0.112	0.1149	0.1035	0.1027
48.76	0.1663	0.1887	0.1979	0.1952	0.1712	0.1874	0.2026	0.2036	0.1068	0.1043	0.1067	0.1048	0.1141	0.1097	0.1102	0.1317	0.1049	0.1033	0.1036	0.1048	0.1075	0.1092	0.1183	0.1199	0.1057	0.1033	0.1049	0.1066	0.1088	0.1089	0.1195	0.111	0.1188	0.109	0.1051	0.1037	0.1128	0.1152	0.1051	0.1045
49.01	0.1677	0.1882	0.1979	0.1942	0.1708	0.1876	0.2021	0.2028	0.1067	0.1038	0.1059	0.1041	0.1131	0.111	0.1112	0.1304	0.1048	0.1027	0.1028	0.1033	0.107	0.1087	0.1175	0.1193	0.1044	0.1028	0.1045	0.1059	0.109	0.1087	0.119	0.1107	0.119	0.1091	0.105	0.104	0.1123	0.115	0.1045	0.1034
49.26	0.1677	0.1875	0.1975	0.1942	0.1696	0.1861	0.202	0.2019	0.1066	0.1035	0.1053	0.1037	0.112	0.1091	0.1103	0.129	0.1047	0.1021	0.1024	0.1031	0.1057	0.107	0.1175	0.1181	0.1043	0.1025	0.1038	0.1059	0.1081	0.1071	0.1199	0.1089	0.1188	0.1095	0.1055	0.1044	0.112	0.1147	0.1031	0.1023
49.51	0.1687	0.1867	0.1967	0.1941	0.1693	0.1854	0.2006	0.203	0.1064	0.1034	0.1062	0.1031	0.1117	0.1075	0.1083	0.1301	0.1047	0.1022	0.1021	0.1033	0.1057	0.1076	0.1164	0.1189	0.1042	0.1041	0.1039	0.1061	0.108	0.1066	0.1177	0.1089	0.1182	0.1089	0.1053	0.1043	0.1126	0.1144	0.1031	0.1023
49.76	0.1674	0.1872	0.1962	0.1935	0.1692	0.1861	0.2001	0.2004	0.1063	0.1032	0.1051	0.1031	0.1122	0.1084	0.1081	0.1278	0.1044	0.1019	0.1019	0.1033	0.1063	0.1082	0.1162	0.1173	0.1042	0.1024	0.1037	0.1067	0.1086	0.107	0.1185	0.1083	0.1187	0.1088	0.1051	0.1039	0.1117	0.1144	0.1049	0.1023
50.01	0.1658	0.1863	0.1964	0.1925	0.1674	0.1847	0.2004	0.2005	0.1062	0.1032	0.1052	0.1032	0.1124	0.1076	0.1081	0.129	0.1044	0.1019	0.1018	0.1026	0.106	0.1073	0.1163	0.1177	0.1041	0.1025	0.1042	0.1054	0.1086	0.1061	0.1187	0.1091	0.1184	0.1087	0.1054	0.1038	0.1109	0.1138	0.103	0.1019
50.26	0.1647	0.185	0.1963	0.1923	0.1678	0.1842	0.1998	0.2003	0.1063	0.1032	0.1049	0.1035	0.1119	0.1064	0.1077	0.1287	0.1045	0.1018	0.1018	0.104	0.1061	0.1061	0.1173	0.1182	0.1041	0.1024	0.1036	0.1059	0.1086	0.1057	0.1186	0.1091	0.1196	0.1115	0.106	0.1052	0.1101	0.1139	0.1027	0.1023
50.51	0.1635	0.1847	0.195	0.1925	0.1677	0.185	0.1997	0.2002	0.1061	0.1032	0.1049	0.103	0.1114	0.1085	0.1079	0.1288	0.1043	0.1017	0.1019	0.1029	0.1058	0.1075	0.1165	0.1177	0.1039	0.104	0.1037	0.1058	0.1085	0.1074	0.1181	0.1094	0.1203	0.1119	0.1069	0.1056	0.1107	0.1141	0.103	0.102
50.76	0.1652	0.1847	0.1944	0.1915	0.1676	0.1843	0.1986	0.1991	0.1061	0.1031	0.106	0.1031	0.112	0.1082	0.1077	0.1292	0.1043	0.1019	0.1017	0.1027	0.1061	0.1065	0.1158	0.1176	0.1041	0.1042	0.1035	0.1053	0.109	0.1063	0.1186	0.1087	0.1204	0.1101	0.106	0.105	0.1101	0.1134	0.103	0.1015
51.01	0.1681	0.184	0.1938	0.191	0.1658	0.1833	0.1986	0.1983	0.1066	0.1039	0.1058	0.1041	0.1124	0.1074	0.1074	0.1291	0.1044	0.1025	0.1024	0.1033	0.1063	0.1076	0.1162	0.1169	0.1042	0.1029	0.1042	0.1059	0.1091	0.1069	0.1187	0.109	0.1188	0.1101	0.1055	0.1047	0.1104	0.1138	0.1029	0.1023
51.26	0.1668	0.1833	0.1937	0.1904	0.166	0.1841	0.1986	0.1972	0.1061	0.1034	0.1051	0.1035	0.112	0.1082	0.1077	0.1279	0.1043	0.102	0.1021	0.1027	0.1059	0.1082	0.1173	0.1158	0.104	0.1025	0.1038	0.1058	0.1091	0.1074	0.1192	0.108	0.1192	0.1093	0.1055	0.104	0.1112	0.1141	0.1028	0.1022
51.51	0.1654	0.1836	0.1933	0.1901	0.1654	0.1831	0.1979	0.1976	0.1065	0.104	0.1058	0.104	0.1119	0.1083	0.1078	0.1297	0.1046	0.1025	0.1035	0.1034	0.1061	0.1072	0.1154	0.1182	0.1043	0.1031	0.1039	0.1061	0.1092	0.1066	0.1184	0.1097	0.1192	0.1097	0.1054	0.104	0.1102	0.1135	0.1033	0.102
51.76	0.1636	0.1826	0.1926	0.1895	0.1651	0.1818	0.1978	0.1969	0.1062	0.1039	0.1063	0.1046	0.1115	0.1065	0.1082	0.1287	0.1044	0.1029	0.1029	0.1039	0.1054	0.1064	0.1165	0.1172	0.1042	0.1031	0.1046	0.1063	0.1082	0.1063	0.1179	0.1092	0.1198	0.1097	0.1055	0.1044	0.1098	0.1134	0.1029	0.1022
52.01	0.1628	0.1819	0.1924	0.1889	0.1646	0.1818	0.197	0.197	0.1059	0.1034	0.1055	0.1037	0.1125	0.1067	0.1076	0.1287	0.1042	0.1023	0.1024	0.1037	0.1059	0.1064	0.1153	0.1178	0.104	0.104	0.104	0.1058	0.1084	0.1064	0.1182	0.1092	0.1191	0.1091	0.1054	0.104	0.1103	0.1134	0.103	0.1019
52.26	0.1591	0.1818	0.1913	0.1895	0.166	0.183	0.1972	0.1958	0.106	0.1037	0.1056	0.104	0.1121	0.1083	0.1091	0.1292	0.1044	0.1024	0.1025	0.1039	0.1066	0.1081	0.116	0.1176	0.1041	0.1029	0.1037	0.1061	0.1093	0.1081	0.1187	0.1093	0.1188	0.1095	0.1048	0.1047	0.1113	0.1143	0.1038	0.1031
52.51	0.1595	0.1813	0.1912	0.188	0.1637	0.1815	0.1964	0.1957	0.1059	0.1034	0.1057	0.1038	0.1119	0.1085	0.1093	0.1298	0.1042	0.1022	0.1022	0.1031	0.1063	0.108	0.1174	0.118	0.104	0.1027	0.104	0.1055	0.1089	0.1074	0.1197	0.1108	0.1186	0.1086	0.1049	0.1037	0.1115	0.1143	0.1045	0.1038
52.76	0.16	0.1807	0.1906	0.1878	0.1639	0.1808	0.196	0.1954	0.1059	0.1033	0.1053	0.1034	0.1108	0.1081	0.109	0.1291	0.1056	0.1027	0.1035	0.1027	0.1054	0.1074	0.1168	0.1176	0.104	0.1034	0.104	0.1053	0.1081	0.1078	0.1193	0.1102	0.1179	0.1086	0.1047	0.1037	0.1109	0.1136	0.1036	0.1029
53.01	0.1592	0.1801	0.1907	0.1871	0.163	0.181	0.1954	0.1952	0.1057	0.103	0.1056	0.1031	0.1112	0.1074	0.1079	0.128	0.1041	0.1016	0.1018	0.1023	0.1056	0.1072	0.1159	0.1174	0.1039	0.1023	0.1036	0.1052	0.1082	0.1075	0.1198	0.1098	0.1184	0.1086	0.1046	0.1034	0.1107	0.1138	0.1034	0.1026
53.26	0.1554	0.18	0.1898	0.187	0.1633	0.1799	0.195	0.1949	0.1061	0.1033	0.1051	0.1035	0.1119	0.1071	0.1082	0.1287	0.1041	0.1027	0.1021	0.1027	0.106	0.1065	0.1153	0.1181	0.104	0.1025	0.1036	0.1056	0.1082	0.107	0.1177	0.1093	0.1189	0.1099	0.1042	0.1037	0.1105	0.1138	0.1038	0.1025
53.51	0.155	0.1796	0.1892	0.1873	0.1627	0.1801	0.1946	0.1943	0.106	0.1037	0.106	0.1039	0.111	0.1077	0.1073	0.1283	0.1054	0.1023	0.1023	0.1036	0.1054	0.1067	0.1145	0.1162	0.1041	0.1029	0.104	0.1058	0.1075	0.107	0.118	0.1085	0.1189	0.1088	0.1046	0.1038	0.1106	0.1137	0.1034	0.1024
53.76	0.1531	0.179	0.1898	0.1864	0.1614	0.179	0.1939	0.193	0.1057	0.103	0.1051	0.1034	0.1095	0.1054	0.1064	0.1297	0.104	0.1018	0.1019	0.1025	0.1045	0.1066	0.1149	0.1157	0.1051	0.1024	0.1039	0.1054	0.1069	0.1058	0.1175	0.1086	0.1181	0.1085	0.1045	0.1037	0.1097	0.1131	0.1033	0.1023
54.01	0.1539	0.1787	0.1894	0.1862	0.1602	0.1783	0.1937	0.1922	0.1061	0.1033	0.1052	0.1036	0.1088	0.1052	0.1067	0.127	0.1042	0.1019	0.1019	0.1038	0.1043	0.1052	0.1151	0.116	0.1042	0.1025	0.1037	0.1056	0.1067	0.1052	0.1177	0.108	0.118	0.1083	0.1041	0.1037	0.1095	0.1131	0.1031	0.1023
54.26	0.1532	0.1789	0.1888	0.1859	0.1639	0.1778	0.1934	0.1918	0.1062	0.1043	0.1066	0.1055	0.1082	0.1051	0.1062	0.1275	0.1045	0.1031	0.1034	0.1043	0.1038	0.1058	0.1152	0.1153	0.1042	0.1036	0.1047	0.1066	0.1063	0.1049	0.1175	0.1074	0.1194	0.1082	0.104	0.1032	0.1091	0.1124	0.1023	0.1017
54.51	0.1538	0.178	0.188	0.1849	0.1621	0.1775	0.1922	0.1912	0.1056	0.1035	0.1057	0.1041	0.1081	0.1044	0.1053	0.1269	0.1038	0.1023	0.1025	0.1032	0.1038	0.105	0.1147	0.1158	0.1039	0.1027	0.1053	0.1057	0.1062	0.1052	0.1168	0.1077	0.1173	0.1088	0.1042	0.1034	0.1091	0.1123	0.1023	0.1023
54.76	0.154	0.1774	0.1881	0.1847	0.1629	0.1774	0.1919	0.191	0.1056	0.103	0.105	0.1031	0.1086	0.1049	0.1057	0.1266	0.1039	0.1016	0.1017	0.1022	0.1044	0.1048	0.1151	0.116	0.1039	0.1025	0.1036	0.1052	0.1065	0.1055	0.1174	0.1082	0.1179	0.108	0.104	0.1032	0.1087	0.1123	0.1023	0.101
55.01	0.1539	0.177	0.1874	0.1847	0.1633	0.1777	0.1917	0.1906	0.1056	0.1028	0.1046	0.1027	0.1093	0.1051	0.1069	0.1275	0.1038	0.1013	0.1014	0.1028	0.1043	0.1051	0.1149	0.1173	0.1039	0.1023	0.1033	0.1052	0.1066	0.1051	0.1179	0.1077	0.1184	0.1074	0.1042	0.1027	0.1093	0.1125	0.1024	0.1014
55.26	0.1531	0.1766	0.1867	0.1845	0.1627	0.1766	0.1911	0.1901	0.1054	0.1027	0.1044	0.1032	0.1089	0.105	0.1063	0.1273	0.1037	0.1012	0.1011	0.102	0.1041	0.1056	0.1152	0.1163	0.1038	0.1039	0.1031	0.106	0.1068	0.1064	0.1177	0.1083	0.1197	0.1081	0.1042	0.1031	0.1107	0.1133	0.1026	0.1017
55.51	0.1535	0.1762	0.1864	0.1834	0.1603	0.1765	0.1913	0.1898	0.1055	0.1024	0.1044	0.1025	0.1082	0.1047	0.1056	0.1276	0.1038	0.1012	0.101	0.1019	0.1036	0.1048	0.1147	0.1156	0.1039	0.1022	0.1036	0.1046	0.1062	0.1052	0.1178	0.1083	0.1186	0.1079	0.104	0.1028	0.1095	0.1123	0.1024	0.1014
55.76	0.1539	0.1758	0.1867	0.1832	0.1581	0.1759	0.1902	0.1891	0.1055	0.1026	0.1045	0.1027	0.1089	0.1044	0.1052	0.1271	0.1037	0.1011	0.1011	0.1034	0.1039	0.1042	0.1145	0.1166	0.1038	0.1021	0.1032	0.1063	0.1064	0.1052	0.117	0.1081	0.1172	0.1076	0.104	0.1032	0.1084	0.1123	0.1024	0.1012
56.01	0.1534	0.1751	0.1857	0.1832	0.159	0.1754	0.1898	0.1889	0.1056	0.1026	0.1044	0.1031	0.1084	0.1045	0.1056	0.1266	0.1037	0.101	0.1011	0.1017	0.1036	0.1054	0.1143	0.1154	0.1039	0.1021	0.103	0.1049	0.106	0.1052	0.117	0.108	0.1174	0.1083	0.1039	0.1028	0.1084	0.112	0.1021	0.101
56.26	0.1506	0.1749	0.1852	0.1826	0.158	0.1755	0.1892	0.1885	0.1056	0.1025	0.1048	0.1024	0.1084	0.1038	0.1063	0.1263	0.1036	0.1009	0.1008	0.1018	0.1039	0.1045	0.1143	0.1159	0.1039	0.1022	0.1031	0.1047	0.1059	0.1066	0.1191	0.1079	0.1169	0.1072	0.1039	0.1024	0.1086	0.112	0.102	0.1011
56.51	0.1501	0.1742	0.1855	0.1819	0.157	0.1754	0.1889	0.1875	0.1054	0.1024	0.1058	0.1034	0.1086	0.1046	0.1057	0.1262	0.1038	0.101	0.1011	0.1017	0.104	0.105	0.1142	0.1151	0.1039	0.1023	0.1033	0.1048	0.1063	0.1057	0.1175	0.1072	0.117	0.1069	0.1037	0.1022	0.1089	0.112	0.1021	0.1008
56.76	0.1494	0.1735	0.1847	0.1816	0.1561	0.1757	0.1886	0.1877	0.1054	0.1029	0.1043	0.1025	0.1088	0.1033	0.1052	0.1272	0.1037	0.101	0.1011	0.1015	0.1036	0.106	0.1142	0.1149	0.1051	0.1021	0.1033	0.1047	0.1061	0.1051	0.1177	0.108	0.1165	0.1073	0.1036	0.1038	0.1093	0.1122	0.1024	0.1012
57.01	0.1475	0.1737	0.184	0.1811	0.1612	0.1746	0.1884	0.1869	0.1055	0.1033	0.1042	0.1023	0.1093	0.104	0.1057	0.1272	0.1036	0.1011	0.101	0.1029	0.1036	0.1043	0.1141	0.1154	0.1041	0.1023	0.103	0.1048	0.1059	0.1057	0.1178	0.1082	0.1165	0.1066	0.1036	0.1023	0.1088	0.1122	0.1023	0.1014
57.26	0.1474	0.1732	0.1836	0.1809	0.1579	0.1742	0.1882	0.1865	0.1052	0.1028	0.1041	0.1021	0.1087	0.1054	0.1082	0.1268	0.1035	0.1008	0.1006	0.1014	0.1038	0.106	0.1169	0.1158	0.104	0.1022	0.1039	0.1044	0.1067	0.1065	0.119	0.1091	0.1166	0.107	0.1032	0.1021	0.1098	0.1133	0.1032	0.1023
57.51	0.1463	0.1728	0.1837	0.1802	0.1545	0.1741	0.1872	0.1867	0.1056	0.1023	0.1054	0.1023	0.1105	0.1064	0.1072	0.1281	0.1038	0.1009	0.1007	0.1012	0.1043	0.1083	0.1152	0.1175	0.1041	0.102	0.103	0.1045	0.1066	0.1072	0.1183	0.1105	0.1175	0.1062	0.103	0.1017	0.1095	0.1127	0.1025	0.1015
57.76	0.1452	0.1722	0.1828	0.18	0.152	0.1744	0.188	0.1862	0.1054	0.1023	0.1041	0.1022	0.1096	0.1066	0.1078	0.1278	0.1036	0.1008	0.1007	0.1012	0.1042	0.1058	0.1156	0.1159	0.104	0.1021	0.1029	0.1045	0.1062	0.1068	0.119	0.1089	0.1159	0.1065	0.1036	0.1016	0.1098	0.1127	0.1027	0.1019
58.01	0.1444	0.1718	0.1825	0.1794	0.1507	0.1735	0.1873	0.1855	0.1055	0.1022	0.1041	0.102	0.1105	0.1044	0.1058	0.127	0.1036	0.1008	0.1006	0.1013	0.1036	0.1052	0.1162	0.1153	0.1042	0.1022	0.103	0.105	0.1059	0.1053	0.1188	0.1086	0.1163	0.1065	0.1033	0.1016	0.1096	0.1131	0.1026	0.1019
58.26	0.1446	0.1711	0.1839	0.179	0.1501	0.1733	0.1863	0.1858	0.1055	0.1022	0.1039	0.1019	0.1085	0.1048	0.1067	0.128	0.1037	0.1008	0.1006	0.1018	0.1034	0.1042	0.1148	0.1163	0.1042	0.1021	0.103	0.1043	0.106	0.1056	0.1177	0.1089	0.1168	0.1068	0.1031	0.1023	0.1089	0.1128	0.1027	0.1016
58.51	0.1446	0.1707	0.1815	0.179	0.1508	0.1728	0.1858	0.1851	0.1058	0.1022	0.1039	0.1019	0.1088	0.1038	0.1065	0.1266	0.1037	0.1006	0.1006	0.101	0.1034	0.1053	0.1146	0.1151	0.1042	0.1021	0.1027	0.1044	0.106	0.105	0.1183	0.1085	0.116	0.1067	0.1031	0.1016	0.1084	0.1124	0.1021	0.1011
58.76	0.144	0.1716	0.1813	0.1785	0.1506	0.1727	0.1852	0.1836	0.1058	0.1024	0.104	0.1019	0.1085	0.104	0.1058	0.1262	0.1038	0.1014	0.1005	0.1012	0.1036	0.1047	0.114	0.1152	0.1043	0.1021	0.103	0.1041	0.106	0.1057	0.1177	0.1079	0.1171	0.1063	0.103	0.1015	0.1087	0.112	0.102	0.1008
59.01	0.1438	0.1701	0.1822	0.1776	0.1502	0.1717	0.1845	0.1833	0.1058	0.1022	0.104	0.1018	0.1089	0.1037	0.1051	0.1269	0.104	0.1008	0.1004	0.101	0.1039	0.1038	0.114	0.1146	0.1044	0.1021	0.103	0.105	0.1062	0.1062	0.1174	0.1081	0.116	0.1064	0.1029	0.1012	0.1086	0.1123	0.1021	0.1006
59.26	0.1467	0.1696	0.1818	0.1776	0.1488	0.1711	0.1845	0.1831	0.1059	0.1022	0.1039	0.1018	0.1084	0.1036	0.1052	0.1269	0.104	0.1006	0.1005	0.1011	0.1039	0.1042	0.1145	0.1153	0.1045	0.1019	0.1027	0.1043	0.106	0.1053	0.1173	0.108	0.1165	0.1066	0.1029	0.1012	0.1084	0.112	0.102	0.1007
59.51	0.1451	0.1689	0.1799	0.1775	0.1481	0.1709	0.1837	0.1823	0.1062	0.1022	0.1051	0.1018	0.1084	0.103	0.1053	0.1271	0.104	0.1007	0.1006	0.101	0.1042	0.1035	0.1143	0.1151	0.1048	0.1023	0.1029	0.1043	0.1062	0.1047	0.1178	0.1079	0.116	0.1062	0.1035	0.1018	0.1085	0.1115	0.1018	0.1006
59.76	0.1431	0.1684	0.1797	0.1765	0.1469	0.1704	0.1833	0.182	0.1058	0.1022	0.104	0.102	0.1082	0.1033	0.1059	0.126	0.1042	0.1008	0.1004	0.1022	0.1039	0.1039	0.1142	0.1156	0.1047	0.1032	0.103	0.1043	0.1065	0.1062	0.1186	0.108	0.1156	0.1064	0.1031	0.1012	0.108	0.1114	0.1016	0.1018
60.01	0.1421	0.1682	0.1796	0.176	0.1476	0.1706	0.1825	0.181	0.106	0.1023	0.1039	0.102	0.1095	0.1037	0.1057	0.1261	0.1043	0.1008	0.1005	0.1009	0.104	0.1048	0.1134	0.1147	0.1046	0.1021	0.103	0.1043	0.1059	0.1058	0.1183	0.1079	0.1158	0.1061	0.1028	0.1011	0.1082	0.1119	0.1016	0.1004
60.26	0.1424	0.1676	0.1787	0.1759	0.1479	0.1698	0.1823	0.1808	0.1063	0.1023	0.1048	0.102	0.1088	0.1034	0.106	0.1261	0.1041	0.1007	0.1006	0.1022	0.1039	0.104	0.1156	0.1147	0.1049	0.1026	0.1028	0.1043	0.1061	0.105	0.1182	0.108	0.1152	0.1057	0.1028	0.1009	0.1084	0.1114	0.1015	0.1003
60.51	0.1424	0.1676	0.1785	0.175	0.1498	0.1695	0.1827	0.1802	0.1063	0.1029	0.1048	0.102	0.1081	0.104	0.1071	0.1256	0.104	0.1006	0.1004	0.1011	0.1037	0.1038	0.1156	0.1142	0.1049	0.1022	0.1029	0.1054	0.1058	0.1054	0.1182	0.1076	0.1159	0.1062	0.1042	0.1011	0.108	0.1116	0.1016	0.1008
60.76	0.1422	0.1669	0.1783	0.175	0.146	0.1691	0.1813	0.1803	0.1062	0.1033	0.1041	0.1019	0.1087	0.1032	0.1058	0.1262	0.1045	0.1008	0.1005	0.1009	0.104	0.1038	0.1142	0.1154	0.105	0.1022	0.103	0.1042	0.1061	0.1054	0.1178	0.1081	0.115	0.1074	0.1026	0.1018	0.108	0.1115	0.1015	0.1001
61.01	0.1428	0.1667	0.1785	0.1759	0.1463	0.1687	0.1808	0.1812	0.1077	0.1022	0.104	0.102	0.109	0.1038	0.1055	0.1257	0.1045	0.1006	0.1005	0.101	0.1041	0.1036	0.1135	0.1154	0.105	0.1022	0.103	0.1042	0.1073	0.1054	0.1174	0.1079	0.1148	0.1064	0.1031	0.1013	0.1078	0.111	0.1014	0.0996
61.26	0.1422	0.1662	0.1773	0.1748	0.1472	0.1695	0.1809	0.1792	0.1066	0.1023	0.104	0.1019	0.1099	0.1039	0.106	0.1265	0.1043	0.1006	0.1006	0.1012	0.1048	0.105	0.1142	0.1164	0.1053	0.1022	0.1029	0.1045	0.1066	0.1079	0.1184	0.1083	0.1158	0.1061	0.1028	0.1009	0.1086	0.1117	0.1016	0.1003
61.51	0.1413	0.1662	0.1776	0.1742	0.1482	0.1685	0.1812	0.1791	0.1064	0.1038	0.1041	0.102	0.1096	0.1049	0.1068	0.1273	0.1059	0.101	0.1005	0.1011	0.1044	0.1052	0.1145	0.1154	0.1062	0.1024	0.1031	0.1043	0.106	0.1061	0.1188	0.1087	0.1155	0.1057	0.1026	0.1007	0.1085	0.112	0.1019	0.101
61.76	0.1415	0.1656	0.1773	0.1754	0.1454	0.1694	0.1804	0.1788	0.1066	0.1022	0.1045	0.1019	0.1098	0.104	0.1054	0.1263	0.1049	0.1008	0.1005	0.101	0.1039	0.104	0.1145	0.1153	0.1065	0.1032	0.1031	0.1049	0.1063	0.1064	0.1184	0.1087	0.1151	0.1056	0.1026	0.1007	0.1084	0.1121	0.1019	0.1006
62.01	0.1411	0.1654	0.177	0.1743	0.1443	0.1677	0.1796	0.1793	0.1066	0.1023	0.1041	0.102	0.1099	0.1034	0.1063	0.1262	0.1045	0.1008	0.1006	0.1009	0.1042	0.1034	0.1139	0.1151	0.1054	0.1024	0.1029	0.1044	0.106	0.1055	0.1178	0.1096	0.1154	0.1061	0.1026	0.1006	0.1078	0.1112	0.1016	0.1002
62.26	0.1414	0.165	0.1763	0.1738	0.145	0.168	0.1792	0.1775	0.1066	0.1023	0.1041	0.1018	0.1092	0.1035	0.1057	0.1268	0.1044	0.1007	0.1021	0.101	0.1043	0.1042	0.1139	0.1154	0.1055	0.1024	0.1031	0.1045	0.1056	0.106	0.118	0.1087	0.1152	0.1059	0.1029	0.1014	0.1081	0.1113	0.1015	0.1004
62.51	0.1412	0.1646	0.1765	0.1728	0.1434	0.1665	0.1782	0.1771	0.1064	0.1023	0.104	0.102	0.1093	0.1037	0.1056	0.1262	0.1048	0.1008	0.1005	0.1008	0.1047	0.1039	0.1139	0.1146	0.1056	0.1024	0.1032	0.1046	0.1063	0.1059	0.1183	0.1084	0.1148	0.1062	0.1029	0.1009	0.1084	0.1114	0.1016	0.1005
62.76	0.1405	0.1643	0.1759	0.1728	0.1413	0.1658	0.1781	0.1766	0.1065	0.1036	0.1039	0.102	0.1118	0.104	0.1053	0.1257	0.1047	0.1006	0.1005	0.1009	0.1046	0.1035	0.1139	0.1141	0.1056	0.1025	0.1032	0.1046	0.1059	0.1053	0.1184	0.1078	0.1149	0.1061	0.1026	0.1011	0.1078	0.1111	0.1013	0.1005
63.01	0.141	0.1641	0.1757	0.1729	0.1411	0.1654	0.1773	0.1761	0.1069	0.1035	0.1041	0.1019	0.1103	0.1036	0.1049	0.1263	0.1047	0.1006	0.1005	0.1009	0.1048	0.1034	0.114	0.1148	0.1062	0.1025	0.1031	0.1046	0.1061	0.1055	0.118	0.1083	0.1153	0.1065	0.1026	0.1012	0.1082	0.1109	0.101	0.0999
63.26	0.14	0.1637	0.1759	0.1736	0.1425	0.1659	0.1768	0.1759	0.1068	0.1022	0.1041	0.102	0.11	0.1042	0.1052	0.1267	0.1046	0.1008	0.1005	0.1008	0.105	0.1038	0.1131	0.1143	0.1058	0.1024	0.1036	0.1047	0.106	0.1071	0.1179	0.1082	0.1148	0.106	0.1029	0.1014	0.1079	0.1108	0.1011	0.1002
63.51	0.1399	0.1633	0.1758	0.1719	0.1425	0.1654	0.1766	0.1752	0.1066	0.1035	0.1039	0.1021	0.1103	0.1036	0.1053	0.1264	0.1048	0.1008	0.1015	0.1009	0.1052	0.1039	0.1136	0.1148	0.1058	0.1025	0.1034	0.1047	0.1058	0.1059	0.1181	0.1081	0.1148	0.1061	0.1025	0.1012	0.1076	0.1106	0.1011	0.0999
63.76	0.1407	0.1628	0.1745	0.1714	0.1422	0.1642	0.1762	0.1747	0.1068	0.1024	0.1039	0.1018	0.1111	0.1032	0.1051	0.1261	0.1044	0.1011	0.1013	0.1008	0.105	0.1048	0.114	0.115	0.1059	0.103	0.1031	0.1048	0.1063	0.1056	0.1181	0.1085	0.1149	0.1062	0.1028	0.1013	0.1075	0.1104	0.101	0.0998
64.01	0.1389	0.1629	0.1747	0.1709	0.1414	0.1641	0.1762	0.1743	0.1066	0.1023	0.1042	0.102	0.1107	0.1024	0.105	0.1259	0.1048	0.1018	0.1005	0.1008	0.1063	0.103	0.1141	0.1143	0.106	0.1025	0.1037	0.1045	0.1059	0.1051	0.1181	0.1086	0.115	0.1062	0.1023	0.1008	0.1073	0.1111	0.1011	0.0998
64.26	0.1385	0.1623	0.1746	0.1711	0.1406	0.1641	0.1756	0.1744	0.1065	0.1023	0.1052	0.1023	0.1103	0.1035	0.1051	0.1259	0.1045	0.1007	0.1005	0.1006	0.1047	0.103	0.1137	0.1151	0.1059	0.1026	0.1035	0.1061	0.1063	0.1057	0.1175	0.109	0.115	0.1066	0.1026	0.1007	0.1072	0.1106	0.1012	0.0994
64.51	0.138	0.162	0.1743	0.1707	0.1391	0.1635	0.1749	0.1742	0.1066	0.1024	0.104	0.1018	0.1104	0.1032	0.105	0.1266	0.1043	0.1007	0.1005	0.1008	0.1049	0.1033	0.1136	0.1149	0.1059	0.1026	0.1035	0.1048	0.1061	0.1055	0.1181	0.1089	0.1144	0.1056	0.1023	0.1006	0.1074	0.1108	0.1011	0.0995
64.76	0.138	0.1618	0.1737	0.1702	0.1379	0.1629	0.1744	0.1733	0.1067	0.1021	0.104	0.1019	0.1101	0.1027	0.1068	0.1258	0.1042	0.1007	0.1004	0.1009	0.1052	0.1033	0.1139	0.1148	0.1061	0.1027	0.1034	0.1047	0.1061	0.1059	0.1186	0.1086	0.1144	0.1059	0.1028	0.1007	0.1071	0.1105	0.101	0.0994
65.01	0.1377	0.1614	0.174	0.1701	0.1404	0.1624	0.1742	0.173	0.1065	0.1023	0.104	0.1019	0.1105	0.1035	0.1048	0.1258	0.1044	0.1006	0.1004	0.1007	0.1046	0.1034	0.1133	0.1139	0.1061	0.1027	0.1037	0.105	0.106	0.1055	0.1179	0.1084	0.1148	0.1058	0.1041	0.1003	0.1073	0.1103	0.1008	0.0995
65.26	0.1375	0.161	0.1732	0.1701	0.1397	0.162	0.1741	0.1724	0.1066	0.1022	0.104	0.1021	0.1098	0.1031	0.1058	0.1258	0.1044	0.1015	0.1005	0.1007	0.1047	0.1032	0.1141	0.1141	0.1062	0.1027	0.1035	0.1051	0.1059	0.1055	0.1183	0.1083	0.1152	0.1057	0.1024	0.1015	0.1073	0.1104	0.1007	0.0992
65.51	0.1365	0.1609	0.173	0.1693	0.1396	0.1617	0.1738	0.1724	0.1062	0.1021	0.1048	0.1018	0.1103	0.1037	0.1051	0.126	0.1043	0.1007	0.1003	0.1008	0.1047	0.1026	0.1138	0.1145	0.106	0.1028	0.1035	0.1049	0.1059	0.1057	0.1183	0.1089	0.1143	0.1056	0.1026	0.1005	0.1071	0.1105	0.1005	0.0995
65.76	0.137	0.1605	0.1729	0.1687	0.1395	0.1615	0.1729	0.1722	0.1064	0.102	0.104	0.1019	0.1124	0.1033	0.105	0.1253	0.1042	0.1007	0.1005	0.1006	0.1056	0.1035	0.1137	0.1146	0.1062	0.1027	0.1039	0.1052	0.1064	0.1057	0.1175	0.1088	0.1148	0.106	0.1023	0.1008	0.1072	0.1102	0.1009	0.0997
66.01	0.1366	0.1601	0.1725	0.1692	0.1384	0.1614	0.1727	0.1721	0.1065	0.1022	0.1039	0.1019	0.1113	0.103	0.1047	0.127	0.1041	0.1006	0.1004	0.1008	0.1058	0.1036	0.113	0.1157	0.1061	0.1029	0.1038	0.1054	0.1064	0.1057	0.1183	0.1086	0.1144	0.105	0.1025	0.1	0.1071	0.1098	0.1006	0.0992
66.26	0.1364	0.1607	0.1722	0.1687	0.1398	0.1612	0.1726	0.1714	0.1064	0.102	0.104	0.1018	0.1112	0.1033	0.1054	0.1251	0.1037	0.1007	0.1003	0.1006	0.1055	0.1035	0.1148	0.1147	0.1062	0.1031	0.104	0.1051	0.1062	0.1062	0.1184	0.1087	0.1142	0.1058	0.1021	0.1001	0.1074	0.11	0.1005	0.0992
66.51	0.1364	0.1596	0.1722	0.1682	0.1385	0.1606	0.1719	0.1705	0.1062	0.1022	0.1039	0.102	0.1119	0.1026	0.1045	0.1253	0.104	0.1006	0.1011	0.1007	0.1057	0.1031	0.1132	0.1135	0.1063	0.103	0.1041	0.1053	0.1062	0.106	0.1198	0.1082	0.1145	0.1056	0.1025	0.1005	0.1073	0.1102	0.1002	0.0991
66.76	0.1367	0.1594	0.1718	0.1683	0.1375	0.1602	0.1713	0.1702	0.1065	0.1023	0.1051	0.1018	0.1122	0.1034	0.1045	0.1257	0.1043	0.1005	0.1005	0.1008	0.1059	0.1032	0.1129	0.1137	0.1064	0.103	0.1039	0.1055	0.1062	0.1059	0.1181	0.1087	0.114	0.1054	0.1024	0.1009	0.1071	0.11	0.1006	0.0992
67.01	0.1374	0.1598	0.1717	0.1675	0.1389	0.1598	0.1715	0.1702	0.1065	0.1022	0.1041	0.1019	0.1125	0.1028	0.1053	0.1258	0.1039	0.1006	0.1004	0.1007	0.1057	0.103	0.1141	0.1137	0.1064	0.1033	0.1043	0.1053	0.107	0.1057	0.1185	0.1087	0.1138	0.1056	0.1024	0.1004	0.1073	0.1105	0.1005	0.0995
67.26	0.1357	0.1586	0.1717	0.1673	0.1361	0.1597	0.1707	0.1712	0.1062	0.102	0.104	0.102	0.1127	0.1031	0.1044	0.1251	0.1043	0.1007	0.1005	0.1006	0.1053	0.1037	0.1133	0.1151	0.1064	0.1031	0.105	0.1054	0.1062	0.1069	0.1179	0.1091	0.1146	0.1051	0.1024	0.1002	0.1072	0.1101	0.1004	0.0998
67.51	0.1361	0.1584	0.1709	0.1675	0.1356	0.1598	0.1706	0.1694	0.1065	0.1021	0.104	0.1019	0.1121	0.1031	0.1056	0.1253	0.1037	0.1005	0.1006	0.1007	0.1054	0.1034	0.1134	0.1157	0.1063	0.1032	0.1042	0.1058	0.1062	0.1062	0.1186	0.1091	0.1147	0.1048	0.1021	0.1	0.107	0.11	0.1005	0.0996
67.76	0.1357	0.1583	0.1706	0.1665	0.1366	0.1588	0.1701	0.169	0.1065	0.1022	0.1042	0.1018	0.1122	0.1021	0.1047	0.1252	0.104	0.1007	0.1012	0.1007	0.1056	0.1032	0.1135	0.1138	0.1065	0.1033	0.1042	0.1056	0.1059	0.1058	0.1184	0.109	0.1145	0.1056	0.1025	0.1005	0.1083	0.1098	0.1005	0.0992
68.01	0.1358	0.1582	0.1709	0.1665	0.1392	0.1585	0.17	0.1686	0.1065	0.1029	0.1042	0.1019	0.1123	0.1024	0.1046	0.1269	0.104	0.1008	0.1005	0.1006	0.1059	0.103	0.1152	0.1139	0.1066	0.1032	0.1044	0.1055	0.1061	0.1055	0.1184	0.1092	0.1145	0.105	0.1024	0.1005	0.1066	0.1099	0.1004	0.0987
68.26	0.1355	0.1575	0.1705	0.1663	0.138	0.1582	0.17	0.1686	0.1064	0.1021	0.1052	0.1022	0.1136	0.1027	0.105	0.1257	0.1039	0.1005	0.1005	0.1006	0.1054	0.1027	0.1136	0.1151	0.1077	0.1032	0.1044	0.1056	0.1061	0.1053	0.1193	0.1091	0.1139	0.1052	0.1024	0.1004	0.1068	0.1103	0.1002	0.099
68.51	0.1354	0.1573	0.1697	0.1674	0.1364	0.1579	0.1687	0.1684	0.1065	0.1023	0.104	0.1019	0.1126	0.1019	0.1045	0.1255	0.1039	0.1007	0.1004	0.1007	0.1055	0.1024	0.1138	0.1145	0.1069	0.1035	0.1042	0.1057	0.1059	0.1054	0.1181	0.1095	0.114	0.1049	0.1019	0.0999	0.1067	0.11	0.1003	0.0983
68.76	0.1349	0.1571	0.1698	0.1655	0.1352	0.1584	0.1688	0.1679	0.1064	0.1022	0.1042	0.1019	0.1126	0.1029	0.1046	0.1249	0.1038	0.1006	0.1004	0.1007	0.1054	0.104	0.1147	0.1142	0.1069	0.1035	0.1045	0.1056	0.1058	0.1062	0.1183	0.1102	0.1147	0.1055	0.1019	0.1006	0.1069	0.1095	0.0997	0.0983
69.01	0.1353	0.1567	0.1698	0.1659	0.1356	0.1577	0.1687	0.1672	0.1063	0.1022	0.104	0.102	0.1132	0.1022	0.1046	0.1249	0.1041	0.1007	0.1017	0.1006	0.1054	0.1032	0.1139	0.1141	0.1067	0.1034	0.1047	0.1058	0.1071	0.106	0.1197	0.1085	0.1147	0.1054	0.1021	0.101	0.1069	0.1094	0.0999	0.0979
69.26	0.1348	0.1564	0.1691	0.1653	0.1369	0.1574	0.1687	0.1668	0.1066	0.1021	0.1039	0.1017	0.1137	0.1045	0.1051	0.1248	0.1038	0.1005	0.1005	0.1006	0.106	0.1033	0.1135	0.1137	0.1068	0.1044	0.1045	0.1059	0.1061	0.1063	0.119	0.1087	0.114	0.105	0.1021	0.1003	0.1069	0.1093	0.1	0.0981
69.51	0.1365	0.1565	0.169	0.165	0.1367	0.1566	0.1682	0.1667	0.1064	0.1034	0.1041	0.1019	0.114	0.1026	0.1046	0.1259	0.1038	0.1007	0.1004	0.1008	0.1062	0.1041	0.1139	0.1137	0.1069	0.1036	0.1045	0.1058	0.1064	0.1063	0.1189	0.1093	0.1138	0.1049	0.1025	0.1	0.1065	0.1094	0.1001	0.0976
69.76	0.1351	0.1557	0.1692	0.1646	0.1347	0.1562	0.1678	0.1663	0.1066	0.1021	0.1041	0.1018	0.1135	0.1024	0.1049	0.1253	0.104	0.1007	0.1006	0.1011	0.1053	0.1032	0.1139	0.1132	0.1071	0.1034	0.1048	0.1058	0.1059	0.1064	0.119	0.1097	0.1136	0.1047	0.1019	0.0998	0.1068	0.1094	0.0999	0.0988
70.01	0.1344	0.1557	0.1683	0.1644	0.1344	0.156	0.1675	0.1661	0.108	0.1033	0.104	0.102	0.1142	0.103	0.1044	0.1251	0.1041	0.1006	0.1005	0.1006	0.106	0.103	0.1135	0.1136	0.1073	0.1037	0.1045	0.1069	0.1063	0.107	0.1191	0.1095	0.1135	0.1049	0.1015	0.0998	0.1065	0.1094	0.1	0.0983
70.26	0.1346	0.156	0.1693	0.1643	0.1341	0.1558	0.167	0.166	0.107	0.1023	0.1041	0.1018	0.1143	0.1025	0.1049	0.1256	0.1042	0.1006	0.1005	0.1006	0.1055	0.1029	0.1138	0.1143	0.1072	0.1036	0.1046	0.106	0.1061	0.1062	0.1189	0.1094	0.1141	0.1049	0.1028	0.1003	0.1068	0.1095	0.1	0.0983
70.51	0.1347	0.1561	0.1683	0.1639	0.1363	0.1557	0.1665	0.1655	0.1069	0.1023	0.1041	0.1018	0.1151	0.1018	0.1049	0.1247	0.1043	0.1006	0.1012	0.1006	0.106	0.1023	0.1134	0.1133	0.1074	0.1037	0.1047	0.1059	0.1066	0.1063	0.1186	0.1096	0.1138	0.1049	0.1018	0.1004	0.1062	0.1091	0.0999	0.0977
70.76	0.1347	0.1549	0.1677	0.1634	0.1342	0.1554	0.1661	0.1655	0.1071	0.1024	0.1042	0.102	0.1147	0.1028	0.1047	0.125	0.1043	0.1012	0.1005	0.1022	0.1054	0.1028	0.113	0.1137	0.1076	0.1036	0.1049	0.1061	0.1064	0.1065	0.1186	0.1096	0.1147	0.1048	0.1016	0.0996	0.1063	0.1091	0.0998	0.0979
71.01	0.1338	0.1547	0.1675	0.1638	0.1338	0.1554	0.1663	0.1649	0.1071	0.1021	0.1044	0.1022	0.115	0.1027	0.1049	0.1243	0.1043	0.1007	0.1007	0.1011	0.1057	0.1027	0.1132	0.1134	0.1076	0.1049	0.1048	0.1065	0.1067	0.1064	0.1191	0.1089	0.1135	0.1048	0.1019	0.0998	0.1062	0.109	0.0997	0.0978
71.26	0.1337	0.1545	0.1676	0.1631	0.1338	0.1546	0.1671	0.1642	0.1068	0.1023	0.1044	0.1022	0.1151	0.1024	0.1048	0.1248	0.1038	0.1012	0.1005	0.1016	0.1058	0.1028	0.1137	0.1134	0.1074	0.1038	0.1049	0.1063	0.1066	0.1063	0.119	0.1089	0.1137	0.1046	0.1017	0.0996	0.1063	0.1085	0.0994	0.0977
71.51	0.1336	0.1541	0.1676	0.1638	0.1355	0.1545	0.1657	0.1642	0.1066	0.1022	0.1045	0.1024	0.1153	0.1023	0.1046	0.125	0.1042	0.1007	0.1008	0.101	0.1056	0.1027	0.1148	0.1133	0.1075	0.1041	0.1063	0.1064	0.1067	0.1059	0.1196	0.1095	0.1133	0.1044	0.1016	0.0996	0.1062	0.109	0.0996	0.0977
71.76	0.1339	0.154	0.1669	0.1627	0.1345	0.154	0.1646	0.1641	0.1072	0.1023	0.1044	0.1022	0.1162	0.1026	0.1045	0.125	0.1042	0.1006	0.1008	0.101	0.1058	0.1024	0.1131	0.1133	0.1076	0.1038	0.105	0.1064	0.1068	0.1067	0.1188	0.1094	0.1144	0.105	0.1018	0.1	0.1059	0.1089	0.0995	0.0977
72.01	0.1338	0.1539	0.1668	0.1621	0.1341	0.1536	0.1645	0.1638	0.1074	0.1028	0.1053	0.1031	0.1159	0.1025	0.1045	0.1241	0.1043	0.1021	0.1014	0.1016	0.1055	0.1026	0.1125	0.1134	0.1079	0.1043	0.1057	0.1068	0.1071	0.1063	0.1194	0.1095	0.1137	0.1046	0.1019	0.0998	0.106	0.1087	0.0994	0.0977
72.26	0.1335	0.1533	0.1663	0.1619	0.1329	0.1534	0.1641	0.1632	0.1075	0.1027	0.1049	0.1027	0.1167	0.1031	0.1044	0.1243	0.1046	0.1012	0.1012	0.1012	0.1059	0.103	0.1128	0.1138	0.1079	0.1059	0.1054	0.1068	0.1075	0.1067	0.1189	0.1091	0.1135	0.1047	0.1018	0.1018	0.1061	0.1087	0.0995	0.0974
72.51	0.1335	0.1529	0.1657	0.1617	0.1342	0.1532	0.1639	0.1627	0.1074	0.1023	0.1044	0.1037	0.1169	0.1024	0.1045	0.1242	0.1044	0.1007	0.1009	0.101	0.1062	0.103	0.1127	0.1132	0.108	0.104	0.1051	0.1066	0.1075	0.1065	0.119	0.109	0.1134	0.1044	0.1017	0.1001	0.1064	0.1089	0.0992	0.0975
72.76	0.134	0.1534	0.1654	0.1611	0.1329	0.1524	0.1637	0.1625	0.1076	0.1022	0.1044	0.1019	0.1163	0.1021	0.1044	0.1245	0.1044	0.1008	0.1006	0.1009	0.1057	0.1026	0.1131	0.1139	0.1085	0.104	0.1052	0.1063	0.1072	0.1071	0.1191	0.1088	0.1136	0.1047	0.1013	0.1001	0.106	0.1086	0.0994	0.0978
73.01	0.1336	0.1527	0.1652	0.1612	0.133	0.1523	0.1633	0.1623	0.1078	0.1022	0.1056	0.1021	0.1169	0.1024	0.1046	0.1248	0.1046	0.1008	0.1006	0.1006	0.1056	0.1025	0.1129	0.113	0.1083	0.1042	0.1051	0.1065	0.1077	0.1064	0.1206	0.1094	0.1134	0.1045	0.1016	0.0996	0.106	0.1088	0.0994	0.0979
73.26	0.1335	0.1521	0.1649	0.1611	0.1323	0.1524	0.1625	0.1623	0.1078	0.1023	0.1041	0.1036	0.1173	0.1024	0.1045	0.1248	0.1046	0.1006	0.1006	0.1007	0.106	0.1022	0.1131	0.1135	0.1084	0.1045	0.1052	0.1066	0.1079	0.1064	0.1187	0.1097	0.1137	0.1051	0.1023	0.1005	0.106	0.1087	0.0995	0.098
73.51	0.1335	0.1522	0.1649	0.1608	0.1329	0.1524	0.163	0.1619	0.1078	0.1022	0.1043	0.102	0.117	0.1027	0.1055	0.1246	0.1048	0.1007	0.1006	0.1008	0.106	0.1026	0.1123	0.1143	0.1086	0.1054	0.1052	0.1065	0.1085	0.1065	0.1189	0.1095	0.1136	0.1053	0.102	0.1003	0.1062	0.1089	0.0995	0.0979
73.76	0.1334	0.1516	0.1651	0.1604	0.1336	0.1517	0.1622	0.1614	0.1077	0.1032	0.1043	0.102	0.119	0.1023	0.1047	0.1244	0.1047	0.1005	0.1009	0.1006	0.107	0.1029	0.1124	0.1134	0.1087	0.104	0.1054	0.1076	0.1096	0.1071	0.1188	0.1087	0.1134	0.1047	0.1017	0.0998	0.1062	0.1087	0.0994	0.0978
74.01	0.1336	0.1523	0.1646	0.1612	0.1336	0.151	0.162	0.1612	0.1087	0.1035	0.1056	0.1035	0.1178	0.1017	0.1044	0.1249	0.1051	0.1016	0.1016	0.102	0.1067	0.1023	0.113	0.1136	0.1091	0.1049	0.1061	0.1077	0.1105	0.1071	0.1189	0.1113	0.1137	0.1044	0.1017	0.0999	0.1068	0.1089	0.0995	0.0985
74.26	0.1332	0.1522	0.1647	0.1606	0.1332	0.1508	0.1614	0.1611	0.1087	0.1041	0.1069	0.1049	0.1186	0.1022	0.1046	0.1246	0.1052	0.1028	0.1031	0.1032	0.1065	0.1022	0.1126	0.1127	0.1091	0.1059	0.1072	0.1085	0.1115	0.1062	0.1185	0.1094	0.1133	0.1059	0.1017	0.1001	0.1059	0.1091	0.0995	0.0987
74.51	0.1325	0.1514	0.1649	0.1604	0.1332	0.1503	0.1609	0.1607	0.1082	0.1031	0.1057	0.1039	0.1178	0.1023	0.1042	0.1246	0.1049	0.102	0.1037	0.1022	0.1069	0.1036	0.1124	0.1133	0.1089	0.1047	0.1068	0.1082	0.1116	0.1067	0.1184	0.1095	0.1131	0.1046	0.1015	0.1001	0.1079	0.1091	0.0998	0.0988
74.76	0.1327	0.1512	0.1638	0.1602	0.1332	0.15	0.1606	0.1606	0.1081	0.1027	0.105	0.1028	0.1178	0.1023	0.1046	0.1254	0.1047	0.1012	0.1013	0.1016	0.1082	0.1026	0.1128	0.113	0.1091	0.1047	0.106	0.1076	0.1118	0.1066	0.1189	0.1099	0.113	0.1046	0.102	0.1002	0.106	0.1088	0.0995	0.0981
75.01	0.134	0.1513	0.164	0.16	0.1338	0.1499	0.1605	0.1599	0.1083	0.1032	0.1056	0.1036	0.1178	0.1023	0.1049	0.1242	0.105	0.1017	0.1019	0.1021	0.107	0.1026	0.1126	0.1133	0.1106	0.1052	0.1078	0.1078	0.113	0.1062	0.119	0.1097	0.1135	0.1042	0.1017	0.1002	0.1061	0.1089	0.0997	0.0982
75.26	0.1325	0.1506	0.1637	0.1596	0.1344	0.1494	0.1604	0.1604	0.1096	0.1028	0.1052	0.1032	0.1192	0.1032	0.1054	0.1248	0.105	0.1015	0.1017	0.1017	0.1077	0.1034	0.1129	0.1143	0.1091	0.1061	0.1063	0.1077	0.1136	0.1068	0.1189	0.1098	0.1132	0.1046	0.1015	0.1	0.1066	0.1092	0.0999	0.0988
75.51	0.1325	0.1503	0.1632	0.1593	0.1334	0.149	0.16	0.1595	0.1087	0.1026	0.1047	0.1026	0.1171	0.1024	0.1048	0.1246	0.1048	0.1012	0.1011	0.1012	0.1067	0.1027	0.1125	0.1133	0.1092	0.1047	0.1061	0.1074	0.1115	0.1064	0.1193	0.1095	0.114	0.1051	0.1022	0.101	0.1064	0.1095	0.1002	0.099
75.76	0.1328	0.1503	0.1632	0.1587	0.1329	0.1489	0.1599	0.1592	0.1084	0.1036	0.1046	0.1024	0.1191	0.1028	0.1053	0.1244	0.1049	0.1008	0.1007	0.101	0.1071	0.1026	0.1128	0.1126	0.1093	0.1046	0.106	0.1071	0.1117	0.1069	0.119	0.1094	0.1136	0.1048	0.1018	0.1	0.1068	0.1094	0.0999	0.0994
76.01	0.1331	0.1499	0.163	0.1584	0.1332	0.1487	0.1591	0.1589	0.109	0.1023	0.1044	0.1023	0.1174	0.1032	0.1052	0.124	0.1052	0.1021	0.1019	0.1008	0.1073	0.1025	0.1131	0.1131	0.1091	0.1046	0.106	0.1071	0.1123	0.107	0.1192	0.1103	0.1129	0.1044	0.1015	0.1003	0.1063	0.1094	0.1001	0.0993
76.26	0.1326	0.1497	0.1621	0.1584	0.1329	0.1484	0.159	0.1591	0.1087	0.1022	0.1042	0.1021	0.1171	0.1029	0.1054	0.1243	0.1047	0.1005	0.1006	0.1006	0.1073	0.1027	0.1123	0.114	0.1106	0.1045	0.1057	0.1073	0.1122	0.1085	0.1192	0.1099	0.1131	0.1043	0.1016	0.0993	0.1063	0.1091	0.1011	0.0995
76.51	0.1331	0.1494	0.1621	0.1583	0.1331	0.1484	0.1585	0.1585	0.1089	0.1021	0.1045	0.1021	0.1188	0.1031	0.1062	0.1241	0.1052	0.1006	0.1005	0.1008	0.1076	0.103	0.1124	0.1129	0.1091	0.1046	0.1061	0.1071	0.1124	0.1071	0.1195	0.1099	0.1132	0.1045	0.1014	0.0994	0.1066	0.1096	0.0999	0.0994
76.76	0.1323	0.1492	0.1618	0.1577	0.1339	0.1476	0.1586	0.1582	0.109	0.1022	0.1043	0.1022	0.1177	0.1023	0.1052	0.1243	0.1053	0.1007	0.1006	0.1006	0.1077	0.1036	0.1126	0.1128	0.1093	0.1046	0.1059	0.1072	0.1125	0.1065	0.1194	0.1104	0.1136	0.1041	0.1018	0.1001	0.1064	0.1094	0.1001	0.0994
77.01	0.1321	0.1491	0.1616	0.1581	0.1347	0.1476	0.1582	0.1581	0.109	0.1023	0.1045	0.1022	0.1186	0.1038	0.1051	0.1243	0.1052	0.1006	0.1005	0.1007	0.1078	0.1025	0.1126	0.1128	0.1093	0.105	0.1059	0.1073	0.1131	0.107	0.1197	0.1103	0.113	0.1044	0.1016	0.1	0.1067	0.1094	0.1003	0.0994
77.26	0.1318	0.1487	0.1611	0.1573	0.1331	0.1474	0.1591	0.1577	0.1089	0.1022	0.1044	0.102	0.1181	0.1028	0.1045	0.1241	0.1056	0.1004	0.1004	0.1004	0.1079	0.1026	0.1123	0.1129	0.1094	0.1046	0.1059	0.1071	0.1133	0.1071	0.1191	0.1103	0.1132	0.1052	0.1035	0.1002	0.1064	0.1101	0.1	0.0992
77.51	0.1318	0.1488	0.1611	0.1568	0.1324	0.147	0.1576	0.1588	0.1092	0.1022	0.1043	0.1019	0.117	0.103	0.1055	0.1242	0.1054	0.1006	0.1004	0.1004	0.1073	0.1025	0.1127	0.1129	0.1095	0.1047	0.1062	0.1086	0.1131	0.107	0.1195	0.11	0.1135	0.1048	0.1017	0.0998	0.1069	0.1098	0.1001	0.1003
77.76	0.1321	0.1485	0.1608	0.1566	0.1336	0.1468	0.1573	0.1571	0.1092	0.1021	0.1041	0.102	0.1183	0.105	0.1057	0.1233	0.1056	0.1006	0.1003	0.1003	0.1078	0.1034	0.1134	0.1125	0.1095	0.1047	0.106	0.1074	0.1137	0.1073	0.1197	0.1102	0.1132	0.1043	0.1012	0.0994	0.1071	0.1098	0.1001	0.0999
78.01	0.1315	0.1479	0.1604	0.1566	0.1345	0.1467	0.1572	0.1573	0.1093	0.102	0.1044	0.102	0.1179	0.1033	0.1053	0.1243	0.1054	0.1004	0.1004	0.1004	0.1081	0.1031	0.1127	0.1146	0.1097	0.1047	0.1071	0.1072	0.1139	0.1073	0.1194	0.1107	0.113	0.1037	0.1011	0.0992	0.1067	0.1097	0.1001	0.0995
78.26	0.1323	0.148	0.1602	0.1563	0.1345	0.1463	0.1568	0.1574	0.1096	0.1023	0.1046	0.1019	0.1192	0.1034	0.1051	0.1247	0.1055	0.1004	0.1004	0.1004	0.1091	0.1038	0.1123	0.1139	0.1097	0.1048	0.1061	0.1073	0.1146	0.1078	0.1196	0.111	0.1126	0.1043	0.101	0.0992	0.1067	0.1097	0.1005	0.0995
78.51	0.1319	0.148	0.1603	0.1562	0.1339	0.1466	0.1567	0.1574	0.1094	0.1022	0.1044	0.103	0.1185	0.1046	0.1061	0.1257	0.1057	0.1006	0.1004	0.1004	0.1087	0.1041	0.113	0.1151	0.1098	0.1062	0.1063	0.1074	0.1146	0.1099	0.1197	0.1114	0.1128	0.1041	0.1009	0.1006	0.1072	0.1102	0.1006	0.1004
78.76	0.1312	0.1475	0.16	0.1556	0.1349	0.1459	0.1564	0.1566	0.1095	0.1021	0.1042	0.1019	0.1174	0.1035	0.1058	0.1249	0.1058	0.1011	0.1004	0.1002	0.1079	0.1036	0.1137	0.1136	0.1097	0.1047	0.1061	0.1072	0.1143	0.1076	0.1199	0.1109	0.1126	0.1037	0.1012	0.0991	0.1073	0.1102	0.1008	0.1009
79.01	0.1316	0.148	0.1595	0.1556	0.134	0.1457	0.1564	0.1569	0.1098	0.1023	0.1044	0.102	0.1196	0.1043	0.1065	0.1252	0.1058	0.1005	0.1004	0.1003	0.1095	0.1051	0.1141	0.115	0.11	0.105	0.1062	0.1072	0.1159	0.109	0.1206	0.1125	0.1121	0.1035	0.1008	0.0985	0.1073	0.11	0.1008	0.1008
79.26	0.1318	0.1474	0.1595	0.1557	0.134	0.1465	0.1562	0.1567	0.1098	0.1023	0.1044	0.1017	0.1183	0.1078	0.1061	0.1253	0.1056	0.1006	0.1003	0.1003	0.109	0.1053	0.1135	0.1148	0.1102	0.1051	0.1064	0.1073	0.1152	0.1097	0.1204	0.1122	0.112	0.1034	0.1007	0.0986	0.1079	0.1107	0.1013	0.101
79.51	0.1322	0.1483	0.1593	0.155	0.134	0.1453	0.1563	0.1562	0.1099	0.1021	0.1043	0.1018	0.119	0.1029	0.1061	0.1246	0.1057	0.1009	0.1004	0.1002	0.1093	0.1046	0.113	0.1132	0.1099	0.1056	0.1065	0.1074	0.115	0.1076	0.1203	0.1109	0.112	0.1032	0.1004	0.0978	0.1074	0.1104	0.1011	0.101
79.76	0.1318	0.1468	0.1593	0.1552	0.1336	0.1457	0.1562	0.1569	0.1105	0.1022	0.1043	0.1019	0.119	0.1053	0.1069	0.1257	0.1058	0.1005	0.1006	0.1004	0.1092	0.1042	0.1136	0.1145	0.1105	0.105	0.1065	0.1086	0.1158	0.1084	0.1204	0.1122	0.1122	0.1036	0.1007	0.0982	0.1082	0.1108	0.1015	0.102
80.01	0.1311	0.1468	0.1591	0.1551	0.1335	0.1445	0.1553	0.1563	0.1103	0.1024	0.1045	0.102	0.1193	0.104	0.1064	0.1254	0.1056	0.1005	0.1016	0.1006	0.109	0.1034	0.1134	0.1167	0.1102	0.1053	0.1068	0.1078	0.1162	0.1098	0.1199	0.1123	0.1122	0.1034	0.1009	0.0982	0.1076	0.1105	0.1012	0.1022
80.26	0.1306	0.1469	0.1593	0.1556	0.1344	0.1449	0.155	0.156	0.1102	0.1024	0.1047	0.1023	0.1188	0.105	0.1058	0.1246	0.1057	0.1009	0.1008	0.1006	0.1085	0.1037	0.1128	0.1153	0.1102	0.1055	0.1069	0.1077	0.1153	0.1086	0.1197	0.1119	0.1118	0.1036	0.1005	0.0986	0.1077	0.1101	0.1008	0.101
80.51	0.1303	0.1463	0.1588	0.1549	0.134	0.1451	0.1551	0.155	0.1101	0.1023	0.1059	0.1022	0.1181	0.1035	0.1066	0.1238	0.1063	0.1006	0.1005	0.1002	0.1088	0.1035	0.1139	0.1137	0.11	0.1049	0.1066	0.1077	0.1154	0.1085	0.1212	0.1105	0.1123	0.1032	0.1004	0.0978	0.1073	0.1099	0.1002	0.1008
80.76	0.1309	0.1461	0.1583	0.1545	0.1351	0.1437	0.1544	0.1551	0.1103	0.1034	0.1043	0.1019	0.1188	0.1031	0.1055	0.125	0.1063	0.1004	0.1004	0.1004	0.1108	0.1028	0.1126	0.1136	0.1103	0.1051	0.1065	0.1075	0.116	0.1079	0.1198	0.1113	0.1118	0.1034	0.1004	0.0977	0.1073	0.11	0.1004	0.1005
81.01	0.1315	0.1459	0.158	0.1537	0.133	0.1439	0.155	0.1547	0.11	0.102	0.1043	0.1017	0.1188	0.1059	0.1076	0.1245	0.1061	0.1004	0.1001	0.1002	0.1097	0.1048	0.114	0.1138	0.1102	0.1052	0.1065	0.1074	0.1162	0.1086	0.121	0.1118	0.1122	0.1036	0.1007	0.0983	0.1077	0.1103	0.1009	0.1013
81.26	0.1307	0.1457	0.158	0.1536	0.1346	0.1433	0.1542	0.1543	0.1104	0.1019	0.104	0.1019	0.1192	0.1046	0.1075	0.1249	0.1068	0.1003	0.1018	0.1009	0.1098	0.1041	0.1141	0.1148	0.1103	0.1051	0.1068	0.1078	0.1164	0.1085	0.1211	0.1112	0.1123	0.1042	0.1009	0.0988	0.1074	0.1111	0.1005	0.1013
81.51	0.1301	0.1456	0.1579	0.1534	0.1344	0.1435	0.1545	0.1546	0.1102	0.1023	0.104	0.1017	0.1203	0.1053	0.1069	0.1248	0.1065	0.1016	0.1003	0.1001	0.11	0.1044	0.1142	0.115	0.1099	0.1059	0.107	0.1077	0.1169	0.1089	0.1207	0.1129	0.1124	0.1041	0.101	0.0986	0.1075	0.1103	0.101	0.1016
81.76	0.1306	0.1453	0.1573	0.1538	0.1352	0.1438	0.1538	0.1549	0.1106	0.1022	0.1043	0.103	0.1201	0.1064	0.1069	0.1262	0.1067	0.1003	0.1002	0.1001	0.1103	0.1044	0.1127	0.1145	0.1105	0.1064	0.1066	0.1075	0.1167	0.1092	0.1207	0.1129	0.1126	0.1038	0.1009	0.0986	0.108	0.1103	0.1007	0.1012
82.01	0.1308	0.1455	0.1573	0.1529	0.135	0.1434	0.1535	0.1545	0.1109	0.102	0.1044	0.1017	0.1219	0.1056	0.1056	0.1249	0.107	0.1004	0.1002	0.1001	0.1105	0.1036	0.1126	0.1146	0.1105	0.1055	0.107	0.108	0.1172	0.1087	0.1204	0.1129	0.1129	0.1038	0.1009	0.0991	0.1074	0.1098	0.1005	0.1013
82.26	0.13	0.1449	0.1569	0.153	0.1357	0.1425	0.1539	0.154	0.1107	0.1021	0.1041	0.1018	0.12	0.1044	0.1071	0.126	0.1067	0.1003	0.1013	0.0999	0.1107	0.104	0.1137	0.1148	0.1104	0.1052	0.1068	0.1087	0.1174	0.1091	0.1214	0.1134	0.1126	0.104	0.101	0.0992	0.1088	0.1105	0.1016	0.1025
82.51	0.1297	0.1455	0.1578	0.1526	0.1341	0.1425	0.1532	0.1539	0.1107	0.1022	0.104	0.1017	0.1199	0.1062	0.1074	0.1254	0.1064	0.1019	0.1002	0.1002	0.1107	0.1059	0.1144	0.1139	0.1104	0.1054	0.1066	0.1079	0.1172	0.1096	0.1217	0.1123	0.1127	0.1039	0.1011	0.0994	0.1079	0.1104	0.101	0.1026
82.76	0.1303	0.1444	0.1566	0.1521	0.1364	0.1429	0.1526	0.1539	0.1108	0.1018	0.1052	0.1015	0.1229	0.1072	0.1064	0.1261	0.1066	0.1001	0.1	0.0999	0.1114	0.1053	0.1129	0.1141	0.1104	0.1059	0.1071	0.1074	0.1184	0.1097	0.1204	0.1125	0.1123	0.1039	0.1008	0.0999	0.1077	0.1099	0.1006	0.1031
83.01	0.1299	0.1444	0.1565	0.1524	0.1357	0.1424	0.1528	0.1536	0.1108	0.1019	0.1041	0.1014	0.1213	0.1049	0.1089	0.1256	0.1066	0.1004	0.1001	0.0997	0.111	0.1038	0.1137	0.1153	0.1103	0.1053	0.1068	0.1077	0.1187	0.1106	0.1228	0.1117	0.1124	0.1038	0.101	0.0995	0.1074	0.1101	0.1006	0.1024
83.26	0.1304	0.1443	0.1565	0.1519	0.1351	0.1421	0.1517	0.1532	0.111	0.102	0.1042	0.1015	0.1209	0.1058	0.1067	0.1266	0.1068	0.1003	0.1003	0.0999	0.1113	0.1039	0.1127	0.1138	0.1104	0.1056	0.1071	0.108	0.1189	0.1094	0.1207	0.1117	0.1127	0.1039	0.1013	0.0998	0.1076	0.1103	0.1005	0.1017
83.51	0.1296	0.1442	0.1558	0.152	0.1365	0.1425	0.1519	0.1532	0.1116	0.1021	0.1042	0.1014	0.1215	0.1055	0.1065	0.1266	0.1069	0.1002	0.1001	0.1	0.1113	0.1042	0.1124	0.1143	0.1106	0.1057	0.1077	0.1081	0.1183	0.1096	0.1212	0.1131	0.1126	0.1043	0.1017	0.1005	0.1075	0.1116	0.1012	0.1033
83.76	0.1294	0.1439	0.1557	0.1523	0.1374	0.1418	0.1524	0.1529	0.1113	0.1036	0.1042	0.1015	0.1222	0.1042	0.1073	0.1262	0.1066	0.1004	0.1002	0.1006	0.1119	0.1032	0.1133	0.1142	0.1104	0.1056	0.1084	0.108	0.1186	0.1086	0.121	0.1126	0.1125	0.1044	0.1012	0.1011	0.1076	0.1106	0.1008	0.1032
84.01	0.1295	0.1435	0.1554	0.1512	0.136	0.1428	0.1517	0.1537	0.1116	0.102	0.1039	0.1017	0.1207	0.1079	0.1083	0.1275	0.1075	0.1003	0.1	0.0997	0.1104	0.1068	0.1135	0.1159	0.1105	0.1054	0.1071	0.1079	0.1182	0.1106	0.121	0.1141	0.1127	0.1043	0.1013	0.1015	0.1083	0.1106	0.1012	0.1029
84.26	0.1295	0.1436	0.1556	0.1514	0.1369	0.1421	0.152	0.1534	0.1115	0.1023	0.1042	0.1016	0.1232	0.108	0.1091	0.127	0.1074	0.1003	0.1002	0.0999	0.1106	0.1057	0.1135	0.1166	0.1108	0.1057	0.1073	0.1082	0.119	0.1106	0.1217	0.1141	0.1124	0.1044	0.1013	0.101	0.1077	0.1103	0.1013	0.1032
84.51	0.1301	0.1435	0.1552	0.1508	0.1362	0.142	0.1518	0.1534	0.1117	0.1021	0.1042	0.1014	0.1213	0.1065	0.1082	0.1273	0.1077	0.1004	0.0999	0.0998	0.1112	0.1056	0.1137	0.115	0.111	0.1058	0.1075	0.1079	0.1179	0.1104	0.1211	0.1132	0.1128	0.1044	0.1011	0.1012	0.1083	0.1105	0.1011	0.1037
84.76	0.1295	0.1431	0.1552	0.1508	0.1365	0.1422	0.1518	0.1526	0.1121	0.1018	0.104	0.1029	0.1227	0.1066	0.1092	0.1265	0.1092	0.1002	0.1002	0.0998	0.1112	0.1071	0.1141	0.1154	0.1111	0.1055	0.1076	0.1084	0.1185	0.1105	0.1221	0.1133	0.1128	0.1043	0.1013	0.101	0.1085	0.1108	0.1015	0.1045
85.01	0.1297	0.1432	0.1549	0.1514	0.1372	0.1424	0.1525	0.1526	0.1117	0.1021	0.1044	0.1019	0.1245	0.1086	0.108	0.1269	0.1076	0.1002	0.1004	0.1005	0.1113	0.1057	0.1135	0.115	0.1122	0.1059	0.108	0.109	0.1183	0.1111	0.1213	0.1132	0.1124	0.1045	0.1013	0.1026	0.1084	0.1104	0.1012	0.1039
85.26	0.1301	0.1432	0.1552	0.1511	0.1371	0.1411	0.1513	0.1524	0.1119	0.1021	0.1047	0.1018	0.1224	0.1056	0.1091	0.127	0.1076	0.1003	0.1002	0.1004	0.1108	0.1043	0.1139	0.1142	0.111	0.1058	0.1077	0.1086	0.1185	0.109	0.1213	0.1144	0.1128	0.1042	0.1014	0.102	0.108	0.1106	0.1007	0.1033
85.51	0.1291	0.1429	0.1552	0.1508	0.1374	0.1412	0.1508	0.152	0.1116	0.102	0.1043	0.1018	0.1245	0.1065	0.1075	0.1255	0.1073	0.1014	0.101	0.1012	0.1122	0.1041	0.1131	0.1156	0.1108	0.1058	0.1078	0.1087	0.1194	0.1096	0.1213	0.1133	0.1128	0.1043	0.1013	0.1022	0.1077	0.1099	0.1006	0.1029
85.76	0.1289	0.1427	0.1551	0.1506	0.1365	0.1411	0.1506	0.152	0.1116	0.102	0.1042	0.1016	0.1225	0.1059	0.1077	0.1259	0.1086	0.1001	0.1002	0.0998	0.1121	0.105	0.1138	0.115	0.1108	0.1058	0.1078	0.1094	0.1192	0.1096	0.1214	0.1137	0.113	0.1042	0.1013	0.1014	0.1078	0.11	0.1006	0.1032
86.01	0.1294	0.1427	0.1545	0.1501	0.1373	0.1412	0.1503	0.1517	0.112	0.1023	0.1046	0.1017	0.1235	0.1063	0.1087	0.1261	0.1086	0.1003	0.1003	0.1001	0.1138	0.1062	0.1134	0.1147	0.1112	0.1077	0.1078	0.1086	0.1192	0.1102	0.1216	0.1127	0.1129	0.1043	0.1011	0.1023	0.1076	0.1099	0.1013	0.1033
86.26	0.1285	0.1423	0.1539	0.1497	0.1359	0.1405	0.1504	0.1514	0.1115	0.1019	0.1043	0.1015	0.1224	0.1066	0.1091	0.1251	0.107	0.1	0.0999	0.0999	0.1119	0.1054	0.114	0.1144	0.1104	0.1063	0.1076	0.1084	0.119	0.1114	0.1221	0.1125	0.1123	0.1045	0.1013	0.1021	0.1079	0.1102	0.1007	0.1034
86.51	0.1294	0.1422	0.1541	0.1496	0.137	0.1399	0.1508	0.1511	0.1123	0.1021	0.1043	0.1016	0.1222	0.1062	0.1077	0.1269	0.1075	0.1002	0.1	0.0997	0.1115	0.1046	0.1131	0.1144	0.1111	0.1061	0.1078	0.1086	0.1186	0.1095	0.1217	0.1129	0.113	0.1043	0.1012	0.1036	0.1071	0.1099	0.1009	0.1041
86.76	0.1289	0.1419	0.1539	0.1492	0.135	0.1408	0.1502	0.1513	0.1122	0.1022	0.1043	0.1017	0.1224	0.1067	0.1071	0.1258	0.1074	0.1015	0.1003	0.0996	0.1105	0.1052	0.1135	0.1146	0.111	0.1062	0.1081	0.1101	0.1198	0.1104	0.1228	0.1134	0.1129	0.1042	0.1014	0.1027	0.1071	0.1094	0.1002	0.1031
87.01	0.1292	0.1416	0.1532	0.1494	0.1361	0.1399	0.1492	0.1504	0.1127	0.1037	0.1041	0.1015	0.1222	0.1056	0.1056	0.1246	0.1073	0.1003	0.1001	0.0999	0.1105	0.1035	0.1123	0.1149	0.1114	0.1061	0.1078	0.1104	0.1184	0.11	0.122	0.1135	0.1127	0.1041	0.1013	0.1028	0.1068	0.1093	0.0998	0.1026
87.26	0.1289	0.1417	0.1534	0.1489	0.1359	0.1393	0.1497	0.1501	0.1127	0.1022	0.1044	0.1017	0.1215	0.1038	0.1074	0.1246	0.1071	0.1004	0.1002	0.1	0.112	0.1031	0.1132	0.1137	0.1112	0.1063	0.1082	0.1085	0.119	0.1091	0.1217	0.1123	0.1123	0.1041	0.101	0.103	0.1072	0.1096	0.1	0.1026
87.51	0.1287	0.1416	0.1535	0.1487	0.1344	0.1395	0.1494	0.1502	0.1132	0.1021	0.1042	0.1017	0.121	0.1066	0.1062	0.1246	0.107	0.1004	0.1001	0.0999	0.1104	0.1053	0.1127	0.1137	0.1112	0.1062	0.1082	0.1088	0.1187	0.11	0.1214	0.1131	0.1126	0.1044	0.1012	0.1026	0.1067	0.1089	0.1001	0.1026
87.76	0.1289	0.1413	0.1536	0.1485	0.1348	0.1397	0.1496	0.1505	0.113	0.1022	0.1044	0.1028	0.1197	0.1057	0.1072	0.1257	0.107	0.1009	0.1002	0.0999	0.1111	0.1046	0.1137	0.115	0.1113	0.1062	0.1083	0.1088	0.1188	0.11	0.1223	0.1143	0.1124	0.104	0.1013	0.1031	0.1072	0.109	0.0997	0.1028
88.01	0.1286	0.1411	0.1528	0.1484	0.1359	0.139	0.1491	0.1501	0.1135	0.1021	0.1045	0.1015	0.1212	0.1048	0.1059	0.1257	0.1065	0.1002	0.1002	0.1003	0.1108	0.103	0.1133	0.1149	0.1117	0.1064	0.1084	0.1089	0.1182	0.1088	0.1212	0.1134	0.1123	0.1038	0.1009	0.1027	0.1063	0.1091	0.0999	0.1027
88.26	0.1286	0.1412	0.1531	0.148	0.1347	0.139	0.1482	0.1495	0.1138	0.1021	0.1044	0.1016	0.1181	0.1046	0.1054	0.1237	0.1066	0.1004	0.1003	0.0998	0.1102	0.1042	0.1125	0.1134	0.1116	0.1065	0.1094	0.109	0.1186	0.1095	0.1208	0.1131	0.1125	0.1039	0.1011	0.1032	0.1069	0.1089	0.0994	0.103
88.51	0.1281	0.1409	0.1536	0.148	0.1341	0.1388	0.1489	0.1507	0.1139	0.1021	0.1041	0.1016	0.1174	0.1049	0.1058	0.1233	0.1067	0.1002	0.1003	0.0999	0.1108	0.104	0.1132	0.113	0.1117	0.1065	0.1085	0.1093	0.1188	0.1099	0.1214	0.1119	0.1125	0.104	0.1009	0.1029	0.1063	0.1087	0.0993	0.1026
88.76	0.1282	0.1406	0.1523	0.1476	0.1334	0.139	0.1486	0.1488	0.1145	0.1023	0.1043	0.1016	0.1155	0.1042	0.1064	0.1245	0.1074	0.1004	0.1003	0.0999	0.1097	0.1034	0.1126	0.1134	0.1118	0.1067	0.109	0.1093	0.1183	0.1093	0.1228	0.1135	0.113	0.1043	0.1011	0.104	0.1063	0.1085	0.0994	0.1032
89.01	0.1293	0.1405	0.1522	0.1473	0.1333	0.139	0.1483	0.1495	0.1132	0.1024	0.1057	0.1015	0.1148	0.1048	0.1057	0.1239	0.1069	0.1003	0.1	0.0999	0.1094	0.1041	0.1122	0.1121	0.112	0.1082	0.1085	0.109	0.1163	0.1096	0.1215	0.1124	0.1122	0.1044	0.1011	0.1042	0.1062	0.1094	0.0995	0.1043
89.26	0.1272	0.1404	0.1524	0.147	0.1319	0.1392	0.1478	0.1485	0.1129	0.1021	0.1042	0.1017	0.1141	0.1034	0.1049	0.124	0.1072	0.1003	0.1001	0.0995	0.1089	0.1028	0.1115	0.1123	0.112	0.1066	0.1087	0.109	0.1158	0.1094	0.1223	0.1129	0.1126	0.1042	0.1013	0.1046	0.1058	0.1085	0.0995	0.1038
89.51	0.1288	0.1402	0.152	0.1468	0.134	0.1376	0.1472	0.1491	0.1135	0.1022	0.1041	0.1015	0.116	0.1043	0.1049	0.1243	0.1069	0.1004	0.1003	0.0997	0.1094	0.1032	0.1117	0.113	0.112	0.1066	0.1085	0.1091	0.1167	0.1096	0.1216	0.1129	0.1134	0.1051	0.1017	0.1058	0.1056	0.1081	0.0991	0.1042
89.76	0.1289	0.1404	0.1535	0.1477	0.1328	0.1377	0.1473	0.1477	0.1138	0.1022	0.1046	0.1015	0.1144	0.1038	0.1054	0.1233	0.1073	0.1003	0.1	0.1011	0.1097	0.1034	0.112	0.1122	0.1121	0.1069	0.1092	0.1091	0.118	0.1093	0.1209	0.1116	0.1134	0.105	0.102	0.1076	0.1057	0.1081	0.0992	0.104
90.01	0.1279	0.14	0.1521	0.1465	0.1318	0.1374	0.1471	0.1483	0.1136	0.1022	0.1042	0.1016	0.1128	0.1036	0.1049	0.1246	0.1083	0.1002	0.1003	0.1004	0.1081	0.1027	0.1116	0.1128	0.1118	0.1067	0.109	0.1092	0.1166	0.1093	0.1226	0.113	0.1129	0.1044	0.1017	0.1062	0.1059	0.1083	0.0994	0.1051
90.26	0.1271	0.1398	0.1516	0.1461	0.1331	0.1368	0.1467	0.1477	0.1136	0.1021	0.105	0.1015	0.1149	0.1028	0.105	0.1239	0.1068	0.1002	0.1005	0.0999	0.1088	0.102	0.1119	0.1125	0.1121	0.1066	0.1087	0.1095	0.117	0.109	0.1209	0.1126	0.113	0.1045	0.1016	0.1077	0.1057	0.108	0.0994	0.1039
90.51	0.1272	0.1396	0.1512	0.146	0.1326	0.1369	0.1464	0.1476	0.1132	0.1021	0.1046	0.1015	0.114	0.1034	0.1048	0.1236	0.1064	0.1002	0.1	0.1	0.1085	0.1027	0.1116	0.1132	0.1122	0.107	0.1096	0.1097	0.116	0.1092	0.1209	0.1141	0.1133	0.1048	0.1015	0.1063	0.1052	0.1079	0.0992	0.104
90.76	0.1275	0.1392	0.1515	0.1459	0.1318	0.1367	0.1465	0.1479	0.1136	0.1022	0.1043	0.1028	0.1142	0.1025	0.1048	0.124	0.1081	0.1004	0.1004	0.0998	0.1086	0.1023	0.1116	0.1129	0.112	0.1068	0.1089	0.1103	0.116	0.1091	0.1209	0.113	0.1128	0.1044	0.1014	0.1068	0.1056	0.1079	0.0994	0.1032
91.01	0.1276	0.1393	0.1517	0.1457	0.1305	0.1365	0.1465	0.1472	0.1133	0.1022	0.1043	0.1015	0.1143	0.1026	0.1052	0.1241	0.1067	0.1008	0.1004	0.0997	0.108	0.1019	0.1128	0.112	0.1131	0.107	0.109	0.1097	0.1152	0.1086	0.1213	0.1123	0.1129	0.1044	0.1024	0.1065	0.1056	0.1081	0.0989	0.1047
91.26	0.1269	0.1391	0.1508	0.1457	0.1312	0.1364	0.1463	0.1471	0.1136	0.1024	0.1043	0.1015	0.1144	0.1028	0.105	0.1231	0.1064	0.101	0.1001	0.1011	0.1078	0.1038	0.112	0.1122	0.1125	0.1072	0.1088	0.1095	0.1155	0.1089	0.1214	0.1137	0.1123	0.1043	0.101	0.1065	0.1054	0.1079	0.0991	0.1051
91.51	0.1266	0.139	0.1521	0.1452	0.1315	0.1363	0.146	0.147	0.113	0.1022	0.1043	0.1015	0.1158	0.1027	0.1048	0.1244	0.1064	0.1002	0.1001	0.0998	0.1082	0.1023	0.1119	0.1123	0.1127	0.1071	0.1093	0.1096	0.1164	0.1089	0.1211	0.1125	0.1132	0.1042	0.1014	0.1072	0.1054	0.1077	0.0997	0.1049
91.76	0.1265	0.1387	0.151	0.1452	0.1307	0.1361	0.1458	0.1472	0.1129	0.1022	0.1044	0.1018	0.1148	0.1024	0.1046	0.1231	0.1066	0.1001	0.1003	0.0996	0.1076	0.1017	0.1118	0.1129	0.1132	0.1069	0.1094	0.11	0.1156	0.1091	0.1213	0.1137	0.1142	0.1043	0.1013	0.1065	0.1059	0.1077	0.0993	0.1048
92.01	0.1262	0.1386	0.1509	0.1451	0.1314	0.1358	0.1456	0.1465	0.113	0.1025	0.1044	0.1016	0.1149	0.1025	0.1042	0.1228	0.1062	0.1003	0.1006	0.1013	0.1076	0.1024	0.1116	0.1126	0.1138	0.1072	0.1096	0.1099	0.1156	0.1093	0.1218	0.1129	0.1129	0.1047	0.1017	0.1081	0.1056	0.1075	0.0989	0.1044
92.26	0.1265	0.1384	0.1505	0.1463	0.1307	0.1359	0.1456	0.1468	0.1131	0.1023	0.1045	0.1015	0.1147	0.1019	0.1046	0.1234	0.1061	0.1002	0.1	0.0999	0.1079	0.1016	0.1113	0.1127	0.1143	0.1074	0.1105	0.1102	0.1153	0.1089	0.1214	0.1133	0.1128	0.1045	0.1018	0.1088	0.1056	0.1078	0.099	0.1042
92.51	0.1278	0.1385	0.1506	0.145	0.1299	0.1357	0.1453	0.147	0.1128	0.1029	0.105	0.1017	0.1138	0.1025	0.1043	0.1238	0.1061	0.1003	0.1001	0.0998	0.1074	0.1022	0.1114	0.1118	0.1148	0.1072	0.1095	0.1101	0.1149	0.1092	0.1217	0.1135	0.113	0.1049	0.1015	0.1108	0.1059	0.1076	0.0995	0.1065
92.76	0.1262	0.1379	0.152	0.1448	0.13	0.1356	0.1454	0.1466	0.1126	0.1022	0.1042	0.1015	0.1148	0.1032	0.105	0.1239	0.106	0.1001	0.1002	0.0997	0.1079	0.1023	0.1123	0.1121	0.1146	0.1073	0.1095	0.1103	0.1153	0.1107	0.1215	0.1138	0.1132	0.105	0.1018	0.1083	0.1058	0.1077	0.0992	0.1053
93.01	0.1259	0.1379	0.1501	0.1442	0.1301	0.1356	0.1451	0.1463	0.1125	0.1022	0.1044	0.102	0.1139	0.1028	0.1056	0.1233	0.1058	0.1005	0.1	0.0998	0.108	0.1036	0.1122	0.1137	0.1153	0.1074	0.1105	0.1098	0.1145	0.1093	0.1215	0.1137	0.1141	0.1053	0.1022	0.1102	0.1058	0.1083	0.0992	0.1054
93.26	0.1261	0.1381	0.1505	0.1443	0.1305	0.1356	0.145	0.1462	0.1125	0.1022	0.1043	0.1015	0.1144	0.1036	0.105	0.1253	0.1057	0.1005	0.1002	0.0996	0.1069	0.103	0.1115	0.1132	0.1157	0.1076	0.1099	0.1114	0.1147	0.1096	0.1215	0.1136	0.1143	0.1054	0.1024	0.1104	0.1059	0.1076	0.099	0.1068
93.51	0.1254	0.1375	0.1505	0.1443	0.1297	0.1358	0.145	0.1462	0.1121	0.1022	0.1043	0.1015	0.1143	0.1045	0.1041	0.123	0.106	0.1001	0.1005	0.0999	0.1075	0.1027	0.1119	0.113	0.1158	0.1089	0.1101	0.1104	0.1149	0.1102	0.1216	0.1143	0.1141	0.105	0.102	0.1109	0.1057	0.1075	0.0993	0.1041
93.76	0.1256	0.1377	0.1511	0.1445	0.1299	0.135	0.145	0.1463	0.1122	0.1024	0.1044	0.1014	0.1145	0.1019	0.1045	0.1243	0.1057	0.1003	0.1004	0.1003	0.1078	0.1022	0.1113	0.1129	0.1168	0.1077	0.1098	0.112	0.1152	0.1095	0.1216	0.1153	0.1133	0.1047	0.1016	0.1099	0.1057	0.1076	0.0993	0.1057
94.01	0.1243	0.1374	0.1497	0.1438	0.1298	0.1346	0.1446	0.1457	0.1111	0.1022	0.1046	0.1016	0.1143	0.1016	0.1052	0.1237	0.1055	0.1003	0.1001	0.0999	0.1078	0.1028	0.1121	0.1118	0.117	0.1078	0.1102	0.1111	0.1152	0.1087	0.1224	0.1139	0.1134	0.1044	0.1019	0.1099	0.1057	0.1078	0.0993	0.1054
94.26	0.1255	0.137	0.1497	0.1436	0.1293	0.1349	0.1449	0.1457	0.1111	0.1029	0.1043	0.1015	0.1144	0.1041	0.1056	0.1246	0.1062	0.1002	0.1006	0.0997	0.1073	0.1031	0.113	0.1133	0.118	0.1075	0.1101	0.1105	0.1154	0.1116	0.1226	0.1144	0.1137	0.1046	0.1018	0.1097	0.1077	0.1082	0.0997	0.1062
94.51	0.1245	0.1372	0.1498	0.1437	0.1308	0.1349	0.1445	0.1456	0.111	0.1026	0.1045	0.1015	0.116	0.1039	0.1064	0.1251	0.1059	0.1002	0.1002	0.0999	0.1082	0.1032	0.1131	0.1129	0.1179	0.1079	0.1102	0.1107	0.1156	0.1099	0.1224	0.1154	0.1138	0.1053	0.1021	0.1118	0.1059	0.1083	0.0996	0.1067
94.76	0.1249	0.1373	0.1495	0.1434	0.1309	0.1344	0.1442	0.1457	0.1106	0.1023	0.1061	0.1015	0.1154	0.1041	0.1055	0.1235	0.1066	0.1005	0.1003	0.1006	0.108	0.1027	0.1125	0.1135	0.1182	0.108	0.1106	0.1106	0.116	0.1102	0.1227	0.1141	0.1133	0.1047	0.1019	0.11	0.1057	0.108	0.0993	0.1057
95.01	0.1255	0.1368	0.1494	0.1436	0.1297	0.1343	0.145	0.1457	0.1112	0.1027	0.1048	0.1023	0.1144	0.1034	0.1051	0.1234	0.1066	0.1008	0.1007	0.1002	0.1074	0.1025	0.1116	0.113	0.1184	0.1081	0.1123	0.1114	0.1142	0.1105	0.1222	0.1145	0.1129	0.1046	0.1016	0.1084	0.1058	0.1076	0.0993	0.1049
95.26	0.1251	0.1367	0.1493	0.1435	0.1304	0.1344	0.1438	0.1452	0.1119	0.1026	0.1047	0.1017	0.1151	0.1022	0.1042	0.1229	0.1066	0.101	0.1006	0.1001	0.1083	0.1029	0.1112	0.1118	0.1184	0.1081	0.1106	0.1121	0.1152	0.1096	0.122	0.1132	0.1132	0.1042	0.1015	0.1091	0.1055	0.1075	0.0991	0.105
95.51	0.1245	0.137	0.1506	0.1436	0.1294	0.1342	0.1436	0.1452	0.1104	0.1024	0.1054	0.1017	0.1147	0.1036	0.1042	0.1237	0.1059	0.1006	0.1004	0.0998	0.1083	0.1027	0.1124	0.1121	0.1181	0.1085	0.1106	0.1108	0.1154	0.1099	0.1223	0.1142	0.1132	0.1045	0.102	0.1099	0.1055	0.1077	0.0998	0.1073
95.76	0.1243	0.1366	0.1492	0.1431	0.1288	0.1339	0.1435	0.1448	0.1104	0.1024	0.1049	0.1018	0.1132	0.1026	0.1043	0.1231	0.1054	0.1006	0.1007	0.1	0.1067	0.1026	0.1117	0.1119	0.1182	0.1087	0.111	0.1109	0.1141	0.1097	0.1221	0.1149	0.1127	0.1043	0.1017	0.1099	0.1058	0.1075	0.1005	0.1067
96.01	0.1237	0.1364	0.1497	0.1431	0.131	0.1339	0.143	0.1452	0.1106	0.1025	0.1048	0.1018	0.1144	0.1026	0.1045	0.1238	0.1053	0.1003	0.1007	0.1001	0.108	0.1019	0.1117	0.1126	0.1182	0.1081	0.1109	0.1114	0.115	0.1097	0.1218	0.1157	0.1128	0.1042	0.1015	0.1091	0.1052	0.1073	0.0993	0.1074

## Sheet: Fig. 1d
rep ↓ / strain:	wt (GT23)	ΔBT3334 (GT150)
1	45.764	1.492
2	42.984	1.174
3	124.91	0.616
4	151.279	1.156
5	79.493	0.758
6	108.072	0.803

## Sheet: Fig. 1e
strain:	wild-type (GT23)								Δsensor (ΔBT1754; GT165)								ΔsusC (ΔBT1763; GT3196)								Δlevanases (ΔBT1760-59 ΔBT3082 ΩBT1765; GT3348)								Ωimporter (ΩBT1758; GT3379)
Time (hours) ↓ / rep:	1	2	3	4	5	6	7	8	1	2	3	4	5	6	7	8	1	2	3	4	5	6	7	8	1	2	3	4	5	6	7	8	1	2	3	4	5	6	7	8
0	0.1091	0.1095	0.1101	0.113	0.114	0.11	0.117	0.1064	0.1189	0.1191	0.1159	0.1112	0.1242	0.1089	0.1209	0.1047	0.108	0.1098	0.1126	0.1078	0.1147	0.1065	0.1269	0.1074	0.1114	0.1104	0.1066	0.1055	0.12	0.1246	0.1166	0.1216	0.1064	0.111	0.1075	0.112	0.1111	0.1168	0.1071	0.1119
0.25	0.1044	0.1044	0.1055	0.1083	0.106	0.1046	0.1091	0.1031	0.1146	0.1159	0.1121	0.1064	0.1121	0.102	0.1164	0.1017	0.1045	0.1066	0.1093	0.1053	0.1056	0.1009	0.1242	0.1031	0.1096	0.1092	0.105	0.1031	0.1198	0.1218	0.1164	0.1153	0.1044	0.1082	0.1059	0.1095	0.1112	0.1144	0.1057	0.1081
0.5	0.1008	0.1012	0.1021	0.1045	0.1029	0.1	0.1098	0.0992	0.1108	0.1123	0.1083	0.1028	0.1107	0.1	0.1149	0.0993	0.1006	0.1025	0.1054	0.1014	0.1033	0.0981	0.1225	0.1012	0.1066	0.1054	0.1011	0.0997	0.1184	0.1191	0.1147	0.1127	0.1007	0.1048	0.1022	0.1073	0.1084	0.1106	0.1025	0.1048
0.75	0.0984	0.0992	0.0995	0.1019	0.1029	0.0995	0.1113	0.0984	0.1084	0.1104	0.1062	0.1004	0.11	0.0987	0.1139	0.0995	0.0981	0.0999	0.1027	0.0985	0.101	0.097	0.1214	0.1006	0.1048	0.1026	0.0986	0.0973	0.1174	0.117	0.1135	0.1114	0.0981	0.1028	0.0997	0.1038	0.1062	0.1078	0.1011	0.1034
1	0.0975	0.0983	0.0982	0.1003	0.1034	0.0997	0.1114	0.0984	0.1077	0.1103	0.1052	0.099	0.1101	0.0984	0.1134	0.0972	0.097	0.0987	0.1015	0.0968	0.1016	0.0964	0.1209	0.0998	0.1039	0.1012	0.0974	0.0963	0.1176	0.1162	0.1127	0.1116	0.0966	0.102	0.0986	0.1026	0.106	0.1069	0.1006	0.1027
1.25	0.0974	0.0982	0.0977	0.0998	0.1035	0.1011	0.1139	0.0983	0.1072	0.1098	0.1045	0.0985	0.1107	0.0982	0.1136	0.097	0.0963	0.0982	0.1009	0.0958	0.1019	0.0963	0.1205	0.0996	0.1032	0.1004	0.0968	0.0957	0.1182	0.1157	0.1126	0.1124	0.0959	0.1017	0.098	0.1024	0.1056	0.1072	0.1004	0.1029
1.5	0.0974	0.0987	0.0981	0.1	0.1049	0.1012	0.1177	0.0989	0.1067	0.1089	0.1045	0.0982	0.1117	0.0982	0.1129	0.0973	0.0959	0.0981	0.1006	0.0954	0.1014	0.0964	0.1194	0.1002	0.103	0.1002	0.0968	0.0954	0.118	0.115	0.1123	0.1125	0.0957	0.1014	0.0979	0.1021	0.1049	0.1065	0.1	0.1026
1.75	0.0979	0.0992	0.0988	0.1001	0.1064	0.1033	0.1228	0.1005	0.108	0.1089	0.1049	0.0979	0.1098	0.0981	0.1129	0.0966	0.0959	0.0981	0.1005	0.0952	0.1015	0.0963	0.1193	0.0992	0.1026	0.1	0.0964	0.0968	0.1186	0.1147	0.1123	0.1131	0.0953	0.1012	0.0976	0.1019	0.1052	0.1056	0.1001	0.1029
2	0.0983	0.1	0.0995	0.1009	0.108	0.1044	0.1279	0.1014	0.1076	0.1087	0.1045	0.098	0.1102	0.0987	0.1125	0.0972	0.0959	0.0981	0.1006	0.0952	0.1013	0.0968	0.118	0.0997	0.1025	0.1	0.0965	0.0953	0.1187	0.1148	0.1125	0.1133	0.0952	0.1012	0.0977	0.1019	0.1054	0.1046	0.1002	0.1028
2.25	0.0988	0.1009	0.1006	0.1016	0.1092	0.1061	0.1335	0.103	0.1065	0.1088	0.1047	0.0979	0.1105	0.0982	0.1127	0.0971	0.096	0.0981	0.1004	0.0953	0.1014	0.0964	0.1177	0.0994	0.1024	0.1001	0.0964	0.0954	0.1179	0.1146	0.1124	0.1137	0.095	0.1011	0.0976	0.1017	0.1052	0.1043	0.1002	0.1029
2.5	0.099	0.102	0.1017	0.1025	0.1115	0.1083	0.1412	0.1049	0.1061	0.109	0.1047	0.0982	0.1101	0.0983	0.1123	0.097	0.0972	0.0979	0.1003	0.0952	0.1013	0.0964	0.1172	0.0998	0.1022	0.0999	0.0964	0.0968	0.1178	0.1143	0.1123	0.1138	0.0948	0.1009	0.0974	0.1015	0.1052	0.1056	0.1001	0.103
2.75	0.0999	0.1034	0.1033	0.1036	0.1147	0.1108	0.1476	0.1085	0.1058	0.1088	0.1047	0.098	0.1097	0.0986	0.1129	0.0975	0.0968	0.0981	0.1004	0.0952	0.1013	0.0969	0.1175	0.1004	0.1021	0.1	0.0964	0.0954	0.1179	0.1142	0.1128	0.1144	0.0948	0.1008	0.0973	0.1015	0.1057	0.1047	0.1008	0.1034
3	0.1009	0.1049	0.105	0.1049	0.1187	0.1146	0.157	0.1105	0.1063	0.1088	0.1048	0.0979	0.1107	0.0998	0.1135	0.0984	0.096	0.0979	0.1003	0.0952	0.1024	0.0979	0.1184	0.1009	0.1019	0.0998	0.0962	0.0953	0.1191	0.1144	0.1131	0.1147	0.0946	0.1006	0.0973	0.1012	0.1069	0.1058	0.1011	0.1042
3.25	0.1021	0.1069	0.1073	0.1066	0.1229	0.1182	0.1661	0.1139	0.1062	0.1089	0.1046	0.0979	0.1109	0.0997	0.1137	0.0992	0.096	0.0981	0.1004	0.0953	0.1022	0.0978	0.1183	0.1018	0.102	0.0999	0.0962	0.0955	0.1193	0.1148	0.1136	0.1154	0.0946	0.1007	0.0971	0.1014	0.1072	0.1063	0.1019	0.1048
3.5	0.1033	0.1098	0.1096	0.1085	0.1266	0.1227	0.1777	0.1171	0.1058	0.1089	0.1048	0.0979	0.1118	0.1004	0.1133	0.0993	0.0959	0.0981	0.1003	0.0953	0.1026	0.0988	0.1181	0.1018	0.102	0.0997	0.0962	0.0956	0.1189	0.1145	0.1134	0.1153	0.0954	0.1006	0.0972	0.1014	0.1068	0.1063	0.102	0.1056
3.75	0.1047	0.1119	0.1126	0.1107	0.1315	0.1266	0.1902	0.1218	0.1056	0.1089	0.1047	0.0979	0.1107	0.1014	0.1129	0.0993	0.0959	0.0981	0.1004	0.0953	0.1021	0.0982	0.1181	0.1018	0.1019	0.0999	0.0963	0.0956	0.1191	0.1146	0.1137	0.1155	0.0946	0.1007	0.0973	0.1027	0.1071	0.1063	0.1025	0.1047
4	0.1068	0.1152	0.1165	0.1136	0.138	0.133	0.2061	0.1258	0.1056	0.1091	0.1047	0.0979	0.1106	0.0996	0.113	0.0991	0.096	0.0981	0.1006	0.0953	0.1022	0.098	0.1179	0.1014	0.102	0.1	0.0963	0.0957	0.1208	0.1139	0.1132	0.115	0.0947	0.1008	0.0974	0.1014	0.1072	0.106	0.102	0.1044
4.25	0.1088	0.1191	0.1211	0.117	0.1454	0.1398	0.2251	0.1329	0.1055	0.1088	0.1045	0.0979	0.1102	0.0996	0.1123	0.0992	0.0958	0.098	0.1004	0.0953	0.1017	0.0979	0.1172	0.1014	0.102	0.0999	0.0962	0.0958	0.1183	0.1132	0.1126	0.1145	0.0946	0.1006	0.0972	0.1013	0.1065	0.1054	0.1015	0.104
4.5	0.1123	0.1244	0.1266	0.1215	0.1539	0.1483	0.245	0.1417	0.1058	0.1093	0.1052	0.0985	0.1108	0.099	0.1114	0.0982	0.0964	0.0986	0.1008	0.0959	0.1019	0.0974	0.118	0.1005	0.1023	0.1005	0.0968	0.0964	0.1178	0.1123	0.112	0.1143	0.0951	0.101	0.0978	0.1017	0.1061	0.105	0.101	0.1038
4.75	0.1169	0.131	0.1341	0.1287	0.1654	0.1589	0.2702	0.1497	0.1067	0.1105	0.1064	0.1	0.1108	0.0986	0.1113	0.1	0.0977	0.0999	0.1021	0.0972	0.1021	0.0971	0.1166	0.1008	0.1034	0.1017	0.0979	0.0977	0.1179	0.1136	0.112	0.1159	0.0963	0.1018	0.0987	0.1028	0.1063	0.105	0.1008	0.1039
5	0.1206	0.1374	0.141	0.1331	0.1781	0.1716	0.2993	0.1609	0.1065	0.1118	0.1061	0.1	0.1103	0.0993	0.1111	0.0985	0.098	0.1	0.1021	0.0976	0.102	0.0978	0.1167	0.1009	0.1035	0.1017	0.0981	0.0979	0.117	0.1119	0.1116	0.1139	0.0966	0.102	0.0987	0.1029	0.1058	0.1061	0.1005	0.1036
5.25	0.125	0.145	0.1498	0.1396	0.1942	0.1871	0.3317	0.1757	0.1058	0.1099	0.1056	0.0995	0.1111	0.1004	0.1127	0.0999	0.0973	0.0994	0.1016	0.0969	0.1026	0.0987	0.1184	0.1034	0.1029	0.1012	0.0975	0.0971	0.1183	0.1138	0.1141	0.116	0.0959	0.1015	0.0981	0.1022	0.1075	0.1068	0.1029	0.1056
5.5	0.1312	0.1546	0.16	0.148	0.2127	0.2041	0.3641	0.1907	0.1054	0.1093	0.1051	0.0989	0.1115	0.1019	0.1132	0.1014	0.0968	0.0989	0.101	0.0963	0.1033	0.1004	0.1194	0.104	0.1025	0.1008	0.0972	0.0967	0.1194	0.115	0.1149	0.1178	0.0955	0.1011	0.0979	0.1019	0.1082	0.1074	0.1031	0.107
5.75	0.1389	0.1661	0.1729	0.1588	0.233	0.224	0.3923	0.2076	0.105	0.1089	0.1047	0.0984	0.1112	0.1001	0.112	0.1004	0.0963	0.0985	0.1008	0.096	0.1028	0.0998	0.1181	0.103	0.1023	0.1005	0.0969	0.0965	0.1177	0.1135	0.1135	0.1157	0.0952	0.101	0.0978	0.1018	0.1068	0.1058	0.1015	0.1052
6	0.147	0.1794	0.1868	0.1696	0.2594	0.2477	0.4097	0.2301	0.1047	0.1087	0.1048	0.0989	0.1107	0.0996	0.111	0.0991	0.0961	0.0982	0.1005	0.0957	0.1021	0.0981	0.1171	0.1019	0.1028	0.1003	0.0967	0.0962	0.1164	0.1124	0.1124	0.1145	0.0951	0.1009	0.0976	0.1017	0.1057	0.1049	0.1019	0.1038
6.25	0.1571	0.1936	0.203	0.1838	0.2874	0.2774	0.4213	0.254	0.1044	0.1085	0.1043	0.098	0.11	0.0985	0.1105	0.0984	0.0959	0.0981	0.1005	0.0956	0.1015	0.0973	0.1168	0.1012	0.1019	0.1002	0.0968	0.0961	0.1158	0.112	0.1118	0.1157	0.095	0.1009	0.0975	0.1017	0.1054	0.1045	0.1002	0.1033
6.5	0.1697	0.211	0.2215	0.1998	0.3202	0.3098	0.4231	0.2848	0.1042	0.1095	0.1041	0.0979	0.1095	0.0992	0.1107	0.098	0.0958	0.098	0.1003	0.0955	0.1014	0.0977	0.1162	0.1007	0.1018	0.0999	0.0965	0.096	0.1156	0.1116	0.1118	0.1141	0.0949	0.1008	0.0975	0.1017	0.1056	0.104	0.1001	0.1033
6.75	0.1839	0.231	0.2416	0.2172	0.3557	0.3461	0.4231	0.3168	0.1041	0.1096	0.1043	0.0979	0.1104	0.0991	0.1108	0.0986	0.0958	0.0979	0.1004	0.0969	0.1021	0.0978	0.117	0.1012	0.1017	0.1001	0.0966	0.0958	0.1159	0.1121	0.1124	0.1145	0.095	0.1009	0.0975	0.1016	0.1062	0.1044	0.1006	0.104
7	0.2003	0.2527	0.2642	0.2376	0.3759	0.3671	0.4243	0.3511	0.104	0.1082	0.1041	0.0979	0.1098	0.0991	0.111	0.0993	0.0956	0.0979	0.1002	0.0955	0.1029	0.0982	0.1173	0.1027	0.1017	0.0999	0.0965	0.0958	0.1164	0.1126	0.1128	0.1161	0.0949	0.1007	0.0983	0.1017	0.1069	0.1044	0.1009	0.1043
7.25	0.2187	0.2771	0.2896	0.2598	0.3932	0.3848	0.4255	0.3782	0.1041	0.1084	0.1043	0.0987	0.1097	0.0987	0.1105	0.0983	0.0959	0.0982	0.1003	0.0957	0.1015	0.0976	0.1169	0.1022	0.1018	0.0999	0.0967	0.0959	0.1154	0.1118	0.112	0.1137	0.0951	0.1008	0.0977	0.1017	0.1061	0.1039	0.1001	0.1033
7.5	0.2393	0.3025	0.3135	0.2843	0.401	0.3935	0.4257	0.3937	0.104	0.1082	0.1041	0.098	0.1101	0.0985	0.1096	0.0982	0.0958	0.098	0.1002	0.0957	0.1017	0.0971	0.1161	0.1009	0.1015	0.0998	0.0979	0.0957	0.115	0.1115	0.1114	0.1137	0.095	0.1007	0.0975	0.1016	0.106	0.1036	0.1002	0.1032
7.75	0.2619	0.326	0.3342	0.3101	0.3994	0.3912	0.4256	0.4059	0.1037	0.108	0.1042	0.0978	0.1101	0.0987	0.1095	0.0978	0.0954	0.0978	0.1001	0.0954	0.1017	0.0974	0.1158	0.1006	0.1013	0.0997	0.0964	0.0954	0.1149	0.1109	0.1114	0.1147	0.0948	0.1019	0.0976	0.1015	0.1058	0.1035	0.1019	0.1029
8	0.2855	0.3399	0.3473	0.3343	0.3997	0.3898	0.4251	0.4055	0.1036	0.108	0.104	0.0979	0.1095	0.0982	0.1096	0.0979	0.0956	0.0977	0.1	0.0955	0.1014	0.097	0.1158	0.1007	0.1012	0.0996	0.0978	0.0954	0.1145	0.1109	0.1111	0.1129	0.0949	0.1006	0.0973	0.1014	0.1057	0.1035	0.101	0.1029
8.25	0.3071	0.3525	0.3597	0.3482	0.4024	0.392	0.4241	0.4074	0.1036	0.1078	0.1036	0.0979	0.11	0.0984	0.1094	0.0974	0.0953	0.0976	0.0997	0.0953	0.1013	0.097	0.1168	0.0999	0.1009	0.0996	0.0964	0.0952	0.1144	0.1109	0.1109	0.1127	0.0946	0.1004	0.0973	0.1012	0.1057	0.105	0.0994	0.1035
8.5	0.3207	0.3636	0.369	0.3613	0.4056	0.3936	0.4225	0.4093	0.1035	0.1079	0.1037	0.0976	0.1094	0.0981	0.1102	0.0982	0.0953	0.0976	0.0999	0.0954	0.1009	0.097	0.1163	0.1008	0.101	0.0996	0.0963	0.0951	0.1149	0.1116	0.1117	0.1135	0.0947	0.1006	0.0972	0.1013	0.1062	0.1059	0.1002	0.1035
8.75	0.3331	0.3642	0.3675	0.3721	0.4075	0.3955	0.4212	0.4104	0.1034	0.1077	0.1036	0.0976	0.1101	0.0995	0.1106	0.0991	0.0952	0.0974	0.0998	0.0952	0.1019	0.0983	0.117	0.1027	0.101	0.0995	0.0965	0.0954	0.1157	0.1125	0.1126	0.1143	0.0947	0.1005	0.0972	0.1012	0.1071	0.1049	0.1011	0.1047
9	0.3446	0.3597	0.3648	0.3726	0.4082	0.397	0.4196	0.4106	0.1033	0.1075	0.1037	0.0977	0.1096	0.0987	0.1099	0.0982	0.0969	0.0975	0.0997	0.0954	0.1012	0.0975	0.1163	0.1009	0.101	0.0994	0.0964	0.0952	0.1148	0.1115	0.1119	0.1133	0.0947	0.1004	0.0975	0.1013	0.1063	0.1043	0.1006	0.1035
9.25	0.3484	0.3585	0.3654	0.3699	0.409	0.3979	0.4177	0.4099	0.1033	0.1076	0.1039	0.0976	0.1081	0.0984	0.1095	0.0979	0.0953	0.0975	0.0997	0.0954	0.0997	0.0979	0.1159	0.1005	0.101	0.0992	0.0962	0.0954	0.1144	0.1112	0.1114	0.1126	0.0949	0.1004	0.0989	0.1013	0.1061	0.1044	0.1018	0.1029
9.5	0.3458	0.3583	0.3649	0.3689	0.409	0.3989	0.416	0.4089	0.1031	0.1074	0.1034	0.0977	0.1087	0.098	0.1095	0.0976	0.0951	0.0975	0.0997	0.0952	0.1022	0.0969	0.1161	0.1	0.1008	0.0993	0.0966	0.0954	0.1142	0.1108	0.1109	0.1125	0.0947	0.1003	0.0973	0.1014	0.1056	0.1039	0.0998	0.1027
9.75	0.345	0.3587	0.3655	0.369	0.4076	0.3999	0.4145	0.4085	0.1031	0.1075	0.1036	0.0976	0.1081	0.0974	0.1092	0.0976	0.0952	0.0975	0.0997	0.0953	0.1	0.0965	0.1156	0.1002	0.1009	0.0995	0.0965	0.0953	0.1141	0.1108	0.1113	0.1124	0.0947	0.1004	0.0975	0.1012	0.1055	0.1038	0.0999	0.1026
10	0.3449	0.3592	0.3652	0.369	0.4082	0.3997	0.4127	0.4076	0.103	0.1074	0.1034	0.0977	0.1081	0.0972	0.1095	0.0973	0.0951	0.0974	0.0998	0.0954	0.1003	0.0963	0.1166	0.0999	0.1009	0.0994	0.0964	0.0953	0.1138	0.1107	0.1111	0.1121	0.0948	0.1003	0.0973	0.1012	0.1053	0.1036	0.0995	0.1023
10.25	0.345	0.3589	0.3655	0.3687	0.4086	0.3998	0.411	0.4063	0.103	0.1072	0.1035	0.0977	0.1084	0.099	0.1105	0.0975	0.0951	0.0974	0.0999	0.0953	0.1005	0.0979	0.1159	0.1	0.1008	0.0996	0.0967	0.0953	0.114	0.1107	0.1113	0.113	0.0948	0.1004	0.0974	0.1014	0.1056	0.1039	0.1	0.1033
10.5	0.3457	0.359	0.3644	0.368	0.4063	0.3995	0.4092	0.4064	0.1029	0.1073	0.1033	0.0974	0.1092	0.0985	0.1095	0.0975	0.0951	0.0973	0.0996	0.0954	0.1014	0.0974	0.116	0.1002	0.1011	0.0997	0.0965	0.0951	0.1146	0.111	0.1115	0.1128	0.0949	0.1006	0.0976	0.1014	0.1061	0.1057	0.1011	0.1034
10.75	0.3465	0.3587	0.3644	0.3673	0.4061	0.3992	0.407	0.4042	0.1031	0.1074	0.1037	0.0992	0.1075	0.0985	0.1091	0.0974	0.0951	0.0975	0.0996	0.0955	0.0997	0.0972	0.1157	0.1	0.1007	0.0998	0.0965	0.0954	0.114	0.1119	0.1114	0.1122	0.0949	0.1006	0.0974	0.1013	0.1056	0.1039	0.1002	0.1032
11	0.347	0.3602	0.3638	0.3674	0.4048	0.3977	0.4052	0.4027	0.1029	0.1072	0.1034	0.0979	0.1083	0.0979	0.1088	0.0969	0.095	0.0972	0.0996	0.0956	0.1023	0.0968	0.1155	0.0993	0.1008	0.1003	0.0965	0.0951	0.1137	0.1104	0.1108	0.1117	0.0949	0.1002	0.0976	0.1013	0.1051	0.1037	0.1015	0.1028
11.25	0.348	0.3579	0.3626	0.3662	0.4028	0.3971	0.4032	0.4011	0.1029	0.1071	0.1031	0.098	0.107	0.0985	0.1087	0.097	0.0951	0.0975	0.0995	0.097	0.0994	0.0965	0.1151	0.0995	0.1009	0.0997	0.0967	0.0953	0.1136	0.1101	0.1107	0.1113	0.0951	0.1007	0.0977	0.1014	0.105	0.1035	0.0997	0.1026
11.5	0.3472	0.3567	0.3614	0.3655	0.4014	0.3955	0.4014	0.3996	0.1028	0.1072	0.1038	0.0978	0.1073	0.098	0.1089	0.0968	0.095	0.0974	0.0997	0.0956	0.1001	0.0966	0.1161	0.0994	0.1009	0.0997	0.0968	0.0953	0.1136	0.1104	0.1105	0.1111	0.095	0.1006	0.0979	0.1014	0.1051	0.1034	0.0995	0.1023
11.75	0.3471	0.3566	0.3613	0.365	0.3988	0.3938	0.3994	0.3976	0.1027	0.1071	0.1045	0.0973	0.1068	0.0978	0.1088	0.0966	0.095	0.0973	0.0995	0.0956	0.0992	0.0965	0.1152	0.0991	0.1009	0.0997	0.0967	0.0952	0.1132	0.1098	0.1101	0.1109	0.095	0.1006	0.0976	0.1014	0.1048	0.1033	0.0996	0.1021
12	0.3472	0.3558	0.3597	0.3635	0.3974	0.3922	0.3979	0.396	0.1027	0.107	0.103	0.0978	0.1082	0.0998	0.1098	0.0966	0.095	0.0973	0.0995	0.0955	0.1006	0.097	0.1149	0.0991	0.1008	0.0997	0.0969	0.0953	0.1132	0.1096	0.1104	0.1106	0.095	0.1006	0.0976	0.1014	0.1048	0.1035	0.1006	0.102
12.25	0.3481	0.3546	0.358	0.3621	0.3947	0.391	0.3966	0.3947	0.1026	0.107	0.1027	0.0977	0.1072	0.0975	0.1085	0.0964	0.0952	0.0973	0.0995	0.0954	0.1002	0.0964	0.1151	0.0988	0.1008	0.0997	0.0972	0.0952	0.1128	0.1095	0.1101	0.1103	0.0951	0.1006	0.0982	0.1016	0.1046	0.1033	0.0994	0.1019
12.5	0.3471	0.3543	0.3575	0.3621	0.393	0.3894	0.3949	0.3931	0.1026	0.107	0.1027	0.0976	0.1064	0.0972	0.1083	0.0965	0.095	0.0973	0.1005	0.0954	0.0993	0.0961	0.1149	0.0989	0.1007	0.0998	0.0966	0.0951	0.1129	0.1098	0.1102	0.1102	0.095	0.1009	0.0977	0.1015	0.1059	0.1034	0.0994	0.1019
12.75	0.3467	0.3529	0.3561	0.3603	0.3912	0.3883	0.3934	0.3914	0.1027	0.107	0.1029	0.0977	0.1063	0.0974	0.1084	0.0967	0.0951	0.0982	0.0994	0.0956	0.0993	0.0962	0.1151	0.0992	0.1008	0.0997	0.0971	0.0954	0.1128	0.1098	0.1101	0.1099	0.0962	0.1005	0.0978	0.1033	0.1046	0.1035	0.0995	0.1016
13	0.3464	0.3522	0.3546	0.3595	0.3892	0.3867	0.3917	0.3891	0.1026	0.1068	0.1027	0.0977	0.1063	0.0975	0.1082	0.0965	0.095	0.0972	0.0993	0.0955	0.0989	0.0963	0.1152	0.1001	0.1008	0.0994	0.0969	0.0953	0.1129	0.1097	0.1101	0.1098	0.0952	0.1004	0.0981	0.1026	0.1046	0.1035	0.0996	0.1019
13.25	0.3462	0.3534	0.3539	0.3591	0.3876	0.3855	0.3905	0.3877	0.1026	0.1069	0.1026	0.0981	0.1062	0.0974	0.1086	0.0965	0.095	0.0973	0.0995	0.0956	0.0994	0.0962	0.1152	0.099	0.1008	0.0996	0.0973	0.0952	0.1127	0.1095	0.1103	0.1099	0.0952	0.1007	0.0981	0.1015	0.1046	0.1036	0.0996	0.1017
13.5	0.3458	0.3506	0.3536	0.3577	0.386	0.3846	0.3893	0.3868	0.1027	0.1068	0.1027	0.0981	0.1063	0.0972	0.1081	0.0964	0.096	0.0971	0.0995	0.0957	0.0993	0.0974	0.115	0.1001	0.1007	0.1	0.0969	0.0953	0.1128	0.1097	0.1102	0.1094	0.0954	0.1011	0.0981	0.1016	0.1064	0.1039	0.0995	0.1015
13.75	0.3461	0.3504	0.3527	0.3572	0.3843	0.385	0.388	0.3849	0.1027	0.1069	0.1027	0.098	0.1064	0.0972	0.108	0.0974	0.0951	0.0972	0.0993	0.0956	0.0995	0.0962	0.1148	0.0986	0.1006	0.0999	0.097	0.0957	0.1126	0.1096	0.11	0.1093	0.0952	0.1008	0.0978	0.1017	0.1047	0.1038	0.0997	0.1015
14	0.3452	0.3496	0.3518	0.3564	0.3824	0.3822	0.3867	0.3834	0.1025	0.1068	0.1026	0.0976	0.1061	0.0971	0.1082	0.0964	0.0949	0.097	0.0992	0.0965	0.0996	0.0959	0.115	0.099	0.1009	0.1	0.0971	0.0954	0.1125	0.1094	0.1101	0.1103	0.0954	0.1008	0.0981	0.1014	0.1046	0.1039	0.1008	0.1015
14.25	0.3447	0.3487	0.3508	0.3553	0.3807	0.3811	0.3852	0.3834	0.1027	0.1068	0.1028	0.0982	0.106	0.0973	0.1082	0.0964	0.0949	0.0972	0.0994	0.0956	0.0993	0.0963	0.1148	0.0988	0.101	0.0997	0.0974	0.0955	0.1124	0.1095	0.1102	0.1091	0.0952	0.1007	0.0984	0.1025	0.1044	0.1042	0.0995	0.1015
14.5	0.3441	0.348	0.3507	0.3541	0.3791	0.3803	0.3846	0.3804	0.1025	0.1066	0.1027	0.0976	0.1059	0.0973	0.1079	0.0963	0.0948	0.097	0.0994	0.0958	0.0991	0.0969	0.1146	0.0988	0.1007	0.0997	0.0971	0.0952	0.1124	0.1094	0.11	0.109	0.0954	0.1006	0.098	0.1014	0.1045	0.1043	0.0996	0.1014
14.75	0.3432	0.3484	0.3494	0.3532	0.3791	0.3794	0.3833	0.3794	0.1026	0.107	0.1028	0.0984	0.1055	0.0989	0.108	0.097	0.0949	0.0972	0.0994	0.0957	0.0989	0.0966	0.1149	0.0987	0.1008	0.1	0.0975	0.0953	0.1123	0.1092	0.11	0.1088	0.0954	0.1007	0.0983	0.1013	0.1045	0.1044	0.0996	0.1013
15	0.3427	0.3459	0.3483	0.3523	0.3763	0.3785	0.3824	0.3782	0.1025	0.1067	0.1026	0.0978	0.1058	0.0975	0.1078	0.0964	0.0949	0.0971	0.0994	0.0958	0.0993	0.0964	0.1147	0.0988	0.1009	0.0999	0.0974	0.0955	0.1123	0.1093	0.1102	0.1088	0.0954	0.1008	0.0983	0.1014	0.1045	0.1045	0.0996	0.1012
15.25	0.342	0.3457	0.3478	0.3519	0.3748	0.3776	0.3812	0.3767	0.1025	0.1068	0.1024	0.0982	0.1061	0.097	0.1079	0.0964	0.0948	0.0972	0.099	0.0959	0.0998	0.0958	0.1148	0.0987	0.1008	0.1	0.0971	0.0957	0.1123	0.1095	0.1101	0.1085	0.0955	0.1008	0.0979	0.1014	0.1048	0.1046	0.0997	0.1012
15.5	0.3411	0.3445	0.3468	0.3495	0.3733	0.3783	0.3801	0.3754	0.1026	0.1065	0.1022	0.0977	0.1057	0.0976	0.108	0.0963	0.0948	0.097	0.0993	0.0958	0.0994	0.0965	0.1148	0.0995	0.1009	0.1002	0.0978	0.0954	0.1122	0.1094	0.1098	0.1085	0.0954	0.1008	0.0988	0.1015	0.1045	0.1047	0.0994	0.1014
15.75	0.3404	0.3437	0.3462	0.3493	0.3717	0.3756	0.3788	0.374	0.1025	0.1066	0.1026	0.0977	0.1055	0.097	0.1092	0.0965	0.0948	0.097	0.0994	0.0959	0.0988	0.0959	0.1163	0.0988	0.1009	0.1002	0.0982	0.0952	0.1123	0.1095	0.1098	0.1085	0.0956	0.1011	0.0993	0.1015	0.1047	0.1052	0.0998	0.1012
16	0.3401	0.3432	0.3457	0.3489	0.3704	0.3748	0.3791	0.3725	0.1027	0.1066	0.1026	0.0979	0.1052	0.0984	0.1081	0.0963	0.0948	0.0969	0.0993	0.0957	0.0987	0.096	0.1149	0.0986	0.101	0.1	0.0977	0.0956	0.1122	0.1092	0.1098	0.1085	0.0957	0.1011	0.0988	0.1015	0.1047	0.1051	0.0997	0.1013
16.25	0.339	0.3429	0.3447	0.3481	0.3693	0.3748	0.3773	0.372	0.1025	0.1067	0.1024	0.0977	0.1052	0.0971	0.1078	0.0963	0.0965	0.097	0.0992	0.096	0.0991	0.0968	0.1147	0.0984	0.1011	0.0999	0.0981	0.0957	0.112	0.11	0.11	0.1082	0.0956	0.1009	0.0989	0.1018	0.1048	0.1051	0.0997	0.1013
16.5	0.3382	0.3422	0.345	0.3475	0.369	0.3734	0.3761	0.3706	0.1021	0.1065	0.1022	0.0975	0.1051	0.0982	0.1079	0.0963	0.0947	0.0969	0.0992	0.0965	0.099	0.0962	0.1146	0.0986	0.101	0.1001	0.0978	0.0955	0.1119	0.1095	0.1099	0.1079	0.0956	0.101	0.0987	0.1014	0.1046	0.1053	0.0997	0.1012
16.75	0.3379	0.3415	0.344	0.3466	0.3663	0.373	0.3754	0.3691	0.1023	0.1065	0.1024	0.0993	0.1047	0.0971	0.1077	0.0966	0.0949	0.0971	0.0996	0.0963	0.0984	0.096	0.1146	0.0989	0.1012	0.1007	0.0981	0.0961	0.112	0.1092	0.1096	0.108	0.096	0.1016	0.0985	0.102	0.1048	0.1053	0.0996	0.1011
17	0.3373	0.3404	0.3429	0.3453	0.365	0.3722	0.374	0.3682	0.104	0.1077	0.1024	0.0981	0.1049	0.097	0.1091	0.0965	0.0949	0.0974	0.0995	0.0964	0.0988	0.096	0.1146	0.0987	0.1014	0.1009	0.0985	0.0965	0.112	0.1093	0.1099	0.108	0.0958	0.1016	0.0993	0.1024	0.1048	0.1055	0.101	0.101
17.25	0.3363	0.3399	0.3418	0.3446	0.3642	0.3719	0.3736	0.3676	0.1024	0.1066	0.1025	0.0985	0.1045	0.0972	0.1095	0.0963	0.095	0.0972	0.0993	0.0966	0.0987	0.096	0.1147	0.0987	0.1011	0.101	0.0983	0.0961	0.112	0.1093	0.11	0.1079	0.0958	0.1016	0.0991	0.1016	0.1053	0.1057	0.0997	0.1013
17.5	0.3371	0.339	0.3413	0.3433	0.3627	0.3709	0.3729	0.3665	0.1024	0.1067	0.1025	0.098	0.1047	0.0972	0.1077	0.0965	0.0949	0.0972	0.0992	0.0962	0.0988	0.096	0.1145	0.0987	0.1012	0.1013	0.0987	0.0966	0.1118	0.1108	0.1098	0.1076	0.0957	0.1015	0.0999	0.1018	0.1048	0.1059	0.0999	0.1011
17.75	0.3347	0.3378	0.3407	0.3424	0.3616	0.3703	0.3718	0.3655	0.1024	0.1064	0.1025	0.0982	0.1045	0.0971	0.1088	0.0963	0.0949	0.0974	0.0992	0.0961	0.0986	0.096	0.1144	0.0984	0.1012	0.1006	0.0981	0.0959	0.1118	0.1092	0.1098	0.1076	0.096	0.1014	0.0991	0.1019	0.1048	0.1058	0.0998	0.101
18	0.3345	0.3373	0.3405	0.3421	0.3605	0.3693	0.3709	0.3641	0.1023	0.1065	0.1027	0.098	0.1044	0.0974	0.1077	0.0963	0.0948	0.0972	0.0992	0.0963	0.0987	0.0964	0.1144	0.0986	0.101	0.1001	0.0995	0.0958	0.1119	0.1107	0.1096	0.1076	0.0956	0.1007	0.0995	0.1015	0.1048	0.1057	0.0999	0.1011
18.25	0.3335	0.3368	0.3412	0.341	0.3593	0.3686	0.37	0.3631	0.1021	0.1065	0.1024	0.0977	0.1046	0.097	0.1074	0.0962	0.0946	0.097	0.0989	0.096	0.0988	0.0961	0.1155	0.0986	0.1012	0.1003	0.0983	0.0963	0.1117	0.1089	0.1097	0.1072	0.0958	0.101	0.0989	0.1012	0.1049	0.1058	0.0997	0.1008
18.5	0.3332	0.3359	0.3412	0.341	0.3586	0.3681	0.3696	0.3625	0.1022	0.1064	0.1025	0.0985	0.1042	0.0969	0.1074	0.0964	0.0946	0.0971	0.0989	0.0963	0.0983	0.096	0.1142	0.0988	0.1007	0.1001	0.0989	0.0959	0.1117	0.109	0.1097	0.1072	0.0957	0.101	0.0995	0.1016	0.1049	0.1059	0.0998	0.1024
18.75	0.3323	0.3353	0.3384	0.3396	0.3569	0.3674	0.3685	0.3611	0.1021	0.1063	0.1023	0.0977	0.1046	0.097	0.1072	0.0963	0.0946	0.0968	0.0988	0.0958	0.0999	0.096	0.115	0.0984	0.1007	0.1002	0.0986	0.0952	0.1115	0.1089	0.1095	0.107	0.0953	0.1008	0.0993	0.1011	0.105	0.1061	0.1001	0.1008
19	0.332	0.3346	0.3393	0.3395	0.3559	0.3667	0.3697	0.3603	0.102	0.106	0.1024	0.0979	0.1046	0.0967	0.1073	0.0961	0.0946	0.0969	0.0991	0.0959	0.0988	0.0955	0.114	0.0983	0.1007	0.0999	0.098	0.0951	0.1116	0.1103	0.1093	0.107	0.0955	0.1009	0.0988	0.101	0.1051	0.106	0.0998	0.1008
19.25	0.3309	0.3336	0.3368	0.3381	0.3546	0.3659	0.3667	0.3608	0.1021	0.1061	0.1021	0.0975	0.1044	0.097	0.1073	0.0963	0.0945	0.0969	0.0988	0.0956	0.0986	0.096	0.114	0.0986	0.102	0.1001	0.0973	0.0954	0.1114	0.1086	0.1092	0.1068	0.0954	0.1008	0.0992	0.1011	0.1049	0.106	0.0999	0.1007
19.5	0.331	0.3337	0.3361	0.3382	0.3539	0.3654	0.3664	0.3587	0.1019	0.1069	0.1017	0.0975	0.1042	0.0968	0.1071	0.0959	0.0946	0.0969	0.0987	0.0958	0.0986	0.0967	0.1138	0.0981	0.1012	0.0992	0.0973	0.0953	0.1113	0.1089	0.1092	0.1068	0.0955	0.1003	0.0982	0.1008	0.1051	0.1062	0.0999	0.1009
19.75	0.3308	0.3325	0.3354	0.337	0.3523	0.3643	0.3651	0.3573	0.1018	0.106	0.1018	0.0976	0.1038	0.0974	0.1069	0.0963	0.0945	0.0984	0.0987	0.0955	0.0982	0.0965	0.1136	0.0985	0.1002	0.0992	0.0969	0.0946	0.1112	0.1086	0.1089	0.1065	0.0952	0.1003	0.0979	0.1006	0.105	0.1062	0.1	0.1006
20	0.3289	0.3317	0.335	0.3364	0.3511	0.3638	0.3639	0.3563	0.1016	0.1068	0.1014	0.0972	0.104	0.0981	0.1072	0.0962	0.0946	0.0966	0.0985	0.0955	0.0984	0.0962	0.1139	0.0984	0.1	0.0993	0.0969	0.0948	0.1111	0.1084	0.1091	0.1066	0.0952	0.1003	0.0989	0.1005	0.1052	0.1064	0.1001	0.1009
20.25	0.3279	0.3306	0.335	0.335	0.3501	0.363	0.3634	0.3554	0.1016	0.1056	0.1014	0.0971	0.1041	0.0971	0.107	0.096	0.0944	0.0966	0.0983	0.0952	0.0989	0.0961	0.1151	0.0983	0.0999	0.0987	0.0964	0.0944	0.111	0.1083	0.1087	0.1067	0.095	0.0998	0.0973	0.1003	0.1053	0.1065	0.1003	0.101
20.5	0.3279	0.3308	0.3332	0.3342	0.3488	0.3631	0.3622	0.3542	0.1015	0.1056	0.1012	0.0969	0.1037	0.098	0.107	0.0963	0.0945	0.0965	0.0986	0.0952	0.0987	0.0959	0.1137	0.0985	0.0998	0.1001	0.0962	0.0942	0.1109	0.1095	0.1087	0.1066	0.095	0.0999	0.0972	0.1002	0.1053	0.1065	0.1002	0.1009
20.75	0.3283	0.3294	0.333	0.334	0.3478	0.3617	0.3631	0.3528	0.1015	0.1056	0.1015	0.0972	0.1039	0.0968	0.1071	0.096	0.0946	0.0965	0.1002	0.0952	0.0985	0.0959	0.1138	0.0982	0.0997	0.0993	0.0965	0.0944	0.1108	0.1082	0.1086	0.1063	0.0949	0.0997	0.0971	0.1011	0.1054	0.1064	0.1002	0.1008
21	0.3262	0.3287	0.332	0.3331	0.3459	0.3598	0.3602	0.3515	0.1015	0.1055	0.1013	0.0969	0.1035	0.0969	0.1067	0.0961	0.0945	0.0964	0.0983	0.0952	0.0988	0.0959	0.1137	0.0983	0.0997	0.0985	0.0962	0.0946	0.1108	0.1079	0.1086	0.1063	0.0949	0.0997	0.0971	0.1002	0.1054	0.1064	0.1005	0.1008
21.25	0.3257	0.3284	0.3318	0.333	0.3448	0.3593	0.3593	0.3505	0.1014	0.1056	0.1014	0.0971	0.1032	0.0968	0.1064	0.0964	0.0944	0.0965	0.0984	0.0952	0.0982	0.0971	0.1131	0.0988	0.0999	0.0986	0.0963	0.0943	0.1105	0.1079	0.1084	0.1064	0.096	0.0998	0.0971	0.101	0.1056	0.1065	0.1004	0.101
21.5	0.3248	0.3277	0.331	0.332	0.3434	0.3585	0.3585	0.3495	0.1013	0.1054	0.1013	0.0971	0.1035	0.0966	0.1076	0.0958	0.0945	0.0964	0.0983	0.0952	0.0984	0.0958	0.1132	0.098	0.0997	0.0984	0.096	0.0941	0.1106	0.1075	0.1085	0.1063	0.0949	0.0997	0.097	0.1002	0.1059	0.1065	0.1005	0.1009
21.75	0.3251	0.3275	0.3316	0.3314	0.3418	0.3575	0.3573	0.3482	0.1014	0.1054	0.1016	0.097	0.1027	0.0969	0.1065	0.0959	0.0944	0.0964	0.0983	0.0951	0.0976	0.096	0.1131	0.0983	0.0995	0.0983	0.0959	0.0942	0.1107	0.1077	0.1084	0.1063	0.0949	0.0997	0.097	0.1001	0.1062	0.1066	0.1007	0.101
22	0.3241	0.3264	0.3303	0.3306	0.3407	0.3568	0.3564	0.3474	0.1012	0.107	0.1013	0.0984	0.1029	0.0974	0.1063	0.0959	0.0944	0.0975	0.0981	0.0951	0.098	0.0965	0.1137	0.0984	0.0996	0.0983	0.0959	0.0942	0.1105	0.1076	0.1085	0.1065	0.0949	0.1007	0.0969	0.1006	0.106	0.1081	0.1009	0.1012
22.25	0.3239	0.3265	0.33	0.3304	0.3407	0.3558	0.3551	0.3456	0.1011	0.1052	0.1012	0.0969	0.103	0.097	0.1066	0.0962	0.0944	0.0963	0.0981	0.0951	0.0978	0.0961	0.1131	0.0987	0.0995	0.0981	0.0958	0.0941	0.1106	0.1079	0.1086	0.1066	0.0948	0.0996	0.0967	0.1001	0.1066	0.1071	0.1023	0.1015
22.5	0.3232	0.3256	0.3295	0.3296	0.3374	0.3549	0.3539	0.3444	0.1012	0.1053	0.1013	0.097	0.1039	0.0978	0.1065	0.0962	0.0944	0.0964	0.0983	0.0951	0.0989	0.0968	0.1133	0.0985	0.0996	0.0984	0.0959	0.0943	0.1108	0.108	0.1087	0.1074	0.0948	0.0996	0.097	0.1004	0.1067	0.107	0.1014	0.1017
22.75	0.3228	0.3248	0.3288	0.3291	0.3364	0.3548	0.3535	0.3439	0.1011	0.1051	0.1011	0.097	0.1053	0.1001	0.1096	0.0995	0.0943	0.0962	0.0981	0.0951	0.1019	0.0992	0.1159	0.1018	0.0995	0.0981	0.0958	0.0942	0.1134	0.1109	0.1117	0.1106	0.0948	0.0994	0.0968	0.1001	0.1096	0.1096	0.1044	0.1063
23	0.3222	0.3243	0.3284	0.3283	0.3345	0.3534	0.3519	0.3424	0.1012	0.1051	0.1011	0.097	0.1054	0.1005	0.1092	0.1	0.0944	0.0964	0.0982	0.0951	0.1016	0.0995	0.1156	0.1021	0.0995	0.0982	0.0958	0.0941	0.1134	0.1114	0.1118	0.1101	0.0949	0.0995	0.0968	0.1001	0.1094	0.1095	0.1042	0.1058
23.25	0.3219	0.3238	0.3282	0.328	0.3328	0.3524	0.3504	0.3404	0.1011	0.1051	0.101	0.097	0.1037	0.1003	0.1084	0.0986	0.0943	0.0963	0.0982	0.0951	0.0999	0.0984	0.1146	0.1007	0.0995	0.0981	0.0959	0.0941	0.1121	0.1098	0.1104	0.1082	0.0947	0.0994	0.0967	0.1001	0.1084	0.1084	0.1029	0.1035
23.5	0.3211	0.3227	0.3276	0.3266	0.3315	0.3512	0.3493	0.3412	0.1012	0.105	0.1008	0.0969	0.1041	0.098	0.107	0.0976	0.0944	0.0963	0.0981	0.0951	0.0997	0.0973	0.1133	0.0999	0.0996	0.0982	0.0958	0.0941	0.1113	0.1085	0.1094	0.1069	0.0949	0.0996	0.0968	0.1002	0.1075	0.1076	0.1022	0.1022
23.75	0.3208	0.3222	0.3274	0.326	0.33	0.3501	0.3482	0.3377	0.101	0.1058	0.1011	0.0969	0.1032	0.0984	0.1069	0.0976	0.0944	0.0964	0.0982	0.0951	0.0986	0.0977	0.1134	0.1	0.0996	0.0982	0.096	0.0944	0.1114	0.1083	0.1094	0.1076	0.0949	0.0997	0.0969	0.1004	0.1081	0.1087	0.1026	0.1028
24	0.322	0.321	0.3263	0.3248	0.3283	0.3488	0.3471	0.3363	0.101	0.105	0.1009	0.0968	0.1042	0.099	0.1076	0.1	0.0943	0.0963	0.0982	0.0952	0.1	0.0983	0.1142	0.1007	0.0997	0.0983	0.096	0.0943	0.1119	0.1091	0.11	0.1078	0.095	0.0995	0.097	0.1004	0.1087	0.108	0.1029	0.1034
24.25	0.3203	0.3204	0.3261	0.3239	0.3272	0.3478	0.3454	0.3353	0.1011	0.1049	0.1011	0.0976	0.1038	0.0987	0.1069	0.0978	0.0944	0.0963	0.098	0.0952	0.0995	0.0982	0.1133	0.1002	0.1011	0.0982	0.0958	0.0942	0.1111	0.1085	0.1093	0.1073	0.0949	0.0996	0.0969	0.1003	0.1081	0.1073	0.1025	0.1042
24.5	0.319	0.319	0.3262	0.3233	0.3252	0.3462	0.3442	0.3343	0.101	0.1065	0.1011	0.0968	0.1043	0.0981	0.1065	0.0973	0.0944	0.0963	0.0981	0.0952	0.0999	0.0972	0.1132	0.0997	0.0995	0.0998	0.0959	0.0943	0.1106	0.1077	0.1087	0.1065	0.095	0.0996	0.0969	0.1003	0.1091	0.107	0.1021	0.1018
24.75	0.3185	0.3184	0.3244	0.3217	0.3239	0.3453	0.3429	0.3323	0.1013	0.1053	0.1012	0.0974	0.1036	0.0987	0.1075	0.0985	0.0948	0.0967	0.0984	0.0955	0.0992	0.0982	0.1139	0.1012	0.0999	0.0986	0.0963	0.0947	0.1115	0.1101	0.1094	0.1075	0.0969	0.0998	0.0972	0.1006	0.1087	0.1079	0.1029	0.1031
25	0.318	0.3172	0.324	0.3209	0.322	0.3436	0.3411	0.3308	0.1016	0.1054	0.1018	0.0975	0.104	0.0992	0.1077	0.0983	0.095	0.0969	0.0986	0.0957	0.1001	0.0986	0.114	0.1008	0.1	0.0988	0.0964	0.0951	0.1114	0.1088	0.1095	0.1073	0.0956	0.0999	0.0973	0.1007	0.1087	0.1078	0.103	0.1028
25.25	0.3174	0.3161	0.3231	0.3196	0.3209	0.3425	0.3418	0.3295	0.1032	0.1072	0.1034	0.0992	0.1036	0.0984	0.1068	0.0977	0.0968	0.0984	0.1001	0.0974	0.101	0.0979	0.1133	0.1004	0.1015	0.1003	0.0981	0.0968	0.111	0.1079	0.109	0.1066	0.0973	0.1011	0.0987	0.1018	0.1086	0.1073	0.1035	0.1021
25.5	0.3171	0.3152	0.3226	0.3188	0.319	0.3411	0.3393	0.3282	0.1027	0.1065	0.1026	0.099	0.104	0.0996	0.1063	0.0977	0.0965	0.0982	0.1005	0.0971	0.0995	0.0983	0.1129	0.1003	0.1012	0.0999	0.0978	0.0962	0.1107	0.1076	0.1088	0.1067	0.0971	0.1007	0.0999	0.1015	0.1084	0.107	0.1026	0.104
25.75	0.3159	0.3137	0.3212	0.3173	0.317	0.3401	0.3379	0.3271	0.1019	0.1057	0.1018	0.0983	0.103	0.0977	0.106	0.0972	0.0955	0.0975	0.099	0.0964	0.0985	0.0973	0.1126	0.0998	0.1004	0.0992	0.097	0.0954	0.1104	0.1076	0.1084	0.1066	0.0963	0.1002	0.0978	0.1008	0.1082	0.1072	0.1023	0.102
26	0.3151	0.3126	0.3205	0.316	0.3145	0.3393	0.3366	0.3254	0.1015	0.1052	0.1014	0.0976	0.103	0.0987	0.1065	0.0969	0.0949	0.0969	0.0985	0.0956	0.099	0.0973	0.1131	0.0996	0.0999	0.0986	0.0963	0.0948	0.1101	0.1074	0.1086	0.1061	0.0961	0.0997	0.0973	0.1004	0.108	0.1069	0.1027	0.1017
26.25	0.315	0.3108	0.3194	0.3158	0.3131	0.3373	0.3357	0.3239	0.1013	0.1051	0.1012	0.0973	0.103	0.0976	0.1063	0.0967	0.0948	0.0966	0.0981	0.0955	0.0993	0.0971	0.1131	0.0992	0.0996	0.0983	0.0961	0.0945	0.11	0.1071	0.1079	0.1058	0.0953	0.0996	0.097	0.1003	0.1079	0.1066	0.1018	0.1016
26.5	0.3131	0.3094	0.3183	0.313	0.3094	0.3361	0.334	0.3221	0.1011	0.105	0.1012	0.0972	0.1023	0.0973	0.1058	0.0965	0.0946	0.0978	0.098	0.0953	0.098	0.0967	0.1135	0.0993	0.0995	0.0983	0.0958	0.0942	0.11	0.1069	0.1077	0.1058	0.0951	0.0995	0.0969	0.1002	0.1078	0.1063	0.1019	0.1015
26.75	0.3124	0.3076	0.3173	0.3115	0.3061	0.3347	0.3323	0.3203	0.1014	0.1049	0.1012	0.0971	0.1025	0.0981	0.1059	0.0964	0.0945	0.0965	0.098	0.0952	0.0987	0.0977	0.1128	0.0992	0.0994	0.098	0.0957	0.0941	0.1099	0.107	0.1077	0.1053	0.095	0.0994	0.0968	0.1001	0.1078	0.1066	0.1029	0.1014
27	0.3107	0.3053	0.3161	0.3091	0.3029	0.3342	0.333	0.3183	0.1012	0.1058	0.1012	0.0971	0.1028	0.097	0.1059	0.0959	0.0945	0.0963	0.098	0.0951	0.0989	0.0967	0.1127	0.0985	0.0993	0.098	0.0956	0.094	0.11	0.107	0.1077	0.1055	0.0948	0.1005	0.0967	0.1	0.1081	0.1063	0.1014	0.1014
27.25	0.3094	0.3028	0.3147	0.3067	0.299	0.3327	0.33	0.3159	0.101	0.1046	0.1011	0.0969	0.1031	0.097	0.1069	0.0969	0.0943	0.0978	0.0976	0.0955	0.099	0.097	0.1124	0.0994	0.0992	0.0979	0.0955	0.0939	0.1097	0.1069	0.1076	0.1051	0.0947	0.0993	0.0966	0.1011	0.1076	0.1063	0.1014	0.1012
27.5	0.3088	0.2997	0.3135	0.3039	0.2952	0.3315	0.3278	0.313	0.1011	0.1048	0.1023	0.097	0.1029	0.0977	0.1057	0.0967	0.0943	0.0974	0.0995	0.0951	0.0988	0.097	0.1123	0.1003	0.0993	0.098	0.0955	0.0939	0.11	0.1072	0.108	0.1053	0.0948	0.0993	0.0967	0.1001	0.1079	0.1063	0.1017	0.1014
27.75	0.3067	0.2964	0.3117	0.3007	0.2919	0.3309	0.3267	0.31	0.1018	0.1048	0.101	0.097	0.1036	0.0983	0.1066	0.0977	0.0943	0.0963	0.0979	0.0951	0.0996	0.0978	0.114	0.1001	0.0993	0.098	0.0957	0.0941	0.1103	0.1077	0.1085	0.1052	0.0949	0.0994	0.0968	0.1002	0.1079	0.1066	0.102	0.1016
28	0.3056	0.2932	0.3103	0.2976	0.2882	0.3298	0.3255	0.3069	0.101	0.1059	0.1013	0.0973	0.1025	0.0989	0.1078	0.0969	0.0943	0.0963	0.098	0.0952	0.0979	0.0988	0.1132	0.0992	0.0996	0.0981	0.0958	0.0943	0.1104	0.1073	0.108	0.1054	0.095	0.0995	0.0969	0.1003	0.1082	0.1065	0.1016	0.1014
28.25	0.3036	0.2895	0.3083	0.2939	0.2849	0.3288	0.3235	0.3037	0.1024	0.1059	0.1021	0.0982	0.1021	0.0979	0.1063	0.0967	0.0972	0.0975	0.0991	0.0964	0.0976	0.0975	0.1141	0.0994	0.1005	0.0993	0.097	0.0954	0.11	0.1075	0.1082	0.1056	0.0961	0.1003	0.0979	0.1009	0.108	0.1066	0.1019	0.1018
28.5	0.3012	0.2856	0.3062	0.2901	0.2811	0.3274	0.3213	0.2997	0.1021	0.1059	0.1022	0.0999	0.1031	0.0983	0.1063	0.0974	0.0958	0.0976	0.0993	0.0965	0.0993	0.0991	0.1129	0.101	0.1007	0.0994	0.0971	0.0954	0.1101	0.1076	0.1085	0.1056	0.0964	0.1002	0.0979	0.1009	0.108	0.1066	0.1022	0.1017
28.75	0.2985	0.2815	0.3035	0.2858	0.2778	0.326	0.319	0.2961	0.1015	0.1053	0.1013	0.0978	0.103	0.0978	0.1067	0.0981	0.0951	0.0971	0.0985	0.0957	0.0989	0.0973	0.1132	0.0997	0.0997	0.0987	0.0964	0.0947	0.1102	0.1077	0.1086	0.1049	0.0957	0.0997	0.0974	0.1001	0.1081	0.1067	0.1021	0.1014
29	0.2973	0.2781	0.3013	0.2823	0.2748	0.3247	0.317	0.2929	0.1016	0.1052	0.1017	0.0978	0.1042	0.0997	0.1087	0.0999	0.0951	0.0971	0.0986	0.0959	0.0998	0.099	0.1149	0.102	0.1001	0.0987	0.0965	0.0949	0.1123	0.1101	0.1108	0.1079	0.0956	0.0998	0.0973	0.1002	0.1103	0.1086	0.1042	0.1048
29.25	0.2928	0.2747	0.2984	0.2788	0.2717	0.3233	0.3145	0.2891	0.102	0.1056	0.1026	0.0981	0.1043	0.1005	0.1079	0.0993	0.0953	0.0972	0.0987	0.0961	0.1009	0.101	0.1142	0.1014	0.1001	0.0989	0.0967	0.0949	0.1116	0.1094	0.11	0.1068	0.0958	0.0999	0.099	0.1002	0.1093	0.1076	0.1033	0.1036
29.5	0.2897	0.2716	0.2957	0.2754	0.2691	0.3215	0.3122	0.2856	0.1023	0.106	0.1023	0.0987	0.1024	0.099	0.1065	0.0981	0.0956	0.0975	0.0989	0.0964	0.0985	0.0983	0.1144	0.1001	0.1004	0.0992	0.097	0.0951	0.1105	0.1081	0.109	0.1054	0.0962	0.1001	0.0977	0.1003	0.1086	0.1067	0.1025	0.1021
29.75	0.2865	0.2692	0.2929	0.2724	0.267	0.3202	0.31	0.283	0.1015	0.1053	0.1025	0.0979	0.102	0.0974	0.1059	0.0978	0.0951	0.0971	0.0985	0.0959	0.0981	0.0967	0.1126	0.0991	0.1001	0.0988	0.0965	0.0946	0.1099	0.1075	0.1079	0.1046	0.0957	0.0998	0.0973	0.1	0.1078	0.1061	0.1013	0.1013
30	0.2831	0.2669	0.2897	0.27	0.2649	0.3185	0.3087	0.2803	0.1013	0.1049	0.1012	0.0978	0.103	0.0984	0.1067	0.098	0.0947	0.0967	0.0982	0.0955	0.0991	0.0977	0.1131	0.1007	0.1003	0.0985	0.0961	0.0957	0.1103	0.1083	0.1089	0.105	0.0954	0.0995	0.097	0.0998	0.1086	0.1067	0.1026	0.102
30.25	0.2793	0.2645	0.2866	0.2675	0.2631	0.3169	0.3055	0.2774	0.1009	0.1045	0.1009	0.0973	0.1041	0.098	0.1068	0.0975	0.0943	0.0964	0.0978	0.0951	0.0991	0.0972	0.1145	0.0996	0.0993	0.0982	0.0968	0.094	0.1102	0.1082	0.1086	0.1046	0.0951	0.0994	0.0979	0.0997	0.1081	0.1067	0.1023	0.1015
30.5	0.2767	0.2631	0.2844	0.2657	0.2614	0.3151	0.3036	0.2753	0.1009	0.1045	0.1012	0.0973	0.1015	0.0975	0.1059	0.0969	0.0942	0.0961	0.0979	0.0951	0.0974	0.0982	0.1126	0.0993	0.0993	0.098	0.0959	0.0938	0.1095	0.1077	0.1079	0.1042	0.0949	0.0992	0.0967	0.0994	0.1076	0.1064	0.1014	0.1011
30.75	0.2751	0.2617	0.2818	0.2639	0.2598	0.3133	0.3026	0.2731	0.1017	0.1054	0.1008	0.0971	0.1019	0.0973	0.1056	0.0961	0.094	0.0961	0.0978	0.0949	0.0979	0.0981	0.1122	0.0985	0.0993	0.0981	0.0958	0.0938	0.1092	0.1069	0.1074	0.1038	0.0947	0.0993	0.0976	0.0994	0.1073	0.1058	0.102	0.1008
31	0.2711	0.2601	0.2794	0.2625	0.2584	0.3115	0.2995	0.2712	0.1007	0.1044	0.1012	0.0979	0.1021	0.0968	0.1054	0.096	0.0941	0.0962	0.098	0.0951	0.0977	0.0962	0.1131	0.0985	0.0993	0.0982	0.0958	0.0938	0.1093	0.1068	0.1071	0.1033	0.0948	0.0994	0.0967	0.0995	0.1073	0.1058	0.1008	0.1004
31.25	0.269	0.2588	0.2772	0.2611	0.257	0.3097	0.2976	0.2694	0.1008	0.1043	0.1009	0.0971	0.1015	0.0973	0.1058	0.0964	0.0957	0.0961	0.0979	0.0951	0.0973	0.098	0.1124	0.0986	0.0994	0.0982	0.0958	0.0938	0.1109	0.1072	0.1078	0.1044	0.0948	0.0993	0.0966	0.0995	0.1078	0.1061	0.1016	0.1018
31.5	0.2667	0.2584	0.2752	0.2598	0.2562	0.3081	0.2961	0.2678	0.1005	0.1041	0.101	0.0968	0.1038	0.1001	0.1078	0.099	0.094	0.0962	0.0977	0.0951	0.0997	0.0991	0.1141	0.1005	0.0993	0.098	0.0958	0.0938	0.1112	0.1089	0.1098	0.1057	0.0948	0.0994	0.0967	0.0996	0.1092	0.1073	0.1025	0.1029
31.75	0.267	0.2566	0.2732	0.2588	0.2544	0.306	0.2944	0.2662	0.1007	0.1042	0.1007	0.0972	0.1022	0.0986	0.1066	0.0975	0.0941	0.0962	0.0978	0.0951	0.0985	0.0984	0.1131	0.0996	0.0995	0.0984	0.0962	0.0941	0.1098	0.108	0.1077	0.1038	0.095	0.0995	0.097	0.0997	0.1079	0.1064	0.101	0.1009
32	0.264	0.2558	0.2721	0.2581	0.2535	0.3044	0.2929	0.2649	0.1009	0.1043	0.1012	0.0972	0.101	0.0988	0.1058	0.0968	0.0944	0.0965	0.0983	0.0954	0.097	0.0969	0.1123	0.099	0.0996	0.0985	0.0961	0.0952	0.1088	0.1067	0.1071	0.1028	0.0952	0.0998	0.097	0.1	0.1071	0.1054	0.1005	0.1
32.25	0.2623	0.2543	0.2701	0.2575	0.2522	0.3026	0.2912	0.2635	0.1007	0.1042	0.1009	0.097	0.1015	0.0968	0.1056	0.0962	0.094	0.0962	0.0978	0.095	0.0977	0.0962	0.1122	0.0994	0.0994	0.0985	0.096	0.0939	0.1084	0.1063	0.1067	0.1026	0.0949	0.0995	0.0983	0.0997	0.1067	0.1053	0.1005	0.0998
32.5	0.2609	0.2535	0.2686	0.2554	0.2509	0.3009	0.2897	0.262	0.1005	0.1041	0.1007	0.0969	0.1009	0.0965	0.1049	0.0957	0.094	0.0963	0.098	0.0953	0.0968	0.0972	0.1117	0.0983	0.0995	0.0984	0.0961	0.0941	0.1083	0.1062	0.1063	0.1022	0.095	0.0996	0.097	0.0998	0.1068	0.1051	0.1001	0.0995
32.75	0.2595	0.2522	0.2672	0.2542	0.2497	0.2992	0.2891	0.2625	0.1006	0.104	0.1009	0.0969	0.1007	0.0965	0.1048	0.0955	0.0939	0.0962	0.0979	0.0952	0.0965	0.0959	0.1118	0.0983	0.0995	0.0984	0.0963	0.0941	0.1081	0.1059	0.1061	0.102	0.095	0.0995	0.0971	0.1008	0.1065	0.1051	0.1002	0.0995
33	0.258	0.2511	0.2659	0.2531	0.2485	0.2977	0.2871	0.2594	0.1004	0.1038	0.1006	0.0968	0.1008	0.0966	0.1048	0.0953	0.0938	0.0962	0.098	0.0952	0.0966	0.0961	0.1117	0.0977	0.0995	0.0983	0.096	0.0941	0.108	0.106	0.106	0.1018	0.095	0.0995	0.0981	0.0997	0.1064	0.1059	0.1001	0.0993
33.25	0.2571	0.2502	0.2649	0.2522	0.2471	0.2959	0.2857	0.2582	0.1006	0.1041	0.1009	0.0971	0.1011	0.0963	0.1047	0.0951	0.0939	0.0964	0.0977	0.0953	0.0969	0.0957	0.1118	0.0974	0.0996	0.0985	0.0964	0.0941	0.1081	0.1058	0.1057	0.102	0.095	0.0996	0.0971	0.0997	0.1068	0.1049	0.0998	0.0997
33.5	0.257	0.2491	0.2633	0.2508	0.2461	0.2948	0.2846	0.2571	0.1004	0.1038	0.1005	0.0969	0.1008	0.0965	0.1047	0.0951	0.094	0.0961	0.0978	0.095	0.0967	0.0961	0.1118	0.0979	0.0995	0.0986	0.0961	0.0941	0.1081	0.1058	0.1058	0.1017	0.095	0.0997	0.097	0.0997	0.1068	0.1051	0.0998	0.0993
33.75	0.2546	0.248	0.2624	0.2495	0.2446	0.2933	0.2833	0.2557	0.1005	0.104	0.1009	0.0971	0.1003	0.0969	0.1048	0.0951	0.094	0.0962	0.098	0.0952	0.0961	0.0957	0.1118	0.0974	0.0995	0.0989	0.0963	0.0942	0.1077	0.1057	0.1056	0.1015	0.095	0.0999	0.0973	0.0998	0.1064	0.1049	0.0997	0.0991
34	0.2536	0.2473	0.2611	0.2484	0.2436	0.2923	0.2832	0.2544	0.1005	0.104	0.1008	0.0968	0.1005	0.096	0.1047	0.095	0.0938	0.0962	0.0979	0.0953	0.0966	0.0957	0.1117	0.0974	0.0995	0.0987	0.0959	0.0941	0.1075	0.1055	0.1055	0.1013	0.0961	0.1002	0.097	0.0998	0.1063	0.1047	0.0997	0.0989
34.25	0.2529	0.2459	0.2596	0.2475	0.2422	0.2909	0.2807	0.2532	0.1006	0.104	0.1007	0.0971	0.1005	0.0964	0.1043	0.0952	0.0939	0.0962	0.0979	0.0952	0.0967	0.0959	0.1116	0.0977	0.0994	0.0985	0.0978	0.0957	0.1076	0.1054	0.1056	0.1012	0.095	0.0996	0.0974	0.0997	0.1064	0.1046	0.0996	0.099
34.5	0.2517	0.2448	0.2586	0.2465	0.2408	0.2896	0.2794	0.2518	0.1006	0.1045	0.1007	0.097	0.1004	0.0959	0.1045	0.0948	0.094	0.0964	0.0978	0.0952	0.0965	0.0954	0.1117	0.0972	0.1004	0.0986	0.0961	0.0942	0.1076	0.1055	0.1055	0.101	0.0952	0.0998	0.097	0.0997	0.1064	0.1047	0.1015	0.0988
34.75	0.2508	0.2435	0.2576	0.2452	0.2396	0.2885	0.2782	0.2513	0.1004	0.1037	0.1006	0.0969	0.1025	0.096	0.1045	0.0951	0.0938	0.0962	0.0977	0.0951	0.0967	0.0954	0.1117	0.0982	0.0994	0.0988	0.0967	0.094	0.1075	0.1054	0.1053	0.1011	0.095	0.0998	0.0972	0.0996	0.1065	0.1047	0.0995	0.0991
35	0.2496	0.2426	0.2561	0.2447	0.2382	0.2873	0.2768	0.2492	0.1005	0.1036	0.1007	0.0967	0.1008	0.0961	0.1046	0.095	0.0937	0.0961	0.0976	0.0951	0.0983	0.0955	0.1117	0.0973	0.0995	0.0985	0.0962	0.0938	0.1074	0.1055	0.1053	0.1008	0.095	0.0998	0.0971	0.0994	0.1062	0.1048	0.0995	0.0987
35.25	0.2487	0.2416	0.2548	0.2429	0.2387	0.2861	0.2756	0.2479	0.1006	0.1037	0.1005	0.0969	0.1005	0.096	0.1045	0.0951	0.0937	0.0967	0.0977	0.0949	0.0965	0.0956	0.1118	0.0975	0.0994	0.0986	0.0975	0.0939	0.1073	0.1053	0.1052	0.1008	0.095	0.0995	0.0971	0.0994	0.1062	0.1046	0.0996	0.0987
35.5	0.2486	0.2402	0.2535	0.2418	0.236	0.2851	0.2743	0.2469	0.1005	0.1037	0.1005	0.097	0.101	0.0961	0.1045	0.0949	0.0937	0.096	0.0975	0.0958	0.097	0.0955	0.1119	0.0973	0.0994	0.0984	0.096	0.0937	0.1073	0.1053	0.1055	0.1008	0.0966	0.0996	0.097	0.0992	0.1064	0.1048	0.1011	0.0988
35.75	0.2477	0.2393	0.2522	0.2408	0.2345	0.2838	0.2728	0.2454	0.1007	0.1037	0.1007	0.0974	0.1004	0.0961	0.1049	0.0949	0.0936	0.096	0.0975	0.0949	0.0964	0.0957	0.1118	0.0972	0.0994	0.0987	0.0964	0.0937	0.1076	0.1054	0.1053	0.1006	0.0949	0.0997	0.0972	0.0992	0.1067	0.1046	0.0994	0.0986
36	0.2447	0.2385	0.2515	0.2396	0.2333	0.2825	0.2714	0.2442	0.1005	0.1037	0.1006	0.0969	0.1008	0.0962	0.1046	0.0954	0.0937	0.096	0.0976	0.0952	0.0969	0.0959	0.1121	0.0977	0.0994	0.0985	0.0961	0.0938	0.1073	0.1053	0.1053	0.1006	0.0948	0.0996	0.097	0.0991	0.1064	0.1046	0.0995	0.0988
36.25	0.2434	0.2374	0.25	0.2386	0.2319	0.2813	0.2699	0.2448	0.1006	0.1038	0.1006	0.0972	0.1005	0.096	0.1046	0.0949	0.0936	0.096	0.0975	0.0951	0.0969	0.0958	0.1135	0.0973	0.0992	0.0983	0.0964	0.0936	0.1072	0.1054	0.1052	0.1003	0.0948	0.0996	0.0971	0.099	0.1063	0.1047	0.0995	0.0986
36.5	0.2441	0.2373	0.2491	0.2378	0.2305	0.2798	0.2686	0.2416	0.1006	0.105	0.1008	0.0972	0.1001	0.0963	0.1044	0.0951	0.0936	0.096	0.0976	0.0952	0.0963	0.0958	0.1119	0.0976	0.0993	0.0984	0.0966	0.0936	0.1072	0.1054	0.1051	0.1003	0.0948	0.0998	0.0974	0.099	0.1066	0.1055	0.0996	0.0987
36.75	0.2413	0.236	0.2473	0.2368	0.2294	0.2784	0.2685	0.2403	0.1007	0.1039	0.1007	0.0974	0.1	0.0961	0.1055	0.0949	0.0937	0.096	0.0975	0.0951	0.0962	0.0958	0.112	0.0972	0.0994	0.0988	0.097	0.0936	0.1073	0.1053	0.1049	0.1002	0.0948	0.0996	0.0973	0.099	0.1065	0.1046	0.0994	0.0986
37	0.2401	0.2341	0.2462	0.2356	0.2281	0.2772	0.2654	0.239	0.1005	0.1035	0.1004	0.0969	0.1006	0.0963	0.1043	0.0953	0.0936	0.096	0.0973	0.0949	0.0967	0.0968	0.112	0.0978	0.0994	0.0989	0.0964	0.0934	0.1073	0.1054	0.1051	0.1003	0.0947	0.1	0.0971	0.0989	0.1065	0.1047	0.0995	0.0987
37.25	0.2392	0.2335	0.245	0.2348	0.2287	0.2762	0.264	0.2395	0.1005	0.1036	0.1006	0.0969	0.1005	0.096	0.1043	0.0955	0.0936	0.0961	0.0975	0.0953	0.0965	0.0956	0.112	0.098	0.0993	0.0987	0.0959	0.0935	0.1071	0.1053	0.1049	0.1002	0.0949	0.0998	0.0968	0.0989	0.1062	0.1046	0.0994	0.0985
37.5	0.2371	0.2324	0.2437	0.2335	0.226	0.2741	0.2625	0.237	0.1005	0.1037	0.1007	0.0972	0.1	0.0966	0.1043	0.0948	0.0935	0.0974	0.0975	0.0949	0.0964	0.0962	0.1121	0.0972	0.0993	0.099	0.0967	0.0935	0.1071	0.1053	0.1051	0.1	0.0947	0.0999	0.0973	0.0989	0.1075	0.1045	0.0997	0.0985
37.75	0.2362	0.2318	0.2426	0.2326	0.2247	0.2723	0.2608	0.2356	0.1005	0.1037	0.1008	0.0971	0.1005	0.0961	0.1041	0.0949	0.0935	0.0959	0.0974	0.0952	0.0967	0.0956	0.1128	0.0975	0.0993	0.0986	0.0967	0.0934	0.1074	0.1053	0.1051	0.1006	0.0948	0.0996	0.0975	0.0988	0.1066	0.1046	0.0998	0.0985
38	0.2348	0.2308	0.2409	0.2321	0.2235	0.2706	0.2603	0.2343	0.1005	0.1038	0.1008	0.0975	0.0999	0.0958	0.1051	0.0949	0.0935	0.0963	0.0975	0.095	0.0961	0.0953	0.1122	0.0973	0.0995	0.0987	0.0967	0.0935	0.1069	0.1052	0.1048	0.0995	0.0948	0.1001	0.0975	0.0989	0.1061	0.1045	0.0994	0.0981
38.25	0.2339	0.2298	0.2402	0.2309	0.2228	0.2704	0.2579	0.2332	0.1005	0.1035	0.1008	0.0972	0.0998	0.0969	0.1042	0.0948	0.0934	0.0958	0.0977	0.0951	0.096	0.0957	0.1121	0.0973	0.0992	0.0985	0.0973	0.0933	0.1069	0.106	0.1049	0.0996	0.0949	0.0998	0.097	0.0988	0.1059	0.1045	0.0992	0.0981
38.5	0.2325	0.229	0.2389	0.23	0.2218	0.2675	0.2575	0.2324	0.1007	0.104	0.1011	0.0979	0.1002	0.0957	0.1044	0.0947	0.0936	0.096	0.0976	0.0953	0.0966	0.0953	0.1123	0.0973	0.0995	0.0992	0.0971	0.0935	0.1069	0.1052	0.1048	0.0996	0.095	0.1001	0.0974	0.0989	0.106	0.1046	0.0993	0.0983
38.75	0.2309	0.2279	0.2376	0.2291	0.2206	0.2655	0.2548	0.2312	0.1005	0.1037	0.1009	0.0974	0.1002	0.0958	0.1045	0.0962	0.0935	0.096	0.0976	0.0954	0.0964	0.0969	0.1124	0.0974	0.0995	0.0989	0.097	0.0934	0.1068	0.1052	0.1048	0.0996	0.0948	0.1	0.0975	0.0988	0.1061	0.1044	0.0993	0.0983
39	0.2299	0.2273	0.2363	0.2283	0.2209	0.2638	0.2532	0.2302	0.1005	0.1036	0.1004	0.0973	0.0995	0.0958	0.1041	0.0945	0.0934	0.0962	0.0977	0.0956	0.0959	0.0953	0.1124	0.097	0.0997	0.0991	0.0973	0.0933	0.1069	0.1051	0.1047	0.0992	0.0966	0.0998	0.0975	0.0987	0.1062	0.1045	0.0992	0.098
39.25	0.2282	0.2262	0.2352	0.2274	0.2187	0.2621	0.2518	0.2293	0.1004	0.1036	0.1008	0.0974	0.0999	0.096	0.1043	0.0948	0.0934	0.0959	0.0977	0.0953	0.0961	0.097	0.1126	0.0973	0.0995	0.1	0.0971	0.0934	0.1067	0.1052	0.105	0.0994	0.095	0.1009	0.0977	0.0988	0.1059	0.1045	0.0994	0.0983
39.5	0.227	0.2253	0.234	0.2267	0.2178	0.2614	0.2504	0.2283	0.1005	0.1038	0.1008	0.0978	0.0998	0.096	0.1039	0.0948	0.0934	0.0961	0.0977	0.0952	0.0956	0.0957	0.1122	0.0974	0.0999	0.099	0.0969	0.0935	0.1067	0.1051	0.1047	0.0991	0.0953	0.1001	0.0973	0.0988	0.1059	0.1045	0.0992	0.098
39.75	0.2267	0.2259	0.2326	0.2255	0.2167	0.2593	0.2489	0.2271	0.1006	0.1036	0.1011	0.0975	0.0996	0.0953	0.1041	0.0945	0.0934	0.0959	0.0976	0.0961	0.0959	0.0959	0.1124	0.097	0.0996	0.0999	0.097	0.0934	0.1067	0.1051	0.1045	0.099	0.0952	0.1004	0.0975	0.0989	0.1059	0.1045	0.0991	0.0983
40	0.2241	0.2237	0.2315	0.2246	0.2159	0.2562	0.2471	0.2262	0.1005	0.104	0.1006	0.0973	0.0993	0.0958	0.1038	0.0949	0.0934	0.0964	0.0978	0.0953	0.0956	0.0953	0.1123	0.0973	0.0997	0.0994	0.0968	0.0934	0.1068	0.1051	0.1048	0.0989	0.0951	0.1003	0.0972	0.0988	0.106	0.1046	0.0992	0.098
40.25	0.2225	0.2225	0.2302	0.2237	0.2151	0.2546	0.246	0.2256	0.1003	0.1037	0.1003	0.0972	0.1	0.0959	0.1039	0.0949	0.0933	0.0959	0.0976	0.0949	0.0963	0.0953	0.1134	0.0973	0.0994	0.0994	0.0967	0.0933	0.1068	0.1054	0.1049	0.0992	0.0948	0.1004	0.0973	0.0987	0.106	0.1045	0.0994	0.0982
40.5	0.2211	0.2218	0.2292	0.223	0.2143	0.2525	0.2444	0.2246	0.1003	0.1038	0.101	0.0977	0.0997	0.0955	0.1039	0.0946	0.0934	0.0959	0.0976	0.0951	0.0961	0.0952	0.1124	0.0969	0.0995	0.0993	0.0972	0.0934	0.1066	0.1052	0.1046	0.0991	0.095	0.1006	0.0979	0.0987	0.1073	0.1045	0.0992	0.0983
40.75	0.22	0.2213	0.2283	0.2223	0.2133	0.2504	0.2428	0.2238	0.1002	0.1034	0.1005	0.0972	0.0995	0.0954	0.1038	0.0945	0.0933	0.096	0.0978	0.0954	0.0958	0.0952	0.1125	0.0969	0.0991	0.1006	0.0975	0.0933	0.1068	0.1053	0.1047	0.0987	0.0948	0.1005	0.098	0.0987	0.1061	0.1045	0.0992	0.098
41.01	0.2191	0.2201	0.2272	0.2215	0.2123	0.2481	0.2413	0.2242	0.1021	0.1035	0.1006	0.0973	0.0994	0.0958	0.1038	0.0949	0.0934	0.0961	0.0977	0.0953	0.0959	0.0954	0.1126	0.0974	0.0994	0.0993	0.0972	0.0934	0.1066	0.1049	0.1045	0.0989	0.0948	0.1003	0.0973	0.0988	0.1058	0.1045	0.099	0.0979
41.26	0.2177	0.2193	0.2261	0.2207	0.2129	0.2465	0.2402	0.2219	0.1002	0.1034	0.1005	0.0973	0.0994	0.0956	0.1038	0.0946	0.0945	0.0974	0.0976	0.0949	0.096	0.0952	0.113	0.097	0.0995	0.0985	0.0969	0.0933	0.1067	0.1052	0.1049	0.0988	0.095	0.1001	0.0976	0.1002	0.1059	0.1046	0.0992	0.098
41.51	0.2162	0.2183	0.2249	0.2197	0.2108	0.2453	0.2386	0.2208	0.1002	0.1036	0.1008	0.0973	0.0992	0.0967	0.1039	0.0947	0.0934	0.0958	0.0976	0.095	0.0954	0.0952	0.1128	0.0972	0.1007	0.0985	0.0965	0.0934	0.1064	0.1052	0.1045	0.0987	0.0948	0.0998	0.097	0.0988	0.1056	0.1044	0.0993	0.0978
41.76	0.2142	0.2172	0.2249	0.2186	0.2101	0.2421	0.2372	0.2202	0.1	0.1032	0.1005	0.0967	0.0997	0.0958	0.1036	0.0946	0.0933	0.0959	0.0977	0.0949	0.0959	0.0967	0.1125	0.097	0.0991	0.0982	0.0959	0.0938	0.1066	0.105	0.1046	0.0985	0.096	0.0998	0.0968	0.0988	0.1056	0.1043	0.0991	0.098
42.01	0.2135	0.2165	0.2224	0.2179	0.2093	0.2397	0.2359	0.2192	0.1	0.1033	0.1001	0.0968	0.0997	0.096	0.104	0.0946	0.0934	0.0958	0.0974	0.0948	0.0961	0.0956	0.1132	0.0972	0.0989	0.098	0.0958	0.0934	0.107	0.1053	0.1048	0.0992	0.0945	0.0995	0.0966	0.0989	0.1064	0.1048	0.0997	0.0983
42.26	0.2118	0.2154	0.2213	0.2169	0.2086	0.2378	0.2348	0.2201	0.0998	0.103	0.1002	0.0964	0.1003	0.0962	0.1049	0.0949	0.0933	0.0959	0.0973	0.0947	0.0966	0.0961	0.1131	0.0976	0.0989	0.0979	0.0959	0.0934	0.107	0.1053	0.1049	0.0993	0.0947	0.0998	0.0969	0.0989	0.1065	0.105	0.0999	0.0987
42.51	0.2105	0.2146	0.2202	0.2162	0.2078	0.2355	0.2335	0.2177	0.0998	0.1029	0.1002	0.0964	0.1	0.0961	0.1039	0.0949	0.0933	0.0958	0.0973	0.0946	0.0965	0.0957	0.1132	0.0973	0.0987	0.0979	0.0958	0.0933	0.1068	0.1053	0.1048	0.0991	0.0945	0.0996	0.0964	0.0988	0.106	0.1064	0.0996	0.0984
42.76	0.2102	0.2139	0.2197	0.2155	0.2068	0.233	0.232	0.2166	0.0998	0.1029	0.1001	0.0966	0.0991	0.0973	0.1041	0.0948	0.0934	0.096	0.0976	0.0947	0.0956	0.0955	0.1135	0.0974	0.0987	0.0979	0.096	0.0934	0.1067	0.1051	0.1047	0.0988	0.0945	0.0996	0.0965	0.0989	0.1059	0.1047	0.0997	0.0983
43.01	0.2086	0.2131	0.2183	0.2146	0.2061	0.2311	0.2311	0.2159	0.0997	0.1039	0.0999	0.0962	0.0992	0.0957	0.1036	0.0949	0.0933	0.0958	0.0972	0.0945	0.0956	0.0952	0.1134	0.0975	0.0985	0.0979	0.0957	0.0934	0.1065	0.1052	0.1046	0.0986	0.0944	0.0996	0.0965	0.0988	0.1058	0.1062	0.0994	0.098
43.26	0.2078	0.2123	0.2174	0.2142	0.2052	0.2297	0.2298	0.215	0.0997	0.1028	0.0999	0.0965	0.0996	0.0956	0.1037	0.0949	0.0935	0.0958	0.0973	0.0951	0.0965	0.0953	0.1134	0.0975	0.0987	0.0976	0.0953	0.0935	0.1065	0.105	0.1046	0.0983	0.0946	0.0996	0.0963	0.0991	0.1056	0.1044	0.0992	0.0979
43.51	0.2064	0.2115	0.2165	0.2133	0.2047	0.2268	0.2286	0.2144	0.0996	0.1027	0.0999	0.0964	0.0996	0.0958	0.1039	0.0946	0.0934	0.0958	0.0972	0.0945	0.096	0.0969	0.1137	0.0972	0.0986	0.0974	0.0954	0.0933	0.1065	0.1051	0.1046	0.1	0.0944	0.0994	0.0961	0.0989	0.1058	0.1046	0.0991	0.098
43.76	0.2046	0.2105	0.2155	0.2125	0.2039	0.2247	0.2275	0.2134	0.0994	0.1026	0.0997	0.0962	0.0991	0.0957	0.1036	0.0944	0.0932	0.0957	0.0973	0.0943	0.0956	0.0953	0.1136	0.097	0.0985	0.0973	0.0952	0.0933	0.1064	0.105	0.1045	0.0982	0.0943	0.0993	0.0961	0.0987	0.1056	0.1044	0.0991	0.0977
44.01	0.2041	0.2099	0.2147	0.2119	0.2034	0.2232	0.2265	0.2129	0.0995	0.1025	0.0997	0.0963	0.0989	0.0967	0.1036	0.0944	0.0935	0.0957	0.0972	0.0944	0.0954	0.0951	0.1138	0.0969	0.0985	0.0974	0.0952	0.0933	0.1062	0.1048	0.1042	0.0979	0.0943	0.0994	0.0961	0.0989	0.1052	0.1044	0.0989	0.0974
44.26	0.2036	0.2092	0.2139	0.2113	0.2026	0.2212	0.2254	0.2121	0.0995	0.1024	0.1014	0.0962	0.099	0.0958	0.1034	0.0947	0.0934	0.0956	0.0972	0.0944	0.0958	0.0955	0.1137	0.0972	0.0985	0.0986	0.0954	0.0934	0.1062	0.1047	0.1041	0.0977	0.0945	0.0994	0.0961	0.0991	0.1053	0.1042	0.099	0.0973
44.51	0.2015	0.2083	0.213	0.2104	0.202	0.2195	0.2245	0.2114	0.0993	0.1025	0.0996	0.0961	0.0987	0.0957	0.1037	0.0947	0.0933	0.0961	0.0971	0.0943	0.0954	0.0955	0.1139	0.0974	0.0984	0.0972	0.0952	0.0933	0.1063	0.1048	0.1044	0.0978	0.0943	0.0994	0.0961	0.0988	0.1052	0.1042	0.0991	0.0976
44.76	0.2015	0.2094	0.2124	0.2101	0.2012	0.2179	0.2237	0.2107	0.0994	0.1025	0.0998	0.0963	0.099	0.0953	0.1033	0.0944	0.0933	0.0956	0.0973	0.0943	0.0957	0.095	0.114	0.0969	0.0988	0.0988	0.095	0.0933	0.1062	0.105	0.1042	0.0977	0.0943	0.0992	0.0959	0.0988	0.1053	0.1041	0.099	0.0975
45.01	0.2001	0.207	0.2115	0.2093	0.2004	0.2162	0.2226	0.21	0.0994	0.1024	0.0996	0.0962	0.0987	0.0951	0.1034	0.0944	0.0933	0.0959	0.0974	0.0943	0.0956	0.0963	0.1142	0.0971	0.0984	0.0973	0.095	0.0933	0.1062	0.1049	0.1042	0.0978	0.0951	0.0994	0.096	0.0988	0.1053	0.1042	0.0991	0.0975
45.26	0.1995	0.2064	0.2108	0.2089	0.2018	0.215	0.2218	0.2094	0.0994	0.1023	0.0997	0.0964	0.099	0.0954	0.1045	0.0944	0.0934	0.0957	0.0972	0.0943	0.0957	0.0951	0.1154	0.097	0.0984	0.0972	0.0949	0.0933	0.106	0.1047	0.1041	0.0977	0.0943	0.0993	0.0959	0.0994	0.1052	0.104	0.0991	0.0974
45.51	0.1987	0.2057	0.2099	0.208	0.1993	0.2135	0.221	0.2087	0.0995	0.1024	0.0997	0.0962	0.0988	0.0952	0.1035	0.0944	0.0934	0.0958	0.0973	0.0943	0.0955	0.0948	0.1146	0.0971	0.0984	0.0974	0.095	0.0934	0.1061	0.1051	0.1042	0.0974	0.0943	0.0993	0.0959	0.099	0.1052	0.1042	0.0989	0.0972
45.76	0.1976	0.2052	0.2093	0.2075	0.1986	0.2119	0.2199	0.2079	0.1004	0.1024	0.0998	0.0962	0.0987	0.0955	0.1034	0.0947	0.0935	0.0958	0.0984	0.0944	0.0953	0.0952	0.1147	0.0972	0.0983	0.0972	0.095	0.0935	0.1065	0.105	0.1043	0.0987	0.0943	0.0992	0.096	0.0991	0.106	0.1045	0.0995	0.0978
46.01	0.1964	0.2045	0.2084	0.207	0.1997	0.2107	0.2201	0.2075	0.0992	0.1024	0.0998	0.0963	0.0995	0.0963	0.1038	0.095	0.0935	0.096	0.0974	0.0943	0.0965	0.0961	0.1164	0.0977	0.0995	0.0973	0.0949	0.0936	0.1068	0.1054	0.105	0.0986	0.0944	0.0994	0.0962	0.0991	0.1062	0.1063	0.1001	0.0985
46.26	0.1963	0.2038	0.2077	0.208	0.1975	0.2095	0.2185	0.2068	0.0993	0.1023	0.0997	0.0964	0.0995	0.0965	0.1048	0.0958	0.0935	0.0961	0.0973	0.0944	0.0963	0.096	0.1159	0.0982	0.0984	0.0972	0.095	0.0935	0.1076	0.1066	0.106	0.1008	0.0944	0.0993	0.0967	0.099	0.1066	0.1057	0.1007	0.0991
46.51	0.1954	0.2035	0.2069	0.2065	0.1978	0.2088	0.2176	0.2062	0.0994	0.1023	0.1007	0.0962	0.0997	0.097	0.1052	0.098	0.0936	0.096	0.0973	0.0944	0.0964	0.0964	0.1163	0.0989	0.0983	0.0973	0.095	0.0936	0.1079	0.1069	0.1065	0.1002	0.0943	0.0994	0.096	0.0991	0.1071	0.1062	0.1018	0.0998
46.76	0.1948	0.2028	0.2064	0.2053	0.1971	0.2072	0.2169	0.2054	0.0993	0.1022	0.0998	0.0963	0.1004	0.0976	0.1057	0.0981	0.0936	0.096	0.0975	0.0943	0.0975	0.0968	0.117	0.0994	0.0984	0.0973	0.0949	0.0934	0.1085	0.1073	0.1072	0.1003	0.0944	0.0994	0.096	0.0989	0.1075	0.1064	0.1015	0.0998
47.01	0.1941	0.202	0.2055	0.2046	0.1973	0.2059	0.216	0.2048	0.1004	0.1025	0.0998	0.0966	0.0996	0.0969	0.1046	0.0963	0.0937	0.0962	0.0975	0.0946	0.0965	0.0961	0.1162	0.0987	0.0986	0.0974	0.0953	0.0937	0.1075	0.1066	0.106	0.0994	0.0944	0.0995	0.0962	0.0991	0.1067	0.1056	0.1008	0.0991
47.26	0.1935	0.2018	0.2065	0.2044	0.1949	0.2047	0.2152	0.2041	0.0997	0.1028	0.1004	0.0969	0.099	0.0963	0.1043	0.0956	0.0941	0.0966	0.0978	0.0949	0.096	0.0956	0.1163	0.098	0.099	0.0989	0.0956	0.094	0.1069	0.1059	0.1053	0.0988	0.0949	0.0998	0.0965	0.0993	0.1062	0.1053	0.1002	0.0988
47.51	0.1924	0.201	0.2043	0.2037	0.1948	0.2038	0.2144	0.2033	0.1011	0.1027	0.1002	0.0967	0.0988	0.0959	0.1048	0.0951	0.0939	0.0965	0.098	0.0963	0.0958	0.0954	0.1162	0.0977	0.0988	0.0978	0.0955	0.094	0.1068	0.1056	0.1048	0.0985	0.0949	0.0997	0.0965	0.0994	0.1061	0.1051	0.1001	0.0986
47.76	0.192	0.2007	0.2039	0.2032	0.194	0.2028	0.2152	0.2029	0.1023	0.1037	0.1011	0.0978	0.0988	0.0958	0.1037	0.0952	0.095	0.0976	0.0987	0.0958	0.0959	0.0952	0.1163	0.0979	0.0998	0.0987	0.0968	0.0959	0.1065	0.1052	0.1046	0.0983	0.0959	0.1007	0.0976	0.1003	0.1059	0.1051	0.1	0.0986
48.01	0.1918	0.2002	0.2034	0.2029	0.1934	0.2016	0.2128	0.202	0.103	0.106	0.1033	0.1005	0.0987	0.0955	0.1035	0.0949	0.0975	0.0997	0.1005	0.0981	0.0959	0.095	0.1165	0.0976	0.1021	0.1012	0.0994	0.0974	0.1063	0.1051	0.1044	0.0981	0.0983	0.1022	0.0996	0.1013	0.106	0.1062	0.0999	0.0994
48.26	0.1912	0.1998	0.2027	0.2023	0.1928	0.2007	0.2121	0.2015	0.1021	0.1051	0.1024	0.0998	0.0986	0.096	0.1035	0.0948	0.0967	0.099	0.1	0.0976	0.096	0.0955	0.1176	0.0975	0.1015	0.1006	0.0989	0.0966	0.1063	0.1049	0.1042	0.0982	0.098	0.1019	0.0992	0.1007	0.1058	0.1048	0.1	0.1006
48.51	0.1909	0.1992	0.2021	0.2018	0.1922	0.2	0.2114	0.201	0.1008	0.1039	0.1024	0.0984	0.0983	0.0956	0.1034	0.0948	0.0953	0.098	0.099	0.0964	0.0955	0.0953	0.1166	0.0975	0.1003	0.0995	0.0977	0.0956	0.1061	0.1048	0.1042	0.0982	0.0967	0.1009	0.0981	0.1003	0.1059	0.105	0.1001	0.0986
48.76	0.1899	0.1988	0.2015	0.2014	0.1918	0.1991	0.2107	0.2003	0.1016	0.1031	0.1005	0.0976	0.0991	0.096	0.1052	0.0955	0.0946	0.0974	0.0985	0.0959	0.0963	0.0955	0.1169	0.0979	0.0997	0.0987	0.0968	0.095	0.1064	0.1052	0.1047	0.0995	0.096	0.1005	0.0975	0.1001	0.1063	0.1053	0.1007	0.0996
49.01	0.19	0.1983	0.2011	0.2009	0.1917	0.1987	0.2103	0.2001	0.0997	0.1028	0.1004	0.0971	0.1011	0.0987	0.1062	0.0982	0.0953	0.097	0.0984	0.0953	0.0986	0.0977	0.1186	0.1005	0.0992	0.0982	0.0962	0.0946	0.1089	0.1075	0.1074	0.1018	0.0955	0.1002	0.097	0.1	0.1085	0.1069	0.103	0.1015
49.26	0.1891	0.1977	0.2003	0.2003	0.1929	0.1977	0.2094	0.1994	0.0996	0.1026	0.0999	0.0967	0.1	0.0986	0.1051	0.0994	0.0941	0.0968	0.0982	0.0951	0.0979	0.0972	0.1179	0.1004	0.099	0.098	0.0959	0.0944	0.1095	0.1067	0.1064	0.0998	0.0951	0.1	0.0968	0.0999	0.1075	0.1061	0.1018	0.0999
49.51	0.1884	0.1971	0.1997	0.1998	0.1904	0.1969	0.2087	0.1986	0.0994	0.1023	0.0998	0.0966	0.0997	0.0972	0.104	0.0965	0.094	0.0966	0.0981	0.0948	0.0974	0.0962	0.1184	0.0991	0.1001	0.0979	0.0957	0.0943	0.1067	0.1054	0.1049	0.0992	0.0949	0.0999	0.0967	0.0997	0.1065	0.1054	0.1007	0.0995
49.76	0.1882	0.1967	0.1992	0.1994	0.1904	0.1974	0.2082	0.1982	0.0994	0.1024	0.0998	0.0966	0.0996	0.0983	0.1044	0.0966	0.094	0.0967	0.0982	0.0948	0.097	0.0966	0.1183	0.099	0.0988	0.0978	0.0955	0.0952	0.107	0.106	0.1057	0.1006	0.0949	0.0998	0.0965	0.0998	0.1071	0.1062	0.1019	0.1008
50.01	0.1881	0.1962	0.1987	0.1991	0.1901	0.1957	0.2076	0.1977	0.1004	0.1025	0.1	0.0966	0.1007	0.0989	0.1059	0.0983	0.0939	0.0967	0.0982	0.0947	0.0984	0.0979	0.1193	0.1008	0.0987	0.0977	0.0954	0.0957	0.1083	0.1072	0.107	0.1011	0.0948	0.1	0.0966	0.0998	0.1083	0.107	0.1029	0.1012
50.26	0.1879	0.1959	0.1984	0.1986	0.1897	0.1948	0.207	0.1973	0.1001	0.1024	0.1009	0.0965	0.0995	0.0982	0.1059	0.0974	0.0939	0.0966	0.0983	0.0947	0.0973	0.097	0.1188	0.0995	0.0987	0.0975	0.0954	0.0941	0.1075	0.1063	0.106	0.1001	0.0948	0.0998	0.0964	0.0997	0.1076	0.1064	0.1021	0.1004
50.51	0.1874	0.1954	0.1977	0.1981	0.1891	0.1943	0.2065	0.1968	0.1007	0.1022	0.0999	0.0964	0.0995	0.0975	0.1045	0.0966	0.0938	0.0966	0.0983	0.0946	0.0972	0.0968	0.1191	0.0991	0.0987	0.0975	0.0953	0.094	0.1072	0.106	0.1054	0.1	0.0947	0.0998	0.0964	0.0996	0.1074	0.1062	0.1017	0.1006
50.76	0.1869	0.1952	0.1976	0.1979	0.1886	0.1936	0.2058	0.1961	0.1004	0.1024	0.1001	0.0965	0.0996	0.0988	0.1041	0.0976	0.0939	0.0967	0.0984	0.0947	0.0976	0.0972	0.119	0.0992	0.0987	0.0976	0.0969	0.0939	0.1072	0.1059	0.1061	0.0998	0.0948	0.0999	0.0964	0.0995	0.1075	0.106	0.1019	0.1003
51.01	0.1866	0.1962	0.1968	0.1974	0.1885	0.193	0.2053	0.1955	0.0993	0.1024	0.0997	0.0964	0.099	0.0968	0.1038	0.0962	0.0938	0.0966	0.0983	0.0946	0.0966	0.0965	0.1192	0.0989	0.0987	0.0976	0.0954	0.0943	0.1066	0.1054	0.1049	0.0993	0.0947	0.0997	0.0964	0.0995	0.1068	0.1057	0.1014	0.0999
51.26	0.1862	0.1944	0.1966	0.1971	0.189	0.1922	0.2047	0.195	0.1004	0.1023	0.1	0.0965	0.0989	0.0964	0.1035	0.0954	0.0938	0.0967	0.0985	0.0947	0.0968	0.0962	0.1201	0.0983	0.0987	0.0975	0.0954	0.094	0.1079	0.105	0.1044	0.0994	0.0947	0.1	0.0966	0.0997	0.1067	0.1056	0.1021	0.1004
51.51	0.1862	0.1939	0.1959	0.198	0.1878	0.1916	0.2041	0.1945	0.0991	0.1022	0.0995	0.0963	0.0982	0.0981	0.1031	0.0954	0.0937	0.0966	0.0984	0.0945	0.0962	0.0963	0.1192	0.0986	0.0986	0.0975	0.0954	0.0938	0.1061	0.1045	0.104	0.0987	0.0946	0.0998	0.0965	0.0995	0.1065	0.1052	0.1006	0.0993
51.76	0.1858	0.1937	0.1956	0.1964	0.1863	0.191	0.2035	0.194	0.1006	0.1036	0.101	0.0977	0.0985	0.0974	0.1032	0.0952	0.0949	0.0977	0.0993	0.0957	0.0967	0.0964	0.12	0.0982	0.0995	0.0986	0.0965	0.0953	0.1059	0.1045	0.104	0.099	0.0957	0.1007	0.0975	0.1	0.1063	0.1053	0.1008	0.1
52.01	0.1855	0.1933	0.1952	0.196	0.1874	0.1904	0.2028	0.1936	0.1016	0.1048	0.1022	0.0992	0.0985	0.0961	0.1028	0.0952	0.0961	0.099	0.1003	0.0984	0.0967	0.0964	0.1198	0.0981	0.1011	0.1001	0.098	0.0961	0.1059	0.1043	0.1039	0.0987	0.0973	0.1017	0.0986	0.1006	0.1066	0.105	0.1007	0.0997
52.26	0.1857	0.193	0.1947	0.1957	0.1857	0.19	0.2025	0.1932	0.1009	0.1039	0.1013	0.0983	0.0985	0.0963	0.1028	0.0952	0.0954	0.0984	0.1	0.0965	0.0967	0.0977	0.12	0.0986	0.1006	0.0996	0.0978	0.0957	0.106	0.1044	0.1039	0.0985	0.0969	0.1015	0.0985	0.1007	0.1067	0.1053	0.1009	0.0995
52.51	0.1851	0.1926	0.1942	0.1951	0.1856	0.1895	0.2019	0.1926	0.1	0.1031	0.1005	0.0975	0.0989	0.0961	0.103	0.0956	0.0947	0.0977	0.0995	0.0959	0.0973	0.0962	0.1209	0.0987	0.0997	0.099	0.0969	0.095	0.1059	0.1045	0.1038	0.0986	0.0961	0.101	0.0977	0.1005	0.1068	0.1056	0.1011	0.0996
52.76	0.1843	0.1919	0.1936	0.1946	0.186	0.189	0.2015	0.1923	0.1001	0.1025	0.1001	0.0969	0.0988	0.096	0.1029	0.0956	0.0941	0.0972	0.0992	0.0952	0.0973	0.0961	0.1208	0.0987	0.0992	0.1001	0.0964	0.0946	0.1059	0.1042	0.1039	0.0988	0.0954	0.1005	0.0973	0.1002	0.1068	0.1052	0.1013	0.0995
53.01	0.1841	0.1918	0.1933	0.1944	0.1846	0.1886	0.2009	0.1937	0.0993	0.1024	0.0998	0.0966	0.0984	0.096	0.103	0.0954	0.0939	0.0971	0.0991	0.0949	0.0969	0.0961	0.1212	0.0989	0.0991	0.0981	0.0962	0.0944	0.1061	0.1044	0.1039	0.0985	0.0952	0.1003	0.0969	0.1001	0.107	0.1055	0.1013	0.0995
53.26	0.1843	0.1914	0.1929	0.194	0.185	0.1881	0.2005	0.1916	0.0992	0.1025	0.0998	0.0967	0.0987	0.096	0.103	0.0971	0.0939	0.097	0.0993	0.0949	0.0973	0.0962	0.1218	0.0988	0.0989	0.098	0.096	0.0943	0.1061	0.1043	0.1038	0.0986	0.0952	0.1004	0.0969	0.1001	0.1075	0.1055	0.101	0.0997
53.51	0.1834	0.1909	0.1924	0.1936	0.1845	0.1875	0.1999	0.1912	0.099	0.1022	0.1003	0.0964	0.0982	0.0971	0.1024	0.0956	0.0938	0.0971	0.0993	0.0949	0.0966	0.0974	0.1212	0.0986	0.0989	0.0996	0.096	0.0941	0.1057	0.1041	0.1037	0.0984	0.095	0.1004	0.0969	0.0999	0.1067	0.1053	0.1011	0.0992
53.76	0.1841	0.1907	0.1919	0.1933	0.1851	0.1882	0.1995	0.1912	0.0989	0.1023	0.0998	0.0964	0.098	0.0965	0.1028	0.0961	0.0938	0.0969	0.0992	0.0946	0.0963	0.097	0.124	0.0995	0.0987	0.0979	0.0958	0.094	0.106	0.1043	0.1037	0.1	0.0962	0.1001	0.0968	0.0997	0.1068	0.1056	0.101	0.1014
54.01	0.1842	0.1902	0.1914	0.1928	0.1847	0.1867	0.1991	0.1907	0.099	0.1022	0.0998	0.0965	0.0981	0.0962	0.104	0.0955	0.0937	0.0969	0.0993	0.0945	0.0968	0.0968	0.1225	0.0988	0.0987	0.098	0.0956	0.0939	0.106	0.1046	0.1038	0.0991	0.0948	0.1003	0.0967	0.0998	0.1069	0.1058	0.1014	0.1003
54.26	0.1829	0.19	0.1913	0.1928	0.1843	0.1863	0.2	0.1901	0.099	0.1022	0.0996	0.0966	0.0987	0.0964	0.103	0.0953	0.0938	0.097	0.0994	0.0948	0.0972	0.0966	0.1231	0.0987	0.0987	0.0978	0.0956	0.094	0.106	0.1045	0.104	0.0989	0.0949	0.1002	0.0967	0.0998	0.1071	0.1058	0.1015	0.1002
54.51	0.183	0.1896	0.1908	0.1923	0.1837	0.1859	0.1981	0.1898	0.099	0.102	0.0998	0.0976	0.0979	0.0961	0.1027	0.0955	0.0937	0.097	0.0993	0.0946	0.0963	0.0964	0.1233	0.0991	0.0984	0.0977	0.0955	0.0938	0.106	0.1046	0.1041	0.0989	0.0947	0.1	0.0966	0.0997	0.107	0.1057	0.1014	0.1
54.76	0.184	0.1894	0.1904	0.192	0.1836	0.1855	0.1977	0.1907	0.0989	0.1022	0.0997	0.0965	0.0983	0.0963	0.1026	0.0955	0.0937	0.0968	0.0993	0.0943	0.0971	0.097	0.1249	0.0987	0.0986	0.0976	0.0967	0.0949	0.1062	0.1046	0.1041	0.0999	0.0947	0.1	0.0965	0.0993	0.1071	0.1055	0.1014	0.0998
55.01	0.1826	0.1891	0.1902	0.1919	0.1836	0.1852	0.1973	0.1891	0.099	0.1023	0.1013	0.0963	0.0989	0.0964	0.1027	0.0954	0.0937	0.097	0.0996	0.0945	0.0977	0.0968	0.1247	0.0987	0.0985	0.0976	0.0954	0.0935	0.1058	0.1043	0.1037	0.0987	0.0946	0.0999	0.0964	0.0995	0.1069	0.1054	0.1011	0.0997
55.26	0.182	0.1886	0.1897	0.1914	0.1831	0.1847	0.1966	0.1886	0.0988	0.102	0.0995	0.0963	0.0981	0.0963	0.1036	0.0952	0.0936	0.0968	0.0996	0.0943	0.0968	0.0968	0.1245	0.0987	0.0983	0.0974	0.0953	0.0932	0.1059	0.1044	0.1049	0.0984	0.0945	0.0998	0.0964	0.0992	0.1065	0.1056	0.1014	0.0995
55.51	0.1824	0.1882	0.1893	0.1912	0.183	0.1842	0.1962	0.1884	0.0991	0.1022	0.0997	0.0964	0.0979	0.0958	0.1026	0.0952	0.0936	0.0969	0.0997	0.0944	0.0967	0.096	0.1249	0.0986	0.0985	0.0975	0.0955	0.0934	0.1059	0.1045	0.104	0.0985	0.0946	0.0998	0.0966	0.0994	0.1066	0.1057	0.1013	0.0995
55.76	0.1816	0.188	0.1889	0.1908	0.1826	0.184	0.1958	0.188	0.0989	0.1021	0.0996	0.0961	0.0983	0.0956	0.1026	0.0966	0.0935	0.0968	0.0997	0.0943	0.0969	0.096	0.1253	0.0984	0.0984	0.0975	0.0954	0.0932	0.1057	0.1046	0.1039	0.0983	0.0945	0.0998	0.0963	0.0992	0.1064	0.1056	0.101	0.0993
56.01	0.1814	0.1876	0.1886	0.1904	0.1827	0.1837	0.1955	0.1877	0.0989	0.1021	0.0997	0.0962	0.0999	0.0977	0.1057	0.097	0.0936	0.0968	0.0998	0.0954	0.0984	0.0974	0.1267	0.1	0.0984	0.0975	0.0956	0.0946	0.1079	0.1066	0.1061	0.1009	0.0945	0.0997	0.0964	0.0993	0.108	0.1072	0.1039	0.1015
56.26	0.1816	0.1874	0.1885	0.1903	0.182	0.1833	0.195	0.1878	0.099	0.103	0.0997	0.0962	0.0998	0.0983	0.1048	0.0975	0.0937	0.0968	0.1	0.0943	0.0979	0.0985	0.1269	0.1005	0.0985	0.0976	0.0954	0.0932	0.1076	0.1067	0.1071	0.1004	0.0945	0.0999	0.0963	0.0993	0.1092	0.1069	0.1031	0.1008
56.51	0.1814	0.1869	0.188	0.1901	0.1816	0.1829	0.1945	0.1878	0.0988	0.1024	0.0996	0.0964	0.0995	0.098	0.1043	0.0975	0.0936	0.0968	0.0999	0.0942	0.0978	0.0972	0.127	0.0999	0.0983	0.0975	0.0955	0.0947	0.1073	0.1063	0.1062	0.0992	0.0943	0.0997	0.0963	0.0992	0.1076	0.108	0.1022	0.0996
56.76	0.1817	0.1868	0.1877	0.1899	0.1814	0.1824	0.194	0.1876	0.099	0.1022	0.0997	0.0964	0.0984	0.0968	0.1034	0.096	0.0937	0.0968	0.1002	0.0944	0.0967	0.0963	0.1271	0.0987	0.0983	0.0978	0.0957	0.0931	0.1064	0.1054	0.1048	0.0986	0.0945	0.1002	0.0966	0.0992	0.1069	0.1058	0.1015	0.0992
57.01	0.1808	0.1864	0.1872	0.1914	0.1814	0.182	0.1936	0.1857	0.0988	0.1022	0.0996	0.0963	0.0981	0.096	0.1029	0.0951	0.0936	0.0975	0.1004	0.0943	0.0965	0.0961	0.1274	0.0982	0.0984	0.0978	0.0959	0.0931	0.106	0.1048	0.1039	0.098	0.0944	0.0998	0.0965	0.0994	0.1064	0.1053	0.1009	0.0989
57.26	0.1809	0.1862	0.187	0.1893	0.1808	0.1816	0.1931	0.1846	0.099	0.1033	0.0997	0.0962	0.0976	0.0958	0.1024	0.095	0.0937	0.0969	0.1005	0.0945	0.096	0.0959	0.1278	0.0984	0.0984	0.0982	0.0959	0.0933	0.1057	0.1044	0.1035	0.0976	0.0946	0.1004	0.0966	0.0996	0.1063	0.105	0.1019	0.0986
57.51	0.1812	0.187	0.1866	0.189	0.1809	0.1813	0.1926	0.1848	0.099	0.1023	0.0996	0.0962	0.0975	0.0955	0.1023	0.0947	0.0937	0.0969	0.1008	0.0946	0.096	0.0957	0.1281	0.0981	0.0988	0.0985	0.0961	0.0934	0.1055	0.1044	0.1034	0.0973	0.0949	0.1007	0.0968	0.0999	0.1061	0.1049	0.1004	0.0985
57.76	0.1804	0.1857	0.1863	0.1887	0.1809	0.1809	0.1931	0.1848	0.099	0.1024	0.0997	0.0965	0.0979	0.0962	0.1023	0.0942	0.0938	0.0971	0.1009	0.0947	0.0963	0.0958	0.1285	0.0977	0.0987	0.0984	0.0962	0.0934	0.1055	0.1043	0.1033	0.0974	0.0948	0.1003	0.0969	0.0999	0.1061	0.1049	0.1005	0.0985
58.01	0.1812	0.1853	0.1862	0.1885	0.1797	0.1808	0.1919	0.1847	0.099	0.1023	0.0997	0.0963	0.0975	0.0952	0.1023	0.0946	0.0938	0.0971	0.1011	0.0949	0.096	0.0956	0.1291	0.0993	0.0987	0.0985	0.0957	0.0935	0.1054	0.1042	0.1033	0.0973	0.0948	0.1006	0.0967	0.1	0.106	0.105	0.1017	0.0985
58.26	0.1802	0.1851	0.1857	0.1883	0.1799	0.1803	0.1915	0.1857	0.0989	0.1023	0.1012	0.0963	0.0976	0.0956	0.1022	0.0945	0.0938	0.097	0.1012	0.0946	0.0963	0.096	0.1296	0.098	0.0989	0.0982	0.0962	0.0951	0.1054	0.1042	0.1032	0.0973	0.0949	0.1003	0.0971	0.1	0.1059	0.105	0.1002	0.0983
58.51	0.1798	0.1846	0.1854	0.1879	0.1802	0.18	0.1911	0.184	0.0989	0.1022	0.0994	0.0965	0.0972	0.0952	0.1021	0.0942	0.0938	0.097	0.1015	0.0947	0.0957	0.0956	0.13	0.0977	0.0987	0.0984	0.096	0.0934	0.1054	0.104	0.103	0.0969	0.0949	0.1006	0.097	0.0999	0.1058	0.1047	0.1001	0.0981
58.76	0.1787	0.1843	0.1851	0.1878	0.1795	0.181	0.1907	0.1837	0.0989	0.1034	0.0998	0.0967	0.0975	0.0952	0.1021	0.0942	0.094	0.0972	0.1015	0.0948	0.0962	0.096	0.1305	0.0979	0.0989	0.0984	0.0965	0.0934	0.1052	0.104	0.1033	0.097	0.0949	0.1007	0.0973	0.1	0.1058	0.1048	0.1003	0.0982
59.01	0.1793	0.1841	0.1851	0.1876	0.1795	0.1794	0.1903	0.1839	0.0991	0.1022	0.0999	0.0965	0.0973	0.095	0.102	0.0941	0.0939	0.0973	0.1018	0.0952	0.0959	0.0957	0.131	0.0979	0.0988	0.0988	0.097	0.0935	0.1052	0.1041	0.1031	0.0968	0.095	0.1007	0.0974	0.1002	0.1064	0.1048	0.1001	0.0979
59.26	0.1797	0.1839	0.1846	0.1873	0.1794	0.1791	0.19	0.1843	0.099	0.1024	0.0998	0.0967	0.0973	0.0952	0.1019	0.0942	0.094	0.0972	0.1018	0.0948	0.096	0.0958	0.1324	0.0979	0.0991	0.0989	0.0968	0.0934	0.1053	0.1041	0.1029	0.0968	0.0952	0.1009	0.0974	0.1001	0.1058	0.1049	0.1017	0.098
59.51	0.1791	0.1836	0.1843	0.1871	0.1792	0.1789	0.1897	0.1826	0.0992	0.1023	0.0999	0.097	0.0973	0.0956	0.1022	0.0941	0.0939	0.0973	0.1022	0.0949	0.0961	0.0962	0.1323	0.0978	0.0989	0.0982	0.097	0.0934	0.1054	0.1041	0.1029	0.097	0.095	0.1004	0.0972	0.0996	0.1073	0.1051	0.1	0.0981
59.76	0.1785	0.1833	0.184	0.1867	0.1792	0.1784	0.1893	0.1814	0.099	0.1027	0.1	0.0968	0.0977	0.0954	0.1025	0.0945	0.094	0.0975	0.103	0.0951	0.0961	0.0962	0.133	0.0984	0.0991	0.0988	0.097	0.0933	0.1056	0.1044	0.1033	0.0976	0.0951	0.1009	0.0976	0.0997	0.1065	0.1054	0.1007	0.0987
60.01	0.1788	0.1832	0.1838	0.1868	0.1777	0.1782	0.1905	0.1819	0.0989	0.1025	0.1001	0.0969	0.0979	0.0955	0.1028	0.0945	0.094	0.0974	0.1035	0.0951	0.0967	0.0963	0.1341	0.0985	0.0991	0.0988	0.0973	0.0933	0.1059	0.1049	0.1038	0.0978	0.095	0.1007	0.0992	0.0999	0.1065	0.1058	0.1009	0.0992
60.26	0.1798	0.1831	0.1835	0.1865	0.177	0.1787	0.1885	0.1816	0.0989	0.1028	0.1	0.0969	0.0976	0.0954	0.1025	0.0947	0.0939	0.0973	0.1026	0.0949	0.0964	0.0959	0.1342	0.0985	0.0989	0.0989	0.096	0.0931	0.1056	0.1046	0.1036	0.0975	0.0949	0.1009	0.0967	0.0995	0.1062	0.1054	0.1006	0.1003
60.51	0.177	0.1824	0.1831	0.1859	0.1781	0.1775	0.1882	0.1818	0.099	0.1026	0.1003	0.0967	0.0977	0.0953	0.1023	0.0945	0.0939	0.0973	0.1035	0.096	0.0963	0.0959	0.1347	0.0984	0.0989	0.0986	0.0962	0.0948	0.1057	0.1044	0.1033	0.0971	0.0947	0.1007	0.0972	0.0993	0.1063	0.1052	0.1004	0.0997
60.76	0.1782	0.1822	0.1829	0.1858	0.1786	0.1772	0.1878	0.182	0.1001	0.1024	0.0999	0.0965	0.0991	0.0952	0.1023	0.0954	0.094	0.0972	0.1028	0.0949	0.0963	0.096	0.1353	0.0981	0.0988	0.0987	0.0968	0.0929	0.1054	0.1043	0.1033	0.0972	0.0949	0.1007	0.0972	0.0995	0.106	0.1051	0.1004	0.0984
61.01	0.1775	0.1818	0.1826	0.1855	0.1791	0.177	0.1876	0.1816	0.099	0.1024	0.1001	0.0968	0.0975	0.0951	0.1021	0.0952	0.0939	0.0972	0.1028	0.0949	0.0965	0.0959	0.1359	0.0979	0.0992	0.0985	0.0968	0.0931	0.1052	0.1041	0.103	0.097	0.0952	0.1009	0.0976	0.0994	0.106	0.1049	0.1002	0.0981
61.26	0.1772	0.1816	0.1822	0.1852	0.1765	0.1766	0.1887	0.1797	0.0994	0.1026	0.1	0.0968	0.0972	0.095	0.1021	0.0941	0.094	0.0972	0.1031	0.0947	0.0962	0.0959	0.1363	0.0983	0.0991	0.0989	0.0977	0.093	0.1052	0.1039	0.1028	0.0967	0.0951	0.1009	0.097	0.0995	0.1058	0.1048	0.1008	0.098
61.51	0.1759	0.1813	0.1818	0.185	0.1771	0.1763	0.1868	0.1797	0.0989	0.1043	0.1001	0.0967	0.0972	0.095	0.102	0.094	0.0941	0.0973	0.1033	0.095	0.0962	0.0959	0.1378	0.098	0.0991	0.099	0.0971	0.0931	0.1051	0.104	0.1028	0.0966	0.0952	0.1012	0.0977	0.0996	0.1058	0.1048	0.1001	0.0978
61.76	0.1761	0.1811	0.1818	0.1855	0.177	0.1762	0.1865	0.1797	0.0988	0.1028	0.1003	0.0968	0.0971	0.0948	0.102	0.0949	0.0941	0.0973	0.1036	0.0949	0.0961	0.0958	0.1373	0.0982	0.0989	0.0987	0.0977	0.0931	0.105	0.1038	0.1026	0.0965	0.0949	0.1005	0.0977	0.0993	0.1058	0.1048	0.1012	0.0977
62.01	0.1765	0.1805	0.1813	0.1844	0.1761	0.1758	0.1863	0.1795	0.0988	0.1021	0.0999	0.0964	0.0971	0.0951	0.103	0.0939	0.094	0.0972	0.1035	0.0945	0.0961	0.096	0.1379	0.0979	0.0986	0.0985	0.0963	0.093	0.1048	0.1037	0.1028	0.0963	0.0948	0.1007	0.0969	0.0995	0.1057	0.1046	0.0998	0.0974
62.26	0.1748	0.1805	0.1812	0.1843	0.176	0.1757	0.1859	0.1794	0.0987	0.1022	0.0998	0.0976	0.0972	0.0951	0.1025	0.094	0.0942	0.0974	0.1037	0.095	0.0964	0.096	0.1386	0.098	0.0986	0.0981	0.0962	0.093	0.1048	0.1039	0.1026	0.0964	0.0948	0.1004	0.0966	0.0997	0.106	0.1046	0.1011	0.0977
62.51	0.1756	0.1799	0.1807	0.1839	0.1766	0.1756	0.1856	0.1793	0.0988	0.1022	0.0996	0.0963	0.0985	0.0949	0.102	0.094	0.0942	0.0973	0.1037	0.0947	0.0962	0.0959	0.1393	0.098	0.0986	0.0983	0.0964	0.093	0.1048	0.1037	0.1024	0.0964	0.0948	0.1006	0.0971	0.0997	0.1056	0.1045	0.0999	0.0976
62.76	0.175	0.1798	0.1805	0.1836	0.1768	0.175	0.1852	0.1787	0.0988	0.1037	0.1009	0.0966	0.097	0.0949	0.1018	0.0939	0.0943	0.0974	0.1039	0.0945	0.0962	0.0962	0.1398	0.098	0.0987	0.0982	0.0977	0.093	0.1048	0.1036	0.1024	0.0959	0.0947	0.1002	0.0969	0.0997	0.1057	0.1044	0.0997	0.0976
63.01	0.1755	0.1793	0.1802	0.1832	0.1731	0.1748	0.1849	0.1782	0.0986	0.1019	0.0994	0.0961	0.0972	0.0949	0.1018	0.0938	0.0943	0.0974	0.104	0.0943	0.0963	0.0971	0.1407	0.0979	0.0984	0.0975	0.0954	0.0932	0.1048	0.1036	0.1026	0.0962	0.0946	0.0999	0.0963	0.0995	0.1057	0.1045	0.0998	0.0976
63.26	0.1757	0.1787	0.1798	0.1828	0.1747	0.1755	0.1847	0.1781	0.0985	0.1018	0.0995	0.096	0.0971	0.0946	0.1016	0.0938	0.0943	0.0974	0.1041	0.0943	0.0961	0.0966	0.1409	0.0979	0.0981	0.0976	0.0956	0.0941	0.1048	0.1036	0.1025	0.0972	0.0943	0.0999	0.0963	0.0996	0.1054	0.1044	0.0996	0.0974
63.51	0.1756	0.1784	0.1795	0.1824	0.173	0.1744	0.1846	0.1778	0.0986	0.1018	0.0994	0.096	0.0969	0.0951	0.1016	0.0938	0.0944	0.0974	0.1043	0.0942	0.096	0.0963	0.1417	0.0979	0.098	0.0973	0.0956	0.0932	0.1048	0.1035	0.1023	0.0959	0.0944	0.0998	0.0964	0.0994	0.1053	0.1044	0.0996	0.0971
63.76	0.1743	0.1782	0.1793	0.1822	0.1745	0.1759	0.1843	0.1776	0.0986	0.1019	0.0993	0.096	0.0971	0.0948	0.1017	0.094	0.0945	0.0975	0.1044	0.0942	0.0964	0.0959	0.1427	0.0981	0.098	0.0974	0.0953	0.0932	0.1047	0.1037	0.1024	0.0961	0.0944	0.0997	0.0963	0.0996	0.1054	0.1045	0.0997	0.0972
64.01	0.1754	0.1781	0.1792	0.1821	0.1749	0.174	0.1838	0.1773	0.0986	0.1019	0.0992	0.096	0.0972	0.0947	0.1017	0.0938	0.0947	0.0976	0.1046	0.0942	0.0967	0.096	0.1434	0.0989	0.098	0.0973	0.0967	0.0932	0.1051	0.1036	0.1022	0.0961	0.0943	0.0999	0.0962	0.0998	0.1059	0.1045	0.1012	0.0975
64.26	0.1757	0.1788	0.1789	0.1817	0.1748	0.1754	0.1836	0.1772	0.0986	0.1017	0.0991	0.096	0.0971	0.0949	0.1015	0.0942	0.0947	0.0976	0.1048	0.0942	0.0964	0.0971	0.1442	0.0983	0.098	0.0973	0.095	0.0932	0.1046	0.1035	0.1022	0.096	0.0942	0.0998	0.0961	0.0999	0.1055	0.1044	0.0996	0.0975
64.51	0.1751	0.1774	0.1786	0.1813	0.1738	0.1734	0.1834	0.1771	0.0998	0.1034	0.0992	0.0959	0.0971	0.0952	0.1017	0.0942	0.0947	0.0976	0.1049	0.0942	0.0966	0.0965	0.1448	0.0984	0.0979	0.0971	0.095	0.0933	0.1047	0.1037	0.1022	0.0959	0.0959	0.0996	0.096	0.0999	0.1056	0.1044	0.0996	0.099
64.76	0.1742	0.1771	0.1786	0.1812	0.171	0.1742	0.1832	0.1768	0.0983	0.1016	0.0992	0.0958	0.097	0.0946	0.1016	0.0938	0.0949	0.0976	0.1052	0.0941	0.0963	0.0962	0.1458	0.0981	0.0979	0.0972	0.0949	0.0934	0.1048	0.1036	0.1023	0.096	0.0942	0.0997	0.096	0.1001	0.1057	0.1044	0.0997	0.0973
65.01	0.1739	0.1767	0.1781	0.1814	0.1739	0.1729	0.1827	0.1766	0.0983	0.1017	0.0991	0.0959	0.0969	0.0948	0.1015	0.0935	0.0949	0.0977	0.1055	0.0942	0.0964	0.0962	0.1466	0.098	0.0979	0.097	0.0949	0.0933	0.1046	0.1035	0.1022	0.0964	0.0943	0.0996	0.096	0.0999	0.1056	0.1043	0.0995	0.098
65.26	0.1729	0.1767	0.1779	0.1807	0.1722	0.1727	0.1824	0.1763	0.0985	0.1016	0.099	0.0959	0.0968	0.0946	0.1015	0.0943	0.095	0.0977	0.1056	0.0953	0.0962	0.0963	0.1472	0.0984	0.098	0.0971	0.0949	0.0934	0.1046	0.1034	0.1022	0.0955	0.0944	0.0997	0.0961	0.1	0.1054	0.1042	0.0995	0.0967
65.51	0.1735	0.1763	0.1777	0.1804	0.168	0.1724	0.1823	0.176	0.0985	0.1015	0.099	0.0959	0.0971	0.0946	0.1017	0.0938	0.0951	0.0979	0.106	0.0943	0.0964	0.0963	0.1485	0.0989	0.0979	0.0971	0.095	0.0936	0.1047	0.1035	0.1023	0.0958	0.0943	0.0996	0.0961	0.1	0.1068	0.1044	0.0995	0.0974
65.76	0.173	0.1758	0.1771	0.1812	0.1719	0.1722	0.182	0.1758	0.0982	0.1016	0.0989	0.0958	0.097	0.0947	0.1015	0.0938	0.0952	0.0978	0.1061	0.0941	0.0967	0.0963	0.1492	0.0985	0.0988	0.0969	0.0949	0.0936	0.1045	0.1035	0.1023	0.0954	0.0943	0.0996	0.0971	0.0999	0.1053	0.1043	0.0995	0.0967
66.01	0.1724	0.1756	0.1772	0.1798	0.1703	0.172	0.1818	0.1758	0.0985	0.1015	0.099	0.096	0.0968	0.0947	0.1015	0.0936	0.0954	0.0982	0.1066	0.0944	0.0964	0.0982	0.1504	0.0982	0.0981	0.0972	0.0963	0.0939	0.1044	0.1034	0.1027	0.0954	0.0945	0.0999	0.0962	0.1007	0.1053	0.1042	0.0995	0.0966
66.26	0.1717	0.1769	0.1769	0.1794	0.1709	0.1718	0.1815	0.1756	0.0983	0.1016	0.099	0.0959	0.0968	0.095	0.1014	0.0939	0.0955	0.0983	0.1069	0.0947	0.0965	0.0981	0.1512	0.0985	0.0984	0.0975	0.0954	0.0944	0.1045	0.1035	0.1022	0.0956	0.0947	0.1002	0.0966	0.1011	0.1053	0.1044	0.101	0.0966
66.51	0.1713	0.1751	0.1766	0.1793	0.1698	0.1716	0.1812	0.1753	0.0984	0.1016	0.099	0.096	0.097	0.0947	0.1015	0.0938	0.0957	0.0985	0.1071	0.0947	0.0967	0.0965	0.1523	0.0985	0.0984	0.0975	0.0955	0.0944	0.1051	0.1036	0.1022	0.0956	0.0948	0.1002	0.0967	0.1011	0.1053	0.1046	0.0996	0.0969
66.76	0.1711	0.1745	0.1763	0.1805	0.1691	0.1732	0.181	0.175	0.0983	0.1015	0.1003	0.0959	0.0969	0.0948	0.1016	0.094	0.0958	0.0985	0.1073	0.0945	0.0966	0.0967	0.1533	0.0987	0.0982	0.0973	0.0954	0.0944	0.1046	0.1035	0.1021	0.0955	0.0947	0.1	0.0964	0.1011	0.1055	0.1045	0.0996	0.0968
67.01	0.1701	0.1741	0.1759	0.1784	0.1701	0.1712	0.1808	0.1749	0.0987	0.1013	0.0988	0.096	0.0978	0.0951	0.1015	0.0939	0.0974	0.0986	0.1075	0.0945	0.0963	0.097	0.1546	0.0986	0.0981	0.0973	0.0953	0.0944	0.1046	0.1035	0.1023	0.0957	0.0947	0.0999	0.0964	0.1011	0.1055	0.1044	0.0996	0.0972
67.26	0.1706	0.1737	0.1756	0.1781	0.1704	0.171	0.1805	0.1746	0.0982	0.1013	0.0989	0.0959	0.097	0.0948	0.1016	0.0954	0.096	0.0986	0.1078	0.0945	0.097	0.0967	0.1558	0.0987	0.0981	0.0973	0.0952	0.0943	0.1046	0.1038	0.1023	0.0956	0.0947	0.0998	0.0963	0.1009	0.1055	0.1045	0.0996	0.097
67.51	0.1704	0.1735	0.1754	0.1778	0.1682	0.1708	0.1801	0.1745	0.0984	0.1013	0.0988	0.096	0.0969	0.0947	0.1016	0.0937	0.096	0.0986	0.108	0.0944	0.0968	0.0975	0.157	0.0986	0.098	0.0971	0.0951	0.094	0.1046	0.1035	0.102	0.0954	0.0946	0.0997	0.0962	0.1009	0.1055	0.1043	0.0995	0.0967
67.76	0.1691	0.173	0.175	0.1771	0.1691	0.1705	0.1799	0.1746	0.0984	0.1015	0.0989	0.0958	0.0969	0.095	0.1023	0.0947	0.0962	0.0987	0.1083	0.0944	0.0968	0.097	0.1583	0.0988	0.098	0.0971	0.095	0.0942	0.1046	0.1036	0.102	0.0955	0.0945	0.0997	0.0962	0.1008	0.1055	0.1043	0.0995	0.0969
68.01	0.169	0.1729	0.1747	0.177	0.1645	0.1703	0.1797	0.1765	0.0984	0.1014	0.099	0.096	0.0968	0.0948	0.1013	0.0937	0.0963	0.0987	0.1085	0.0945	0.0968	0.0969	0.1593	0.0987	0.0979	0.0971	0.0949	0.0941	0.1044	0.1035	0.1021	0.0953	0.0945	0.0995	0.0961	0.1008	0.1053	0.1043	0.0995	0.0965
68.26	0.1691	0.1725	0.1746	0.1766	0.1657	0.1702	0.1806	0.1744	0.0982	0.1013	0.0991	0.096	0.0968	0.0947	0.1022	0.0939	0.0963	0.0986	0.1086	0.0944	0.0967	0.097	0.1605	0.0989	0.0977	0.097	0.0949	0.0942	0.1047	0.1036	0.1022	0.0953	0.0943	0.0994	0.096	0.1009	0.1056	0.1042	0.0994	0.0967
68.51	0.1681	0.1722	0.1744	0.1761	0.1633	0.17	0.1793	0.1739	0.0983	0.1014	0.0989	0.0962	0.0967	0.0947	0.1015	0.0937	0.0964	0.0986	0.109	0.0942	0.0968	0.097	0.1626	0.0987	0.0994	0.0969	0.0947	0.0939	0.1046	0.1035	0.1023	0.0953	0.0943	0.0994	0.0959	0.1006	0.1055	0.1043	0.0995	0.0966
68.76	0.1679	0.1718	0.1738	0.176	0.1636	0.17	0.179	0.1736	0.0982	0.1025	0.099	0.0959	0.0968	0.0946	0.1014	0.0937	0.0965	0.0988	0.1093	0.0943	0.0978	0.097	0.1636	0.0988	0.0978	0.0969	0.0949	0.094	0.1046	0.1035	0.102	0.0953	0.0949	0.0994	0.096	0.1009	0.1054	0.1044	0.0994	0.0968
69.01	0.1683	0.1719	0.1739	0.176	0.1666	0.1697	0.1787	0.1735	0.0984	0.1014	0.0991	0.096	0.0967	0.0946	0.1014	0.0936	0.0968	0.0989	0.1097	0.0944	0.0982	0.097	0.1654	0.0988	0.0978	0.0969	0.0949	0.094	0.1046	0.1034	0.102	0.0953	0.0943	0.0995	0.096	0.1007	0.1055	0.1044	0.0994	0.0966
69.26	0.1677	0.1714	0.1735	0.1755	0.1647	0.1695	0.1785	0.1736	0.0983	0.1015	0.099	0.0959	0.0966	0.0946	0.1014	0.0937	0.0968	0.0991	0.1099	0.0943	0.0968	0.0972	0.1665	0.0989	0.0978	0.0968	0.0948	0.094	0.1044	0.1034	0.1022	0.0952	0.0942	0.0993	0.0959	0.1008	0.1054	0.1042	0.0993	0.0965
69.51	0.1671	0.1712	0.1733	0.1751	0.1648	0.1693	0.1783	0.1741	0.0983	0.1016	0.099	0.096	0.0967	0.0946	0.1014	0.0938	0.0969	0.0992	0.1103	0.0944	0.0983	0.0972	0.1683	0.0991	0.0977	0.0968	0.0948	0.0941	0.1046	0.1038	0.1023	0.0953	0.0942	0.0994	0.096	0.101	0.1055	0.1043	0.0993	0.0968
69.76	0.1665	0.1708	0.1728	0.1749	0.1639	0.1692	0.1782	0.1737	0.0998	0.1016	0.0992	0.096	0.0968	0.0945	0.1016	0.0937	0.0973	0.0992	0.1107	0.0944	0.0971	0.0971	0.1698	0.0995	0.0978	0.0969	0.0949	0.094	0.1045	0.1047	0.1023	0.0951	0.0943	0.0994	0.0961	0.101	0.1055	0.1043	0.0993	0.0966
70.01	0.1667	0.1707	0.1727	0.1748	0.1633	0.169	0.1778	0.1731	0.0984	0.1015	0.0991	0.0961	0.0966	0.0948	0.1014	0.0938	0.0973	0.0994	0.1113	0.0944	0.0971	0.0976	0.1717	0.0994	0.0979	0.0969	0.0949	0.0941	0.1055	0.1037	0.1022	0.0951	0.0944	0.0995	0.096	0.1014	0.1053	0.1043	0.0998	0.0965
70.26	0.1683	0.1706	0.1726	0.1744	0.1629	0.1686	0.1774	0.1725	0.0984	0.1015	0.0992	0.096	0.0967	0.0946	0.1014	0.0935	0.0975	0.0996	0.1117	0.0946	0.0972	0.0974	0.1735	0.099	0.0994	0.0971	0.095	0.0944	0.1045	0.1036	0.1021	0.0952	0.0945	0.0995	0.0962	0.1014	0.1053	0.1044	0.0992	0.0966
70.51	0.1671	0.17	0.1721	0.1738	0.1626	0.1685	0.1772	0.1724	0.0983	0.1014	0.0991	0.096	0.0965	0.0948	0.1028	0.0937	0.0976	0.0998	0.112	0.0945	0.0971	0.0977	0.175	0.0993	0.098	0.0969	0.0966	0.0944	0.1045	0.1034	0.1019	0.0951	0.0944	0.0995	0.0962	0.1015	0.1053	0.1042	0.1011	0.0967
70.76	0.1668	0.1701	0.1719	0.1738	0.1629	0.1687	0.1773	0.1727	0.0983	0.1015	0.0991	0.096	0.0966	0.0946	0.1015	0.0936	0.0977	0.0999	0.1125	0.0945	0.0971	0.0975	0.1768	0.0994	0.0979	0.097	0.0949	0.0942	0.1046	0.1036	0.1021	0.0951	0.0944	0.0995	0.0962	0.1027	0.1053	0.1043	0.0994	0.0965
71.01	0.1667	0.17	0.1718	0.1737	0.1626	0.1693	0.177	0.173	0.0983	0.1015	0.0991	0.096	0.0967	0.0948	0.1014	0.0939	0.0977	0.1	0.1128	0.0944	0.0974	0.098	0.1792	0.0996	0.0979	0.097	0.0949	0.0944	0.1047	0.1037	0.1025	0.0954	0.0944	0.0995	0.0961	0.1018	0.1055	0.1045	0.0997	0.0964
71.26	0.1673	0.1693	0.1713	0.1733	0.1619	0.1693	0.1767	0.1725	0.0984	0.1013	0.0994	0.096	0.098	0.0965	0.1031	0.0959	0.0979	0.1	0.1132	0.0943	0.0985	0.0999	0.1817	0.1009	0.0977	0.0968	0.0963	0.0943	0.1064	0.1056	0.1043	0.0985	0.0944	0.0993	0.0961	0.1016	0.1069	0.1058	0.1012	0.0977
71.51	0.168	0.1692	0.1711	0.173	0.1616	0.168	0.1765	0.1718	0.0983	0.1015	0.0992	0.0961	0.0977	0.0965	0.1028	0.0955	0.0981	0.1002	0.1136	0.0944	0.0982	0.0989	0.1836	0.1004	0.0979	0.0971	0.0963	0.0943	0.1061	0.1051	0.104	0.0964	0.0944	0.0996	0.0961	0.1014	0.1067	0.1055	0.1008	0.0976
71.76	0.167	0.1688	0.1709	0.1726	0.1592	0.1678	0.1761	0.1713	0.0983	0.1012	0.0991	0.096	0.097	0.0959	0.1023	0.0951	0.0982	0.1002	0.1143	0.0943	0.0976	0.0985	0.1858	0.1005	0.0977	0.0968	0.0947	0.0941	0.1055	0.1049	0.1035	0.0961	0.0942	0.0994	0.0959	0.1015	0.1063	0.1052	0.1005	0.0973
72.01	0.1672	0.1688	0.1706	0.1725	0.1629	0.1675	0.1758	0.1713	0.0983	0.1016	0.0993	0.096	0.0968	0.0953	0.1019	0.0945	0.0983	0.1005	0.1146	0.0943	0.0977	0.0984	0.1879	0.1002	0.0979	0.097	0.0949	0.0941	0.1055	0.1047	0.1031	0.096	0.0944	0.0995	0.0961	0.1018	0.1062	0.1052	0.1003	0.0973
72.26	0.1672	0.1687	0.1703	0.1742	0.1608	0.1674	0.1757	0.171	0.0983	0.1015	0.0993	0.096	0.0968	0.0952	0.102	0.0945	0.0986	0.1007	0.1154	0.0957	0.0977	0.0986	0.1903	0.1004	0.0979	0.097	0.0949	0.0943	0.1053	0.1045	0.1031	0.0958	0.0945	0.0995	0.0961	0.1017	0.1061	0.1051	0.1003	0.097
72.51	0.1675	0.1687	0.1701	0.1725	0.16	0.167	0.1753	0.1703	0.1007	0.1039	0.1015	0.0999	0.0977	0.0951	0.1017	0.0944	0.1002	0.1025	0.117	0.0965	0.0975	0.0986	0.1938	0.1005	0.1001	0.0994	0.0975	0.0958	0.1053	0.1045	0.1033	0.0958	0.0965	0.1013	0.0981	0.1037	0.106	0.1049	0.1	0.0972
72.76	0.1668	0.168	0.1698	0.172	0.159	0.1667	0.1751	0.1705	0.1002	0.1035	0.1009	0.0986	0.0966	0.0949	0.1018	0.0942	0.0999	0.1024	0.1173	0.0965	0.0977	0.0985	0.1946	0.1004	0.1001	0.0994	0.0976	0.097	0.1052	0.1042	0.1034	0.0958	0.0969	0.1015	0.0982	0.1022	0.106	0.1051	0.1	0.0982
73.01	0.1661	0.1681	0.1695	0.1718	0.1582	0.1667	0.175	0.1706	0.0994	0.1026	0.1002	0.0976	0.0972	0.0957	0.1024	0.0951	0.0997	0.1021	0.119	0.0958	0.0982	0.0992	0.1978	0.101	0.0994	0.0987	0.0969	0.0962	0.1059	0.105	0.1039	0.0963	0.0961	0.1008	0.0976	0.1022	0.1064	0.1055	0.1011	0.0975
73.26	0.1668	0.1679	0.171	0.1716	0.1576	0.1679	0.1749	0.1704	0.1001	0.1019	0.0996	0.0968	0.097	0.0957	0.1023	0.095	0.0995	0.1018	0.1179	0.0954	0.0981	0.0992	0.1996	0.101	0.0988	0.0981	0.0964	0.0951	0.106	0.1051	0.1037	0.096	0.0956	0.1007	0.0972	0.1026	0.1063	0.1052	0.1005	0.097
73.51	0.1665	0.1678	0.1692	0.1715	0.1578	0.1662	0.1747	0.1703	0.0985	0.1017	0.0993	0.0964	0.0973	0.0955	0.102	0.0947	0.0999	0.102	0.1185	0.0953	0.0981	0.0991	0.2018	0.1009	0.0987	0.0979	0.0962	0.095	0.1056	0.1048	0.1037	0.0959	0.0953	0.1004	0.0972	0.1025	0.1061	0.1051	0.1004	0.0972
73.76	0.1664	0.1673	0.1686	0.1711	0.1595	0.1661	0.1763	0.1703	0.0983	0.1014	0.0992	0.0961	0.0977	0.0969	0.1032	0.096	0.0997	0.102	0.1191	0.095	0.0989	0.1003	0.2054	0.1019	0.0984	0.0976	0.0958	0.0948	0.1065	0.1056	0.1046	0.0975	0.0951	0.1002	0.0968	0.1026	0.1072	0.1063	0.1015	0.1002
74.01	0.1661	0.1673	0.1684	0.1709	0.1583	0.1674	0.1744	0.1703	0.0983	0.1015	0.0992	0.0962	0.0982	0.0976	0.1036	0.0967	0.1001	0.1023	0.1198	0.0952	0.0991	0.1015	0.2072	0.1024	0.0985	0.0978	0.0958	0.0949	0.1069	0.1063	0.1051	0.0971	0.0951	0.1003	0.0968	0.1028	0.1076	0.1064	0.1017	0.098
74.26	0.1667	0.1669	0.1685	0.1717	0.1581	0.1657	0.1747	0.1701	0.0984	0.1014	0.1006	0.0961	0.0974	0.0965	0.1027	0.096	0.1004	0.1025	0.1205	0.0951	0.0987	0.0998	0.2102	0.1019	0.1001	0.0977	0.0957	0.0956	0.1062	0.1055	0.1043	0.0964	0.0951	0.1004	0.0973	0.1025	0.107	0.1059	0.1011	0.0974
74.51	0.1657	0.1671	0.1679	0.1707	0.1596	0.1654	0.1753	0.1694	0.0983	0.1015	0.0994	0.0961	0.0969	0.0957	0.1021	0.095	0.1005	0.1027	0.1211	0.0949	0.0986	0.0998	0.2129	0.1014	0.0982	0.0975	0.0955	0.0946	0.1056	0.1048	0.1034	0.0961	0.0948	0.1002	0.0966	0.1026	0.1064	0.1053	0.1007	0.0972
74.76	0.1654	0.1666	0.1674	0.1703	0.1603	0.1651	0.1739	0.169	0.0983	0.1015	0.099	0.0961	0.0968	0.0963	0.1019	0.0946	0.1008	0.1026	0.1214	0.0949	0.0986	0.0995	0.216	0.1024	0.0982	0.0974	0.0955	0.0944	0.1053	0.1048	0.1033	0.096	0.0948	0.1001	0.0965	0.1023	0.1061	0.1053	0.1004	0.0971
75.01	0.1655	0.1665	0.1676	0.1703	0.1592	0.1649	0.1736	0.1683	0.0983	0.1013	0.0992	0.0961	0.0966	0.0955	0.1018	0.0947	0.1011	0.1031	0.1223	0.0948	0.0987	0.1001	0.2184	0.1017	0.0981	0.0975	0.0954	0.0942	0.1054	0.1045	0.1032	0.096	0.0947	0.1	0.0964	0.1023	0.1079	0.1053	0.1002	0.0975
75.26	0.1659	0.1663	0.1673	0.17	0.1585	0.1647	0.1735	0.1686	0.0982	0.1016	0.1003	0.0959	0.0967	0.0952	0.1019	0.0943	0.1014	0.1032	0.123	0.0947	0.0987	0.1	0.2203	0.1017	0.0981	0.0973	0.0952	0.0941	0.1053	0.1046	0.103	0.0959	0.0946	0.1001	0.0963	0.1022	0.1061	0.1051	0.1003	0.0971
75.51	0.1655	0.1662	0.1671	0.1699	0.1565	0.1658	0.1732	0.1674	0.0982	0.1015	0.0992	0.0961	0.0965	0.095	0.1016	0.096	0.1015	0.1035	0.1235	0.0948	0.0987	0.0999	0.2239	0.1018	0.098	0.0973	0.0953	0.0941	0.1052	0.1043	0.103	0.096	0.0945	0.0999	0.0962	0.1023	0.1061	0.1053	0.1002	0.0973
75.76	0.1651	0.1661	0.1666	0.1696	0.1583	0.1646	0.1743	0.1683	0.0982	0.1014	0.099	0.0959	0.0964	0.0948	0.1016	0.0943	0.1017	0.1037	0.1241	0.0948	0.0988	0.0998	0.2267	0.1019	0.0981	0.0971	0.0952	0.094	0.1052	0.1042	0.1027	0.0959	0.0947	0.1005	0.0962	0.1024	0.1061	0.1053	0.1001	0.0984
76.01	0.1651	0.1658	0.1668	0.1696	0.1586	0.1649	0.1728	0.168	0.0982	0.1015	0.0993	0.096	0.0967	0.095	0.1016	0.0942	0.102	0.1039	0.1252	0.0948	0.0988	0.1002	0.2293	0.1019	0.0979	0.0973	0.0954	0.0939	0.105	0.1042	0.1027	0.0959	0.0946	0.0999	0.0963	0.1022	0.1062	0.105	0.1	0.097
76.26	0.165	0.1658	0.1666	0.1694	0.1578	0.1651	0.1728	0.168	0.0982	0.1014	0.0992	0.096	0.0963	0.0948	0.1029	0.0941	0.1023	0.1043	0.126	0.0949	0.0987	0.1	0.2313	0.1019	0.0981	0.0976	0.0953	0.094	0.1049	0.104	0.1025	0.0959	0.0947	0.1	0.0963	0.1023	0.1062	0.1052	0.1004	0.0975
76.51	0.1649	0.1657	0.1679	0.1693	0.1561	0.1638	0.1723	0.1673	0.0982	0.1016	0.1004	0.0959	0.0964	0.0948	0.1022	0.0943	0.1027	0.1046	0.1275	0.095	0.099	0.1001	0.2343	0.1022	0.0981	0.0974	0.0954	0.094	0.1049	0.1039	0.1023	0.0962	0.0948	0.1	0.0962	0.1023	0.1063	0.1051	0.1002	0.0975
76.76	0.1649	0.1654	0.1665	0.169	0.1573	0.1639	0.1724	0.1674	0.0981	0.1015	0.0992	0.0959	0.0963	0.0949	0.1013	0.0943	0.1031	0.1048	0.1273	0.0949	0.099	0.1003	0.2355	0.1022	0.0982	0.0977	0.0967	0.0941	0.1049	0.1038	0.1024	0.0962	0.0949	0.1001	0.0964	0.1024	0.1064	0.1051	0.1002	0.0978
77.01	0.1644	0.1652	0.1659	0.1688	0.1587	0.1636	0.1721	0.1686	0.0994	0.1014	0.0991	0.0959	0.0962	0.0948	0.102	0.0942	0.1035	0.1049	0.1283	0.0949	0.099	0.1017	0.2382	0.1023	0.0981	0.0974	0.0956	0.0938	0.1048	0.1049	0.1021	0.0962	0.0947	0.1	0.0963	0.1023	0.1062	0.105	0.1002	0.0978
77.26	0.1644	0.1651	0.1663	0.1685	0.1571	0.1637	0.172	0.1674	0.0981	0.1015	0.0991	0.0957	0.0962	0.0949	0.1011	0.0954	0.1041	0.1053	0.1287	0.0949	0.0991	0.1004	0.2404	0.1026	0.0981	0.0974	0.0954	0.0936	0.1047	0.1035	0.1021	0.0962	0.0947	0.1	0.0963	0.1035	0.1064	0.105	0.1004	0.0977
77.51	0.1643	0.1651	0.1659	0.1686	0.1558	0.1635	0.1718	0.1664	0.0982	0.1017	0.0991	0.0961	0.0962	0.0947	0.1012	0.0957	0.1044	0.1057	0.1297	0.0951	0.0991	0.1005	0.2433	0.1025	0.0982	0.0975	0.0954	0.0939	0.1047	0.1035	0.102	0.0964	0.0948	0.1002	0.0963	0.1023	0.1062	0.1051	0.1002	0.098
77.76	0.1641	0.1648	0.1655	0.1683	0.155	0.1646	0.1716	0.1654	0.098	0.1015	0.0988	0.0959	0.0963	0.0952	0.1011	0.0944	0.1047	0.1059	0.1302	0.0949	0.1009	0.101	0.2461	0.1038	0.0982	0.0976	0.0954	0.0939	0.1047	0.1036	0.1022	0.0966	0.0948	0.1001	0.0963	0.1033	0.1063	0.1052	0.1003	0.0982
78.01	0.1638	0.1646	0.1653	0.1683	0.1576	0.1627	0.1715	0.1658	0.0981	0.1017	0.0993	0.0961	0.0961	0.095	0.1011	0.0954	0.1052	0.1062	0.1313	0.0963	0.0993	0.101	0.2491	0.103	0.0983	0.0978	0.0958	0.094	0.1048	0.1037	0.1023	0.0982	0.0949	0.1001	0.0966	0.1025	0.1063	0.1054	0.1004	0.0986
78.26	0.1634	0.1645	0.1652	0.168	0.1563	0.1636	0.1713	0.1661	0.0982	0.1014	0.0991	0.0958	0.0964	0.0956	0.1012	0.0945	0.1056	0.1064	0.1323	0.0967	0.0996	0.1011	0.2512	0.1034	0.0981	0.0979	0.0955	0.0951	0.1046	0.1037	0.1022	0.097	0.0949	0.1006	0.0965	0.1027	0.1062	0.1053	0.1004	0.0993
78.51	0.1632	0.1645	0.1651	0.1679	0.1576	0.1643	0.171	0.1661	0.0981	0.1017	0.0994	0.0962	0.0963	0.095	0.1011	0.0947	0.1061	0.107	0.1335	0.0953	0.0995	0.1012	0.2534	0.1038	0.0983	0.0982	0.0957	0.0957	0.1047	0.1037	0.1022	0.0985	0.095	0.1005	0.0969	0.1028	0.1064	0.1052	0.1006	0.0992
78.76	0.1628	0.1644	0.1649	0.1679	0.1578	0.1627	0.1709	0.1659	0.0983	0.1014	0.099	0.0961	0.0962	0.095	0.1011	0.0944	0.1065	0.1072	0.1342	0.0954	0.0994	0.1014	0.2565	0.1035	0.0983	0.0984	0.0959	0.0939	0.1048	0.1035	0.1023	0.0972	0.0949	0.1007	0.0966	0.1029	0.1067	0.1054	0.1007	0.099
79.01	0.1625	0.1642	0.1648	0.1675	0.1566	0.163	0.1707	0.1661	0.1002	0.1039	0.1013	0.0982	0.0962	0.0953	0.101	0.0953	0.1077	0.1088	0.136	0.0969	0.1	0.1017	0.2591	0.1036	0.1004	0.1003	0.098	0.0952	0.1046	0.1035	0.102	0.0971	0.0968	0.1019	0.0982	0.103	0.1064	0.1053	0.1005	0.0993
79.26	0.162	0.1643	0.1646	0.1679	0.1575	0.1616	0.1705	0.1669	0.1005	0.104	0.1018	0.1001	0.0965	0.095	0.102	0.0947	0.1081	0.1093	0.1377	0.0974	0.0998	0.1016	0.2609	0.1039	0.1008	0.1006	0.0987	0.0965	0.1047	0.1036	0.1021	0.0973	0.098	0.1023	0.0988	0.1034	0.1064	0.1055	0.1006	0.0993
79.51	0.1619	0.164	0.1645	0.1673	0.1574	0.1622	0.1702	0.1665	0.0996	0.1032	0.1009	0.098	0.097	0.0958	0.1027	0.0952	0.1083	0.109	0.137	0.0968	0.1002	0.1025	0.2636	0.1043	0.0999	0.1	0.0984	0.0963	0.1054	0.1042	0.1028	0.098	0.0967	0.1019	0.0993	0.1032	0.1072	0.1074	0.1012	0.1
79.76	0.1618	0.1642	0.1646	0.1677	0.1573	0.1611	0.1715	0.1653	0.1046	0.1083	0.1055	0.103	0.0967	0.0961	0.1032	0.0955	0.1117	0.1128	0.1409	0.1008	0.1001	0.1024	0.2664	0.1047	0.1055	0.1047	0.1029	0.0982	0.1053	0.1041	0.103	0.0977	0.1011	0.1054	0.1021	0.1045	0.107	0.1059	0.1014	0.0996
80.01	0.161	0.1638	0.1642	0.1673	0.1574	0.163	0.1698	0.1652	0.104	0.108	0.1053	0.103	0.0967	0.0959	0.1013	0.0948	0.1111	0.1124	0.1412	0.1005	0.1003	0.1025	0.2686	0.1044	0.1041	0.105	0.1037	0.0965	0.1051	0.1038	0.1025	0.0978	0.1011	0.105	0.1019	0.1041	0.1071	0.1057	0.1009	0.1
80.26	0.1608	0.1636	0.1642	0.1673	0.1591	0.1631	0.1695	0.1647	0.1013	0.1054	0.1028	0.1008	0.0966	0.096	0.1014	0.0956	0.1104	0.1111	0.1407	0.0985	0.1017	0.103	0.2711	0.1046	0.1023	0.1022	0.1009	0.095	0.1049	0.1038	0.1025	0.0976	0.0993	0.1032	0.1	0.1036	0.1069	0.1057	0.1011	0.0997
80.51	0.1602	0.1634	0.1636	0.167	0.1598	0.163	0.1703	0.1645	0.0997	0.1037	0.1016	0.0985	0.0973	0.0967	0.1025	0.0965	0.1106	0.1105	0.141	0.0971	0.1007	0.1031	0.2736	0.1058	0.1006	0.1005	0.0987	0.0943	0.106	0.105	0.1038	0.099	0.0973	0.1027	0.0984	0.1034	0.1079	0.1067	0.1022	0.101
80.76	0.1597	0.1633	0.1638	0.167	0.158	0.1612	0.1692	0.1638	0.0989	0.1025	0.1005	0.0973	0.0972	0.097	0.1022	0.0966	0.1109	0.1104	0.1419	0.0965	0.1019	0.1035	0.2753	0.1071	0.0992	0.0991	0.0975	0.0939	0.1059	0.1048	0.1036	0.0984	0.0962	0.1011	0.0974	0.1043	0.1079	0.1064	0.1019	0.1009
81.01	0.1595	0.1633	0.1637	0.1669	0.1584	0.1604	0.169	0.165	0.0984	0.1022	0.0995	0.0968	0.097	0.0966	0.1016	0.0966	0.1116	0.1106	0.1426	0.0958	0.1009	0.1033	0.2773	0.1053	0.099	0.0985	0.0968	0.0939	0.1055	0.1042	0.1031	0.0983	0.0955	0.1022	0.0971	0.1032	0.1075	0.1061	0.1016	0.1006
81.26	0.159	0.1634	0.1635	0.167	0.1577	0.159	0.1686	0.1635	0.0983	0.102	0.0997	0.0967	0.0983	0.0958	0.1013	0.0969	0.1124	0.1111	0.1442	0.0963	0.1011	0.1031	0.28	0.1058	0.099	0.099	0.0962	0.0937	0.1051	0.1039	0.1029	0.0985	0.0956	0.1011	0.0967	0.1031	0.1073	0.106	0.1017	0.1006
81.51	0.1587	0.1631	0.1631	0.1664	0.1566	0.1624	0.1684	0.1633	0.0981	0.1019	0.0996	0.0965	0.0964	0.0958	0.1025	0.0952	0.1128	0.1116	0.1444	0.0961	0.101	0.1038	0.2822	0.1058	0.0987	0.0988	0.0963	0.0935	0.1053	0.1037	0.1026	0.0982	0.0952	0.101	0.0967	0.1031	0.1074	0.106	0.1013	0.1009
81.76	0.1597	0.1632	0.1632	0.1666	0.157	0.161	0.1683	0.1629	0.0981	0.1017	0.0996	0.0965	0.0966	0.0956	0.1012	0.0952	0.1137	0.1134	0.1458	0.0965	0.1012	0.1035	0.2845	0.1061	0.0984	0.0983	0.0966	0.0934	0.1051	0.1037	0.1025	0.0984	0.0952	0.1005	0.0969	0.1031	0.1072	0.1061	0.1014	0.1008
82.01	0.1581	0.1629	0.1628	0.1663	0.1561	0.1584	0.1682	0.1627	0.0982	0.102	0.0992	0.0964	0.0963	0.0966	0.101	0.0952	0.1145	0.1124	0.1466	0.0963	0.101	0.1039	0.2867	0.1061	0.0985	0.0983	0.0963	0.0935	0.105	0.1037	0.1026	0.0983	0.0951	0.1006	0.0968	0.1032	0.1071	0.1058	0.1014	0.1009
82.26	0.1578	0.1625	0.1625	0.1661	0.1565	0.1597	0.1681	0.1625	0.0981	0.1018	0.0996	0.0972	0.0964	0.0958	0.1008	0.0948	0.1153	0.1126	0.1478	0.0959	0.1015	0.1042	0.2902	0.1061	0.0987	0.0988	0.0962	0.0935	0.1049	0.1045	0.1023	0.0982	0.0951	0.1007	0.097	0.1034	0.1071	0.1058	0.1027	0.1012
82.51	0.1574	0.1628	0.1625	0.1658	0.1575	0.161	0.168	0.1624	0.098	0.1019	0.0997	0.0963	0.0965	0.096	0.1012	0.0949	0.116	0.1129	0.1484	0.0959	0.1016	0.1045	0.2918	0.1065	0.0985	0.1001	0.0961	0.0935	0.105	0.1035	0.1022	0.098	0.0951	0.1011	0.0968	0.1031	0.1074	0.1058	0.1011	0.1004
82.76	0.1572	0.1627	0.1624	0.1656	0.1563	0.1601	0.1676	0.1623	0.098	0.1019	0.0996	0.0963	0.0962	0.0955	0.1009	0.0947	0.1172	0.1134	0.1494	0.0959	0.1016	0.1043	0.2946	0.1064	0.0987	0.0983	0.0963	0.0935	0.1047	0.1036	0.1024	0.0986	0.0951	0.1006	0.0966	0.1032	0.1069	0.1058	0.1012	0.1003
83.01	0.157	0.1623	0.1621	0.1657	0.1565	0.1618	0.1675	0.1631	0.098	0.1018	0.0993	0.0964	0.0961	0.0951	0.101	0.0948	0.118	0.1138	0.1508	0.096	0.1017	0.1047	0.2968	0.1078	0.0984	0.0981	0.0963	0.0936	0.1047	0.1037	0.1023	0.0977	0.0951	0.1004	0.0966	0.1047	0.1073	0.1058	0.101	0.1001
83.26	0.1567	0.1626	0.1617	0.1654	0.157	0.1612	0.1674	0.1634	0.0981	0.1018	0.0993	0.0961	0.0963	0.0952	0.101	0.0947	0.1191	0.114	0.1513	0.0959	0.1021	0.1043	0.3004	0.1069	0.0981	0.098	0.0957	0.0939	0.1047	0.1036	0.1023	0.0978	0.0949	0.1004	0.0966	0.1033	0.1068	0.1058	0.1011	0.1002
83.51	0.1565	0.1621	0.1617	0.1651	0.1563	0.1605	0.1672	0.1633	0.0981	0.1018	0.0994	0.0967	0.0962	0.0952	0.1012	0.0947	0.1199	0.1144	0.1527	0.0956	0.1036	0.1043	0.3012	0.1071	0.0984	0.0983	0.0954	0.0938	0.1046	0.1037	0.1022	0.0974	0.095	0.1004	0.0963	0.1035	0.1068	0.1057	0.101	0.1
83.76	0.1563	0.1621	0.1617	0.165	0.1563	0.159	0.167	0.1634	0.0979	0.1016	0.0992	0.0961	0.0962	0.095	0.1009	0.0959	0.1208	0.1148	0.1533	0.0959	0.1025	0.1045	0.3042	0.1074	0.0979	0.0977	0.097	0.0939	0.105	0.1035	0.1021	0.0977	0.0948	0.1001	0.0961	0.1042	0.107	0.1058	0.101	0.1
84.01	0.1561	0.162	0.1614	0.1646	0.1557	0.1612	0.1669	0.1632	0.0979	0.1014	0.0989	0.0959	0.0962	0.0954	0.1019	0.0945	0.1215	0.1149	0.1542	0.0956	0.1038	0.1049	0.3065	0.1073	0.0979	0.0972	0.0965	0.094	0.1046	0.1034	0.1019	0.0975	0.0948	0.0998	0.0962	0.1042	0.1068	0.1055	0.1006	0.1007
84.26	0.156	0.1629	0.1612	0.1642	0.1555	0.1572	0.1683	0.163	0.0979	0.1015	0.0989	0.0958	0.0963	0.0953	0.1009	0.0946	0.1227	0.1154	0.1551	0.0957	0.103	0.1051	0.3089	0.1078	0.0978	0.0973	0.0954	0.094	0.1046	0.1045	0.1018	0.0974	0.0947	0.0998	0.096	0.1043	0.1068	0.1055	0.1005	0.0997
84.51	0.1557	0.1618	0.1608	0.1642	0.1546	0.1606	0.1669	0.1631	0.0979	0.1011	0.0988	0.0958	0.0961	0.0969	0.1019	0.0944	0.124	0.1155	0.1558	0.0957	0.1031	0.1055	0.3111	0.108	0.0978	0.0972	0.0953	0.0942	0.1046	0.1034	0.102	0.0977	0.0948	0.0998	0.0961	0.1046	0.1067	0.1055	0.1009	0.1004
84.76	0.1562	0.1621	0.1608	0.1639	0.1534	0.1564	0.1668	0.1627	0.0979	0.1012	0.099	0.0957	0.0959	0.095	0.1009	0.0943	0.1258	0.1162	0.1572	0.0958	0.1033	0.1054	0.3155	0.108	0.0979	0.0973	0.0952	0.0943	0.1047	0.1035	0.1019	0.0969	0.0949	0.0999	0.0961	0.1051	0.1068	0.1057	0.1006	0.1002
85.01	0.1559	0.162	0.1608	0.1638	0.1537	0.1592	0.1685	0.1622	0.098	0.1011	0.0989	0.0956	0.0963	0.0953	0.1008	0.0943	0.1264	0.1165	0.158	0.0957	0.1037	0.107	0.3163	0.1083	0.0977	0.0971	0.095	0.0943	0.1044	0.105	0.1016	0.097	0.0946	0.0998	0.0959	0.105	0.1065	0.1054	0.1003	0.0994
85.26	0.1556	0.1616	0.1601	0.1635	0.1545	0.1581	0.1669	0.161	0.098	0.1011	0.0986	0.0957	0.096	0.0953	0.1008	0.0943	0.1278	0.1168	0.159	0.0957	0.1038	0.1061	0.3196	0.1085	0.0978	0.0971	0.095	0.0944	0.1046	0.1032	0.1017	0.0971	0.0947	0.1009	0.0959	0.1052	0.1066	0.1055	0.1005	0.0998
85.51	0.1553	0.1618	0.1603	0.1634	0.1528	0.1571	0.1666	0.1605	0.099	0.1011	0.0988	0.0955	0.0975	0.0953	0.1008	0.0953	0.1286	0.1169	0.1599	0.0959	0.1042	0.1064	0.3213	0.1088	0.0976	0.0969	0.0948	0.0944	0.1045	0.1033	0.1015	0.097	0.0946	0.0997	0.0959	0.1068	0.1065	0.1059	0.1003	0.0998
85.76	0.1557	0.1617	0.16	0.1631	0.1519	0.1599	0.1665	0.1605	0.0979	0.1011	0.0986	0.0957	0.0962	0.0961	0.1008	0.0944	0.13	0.1178	0.161	0.0959	0.1045	0.1064	0.3234	0.1094	0.0992	0.0971	0.095	0.0944	0.1046	0.1033	0.1017	0.0969	0.0948	0.0997	0.096	0.1051	0.1065	0.1053	0.1005	0.1
86.01	0.1554	0.1612	0.1599	0.1631	0.1516	0.1577	0.1672	0.161	0.098	0.101	0.0986	0.0956	0.0961	0.0952	0.101	0.0941	0.1313	0.1181	0.1621	0.096	0.1047	0.1066	0.3257	0.1092	0.0977	0.097	0.095	0.0945	0.1043	0.1034	0.1015	0.0972	0.0948	0.0997	0.0959	0.1055	0.1063	0.1055	0.1003	0.1
86.26	0.1553	0.1614	0.1598	0.1628	0.1512	0.1579	0.1661	0.16	0.098	0.1015	0.0987	0.0955	0.0958	0.095	0.1008	0.0943	0.1324	0.1186	0.1631	0.0976	0.1051	0.1069	0.3283	0.1098	0.0978	0.0982	0.095	0.0947	0.1044	0.1034	0.1015	0.0971	0.0947	0.0997	0.0959	0.1058	0.1064	0.1056	0.1002	0.1001
86.51	0.1547	0.1615	0.1598	0.1627	0.1507	0.1579	0.166	0.1595	0.098	0.1009	0.0985	0.0956	0.0957	0.0952	0.1007	0.0944	0.1338	0.1191	0.1651	0.0961	0.1054	0.1072	0.3307	0.11	0.0977	0.0982	0.095	0.0948	0.1046	0.1033	0.1012	0.097	0.0948	0.0996	0.0959	0.1075	0.1066	0.1055	0.1	0.1
86.76	0.1553	0.1614	0.1596	0.1624	0.1506	0.1564	0.1669	0.1592	0.098	0.1012	0.0989	0.0956	0.0956	0.0967	0.1006	0.0942	0.1357	0.1196	0.1651	0.0962	0.1059	0.1074	0.3327	0.1101	0.0976	0.097	0.095	0.0951	0.1042	0.1031	0.1015	0.0966	0.0946	0.0997	0.0959	0.1061	0.1062	0.1053	0.1002	0.0991
87.01	0.155	0.1616	0.1594	0.1625	0.1507	0.1552	0.1658	0.159	0.0981	0.1009	0.0984	0.0956	0.0961	0.0948	0.1007	0.0942	0.1368	0.1199	0.1664	0.0962	0.1062	0.1075	0.335	0.1105	0.0976	0.0968	0.0949	0.0949	0.1043	0.1033	0.1014	0.0983	0.0946	0.0996	0.0959	0.1059	0.1064	0.1052	0.1001	0.0997
87.26	0.1549	0.1629	0.1595	0.1624	0.1505	0.1541	0.1657	0.1604	0.098	0.1009	0.0984	0.0956	0.0957	0.0949	0.1007	0.0941	0.1385	0.1208	0.1673	0.0962	0.1065	0.1079	0.3373	0.1107	0.0984	0.0969	0.095	0.0952	0.1045	0.1031	0.1025	0.0967	0.0946	0.0996	0.096	0.1066	0.1064	0.1053	0.1003	0.0999
87.51	0.1549	0.1617	0.1594	0.1621	0.1496	0.1518	0.1655	0.1604	0.0981	0.1015	0.0988	0.0957	0.0957	0.0949	0.1007	0.0942	0.1397	0.1213	0.1685	0.0962	0.1069	0.108	0.3385	0.1119	0.0975	0.0969	0.0947	0.0949	0.1044	0.1031	0.1013	0.0966	0.0946	0.0994	0.0959	0.1064	0.1065	0.1052	0.1001	0.0991
87.76	0.1554	0.1614	0.1596	0.1623	0.1497	0.154	0.1653	0.1604	0.098	0.1009	0.0986	0.0955	0.0956	0.0948	0.1006	0.094	0.1408	0.1216	0.1692	0.0962	0.1072	0.1083	0.3416	0.1112	0.0974	0.0967	0.0946	0.0948	0.1041	0.1031	0.1012	0.0965	0.0945	0.0992	0.0957	0.1062	0.1062	0.1069	0.1	0.1006
88.01	0.1548	0.161	0.1592	0.1617	0.1493	0.1566	0.1653	0.1602	0.0988	0.1009	0.0986	0.0955	0.0958	0.0951	0.1008	0.0941	0.1418	0.1224	0.1705	0.0961	0.1076	0.1089	0.3431	0.1118	0.0973	0.0965	0.0946	0.0951	0.1043	0.1032	0.1013	0.0966	0.0944	0.0991	0.0956	0.1065	0.1065	0.1053	0.1002	0.0996
88.26	0.155	0.1611	0.1591	0.1617	0.1493	0.1571	0.1652	0.1601	0.0979	0.1008	0.0984	0.0955	0.0957	0.0948	0.1022	0.0939	0.1431	0.1226	0.1717	0.0964	0.108	0.109	0.3455	0.1119	0.0973	0.0965	0.0946	0.095	0.1043	0.1031	0.1012	0.0964	0.0944	0.0992	0.0972	0.1066	0.1064	0.1053	0.0999	0.099
88.51	0.1546	0.1609	0.1589	0.1614	0.1487	0.156	0.165	0.1593	0.0978	0.101	0.0984	0.0956	0.0957	0.0949	0.1009	0.0941	0.1447	0.125	0.1723	0.0963	0.1086	0.1093	0.3467	0.1123	0.0972	0.0965	0.0945	0.0946	0.1042	0.1031	0.1013	0.0963	0.0944	0.0991	0.0955	0.1063	0.1061	0.1052	0.0999	0.0989
88.76	0.1551	0.1612	0.1591	0.1615	0.1498	0.1546	0.1655	0.1591	0.0981	0.1008	0.0984	0.0955	0.0958	0.0949	0.1007	0.0942	0.1465	0.1239	0.1737	0.0964	0.109	0.1097	0.3491	0.1127	0.0975	0.0966	0.0946	0.0955	0.1043	0.1031	0.1013	0.0967	0.0945	0.0992	0.0956	0.1069	0.1063	0.1054	0.1	0.0992
89.01	0.1543	0.1619	0.1588	0.1612	0.1487	0.1539	0.1645	0.1589	0.0981	0.1019	0.0983	0.0956	0.096	0.0946	0.1015	0.0942	0.1477	0.1247	0.1747	0.0965	0.1096	0.1097	0.3504	0.1132	0.099	0.097	0.0944	0.0948	0.1042	0.1031	0.1012	0.0969	0.0945	0.099	0.0956	0.1067	0.1063	0.1055	0.1	0.0995
89.26	0.1542	0.1614	0.1588	0.1611	0.1486	0.1502	0.1644	0.1594	0.098	0.1009	0.0985	0.0966	0.0956	0.0947	0.1006	0.0939	0.1498	0.1252	0.1758	0.0978	0.1102	0.1101	0.3528	0.1133	0.0973	0.0965	0.0949	0.095	0.1042	0.1032	0.1012	0.0968	0.0946	0.0996	0.0956	0.1081	0.1062	0.1057	0.1	0.1011
89.51	0.1548	0.1607	0.1589	0.1609	0.1485	0.152	0.1643	0.1594	0.0981	0.1008	0.0985	0.0955	0.0955	0.0948	0.1009	0.0938	0.1514	0.1261	0.1769	0.0967	0.1106	0.1115	0.3538	0.1137	0.0973	0.0965	0.0946	0.0954	0.1042	0.103	0.1011	0.0965	0.0946	0.0992	0.0956	0.1071	0.1062	0.1053	0.0999	0.0995
89.76	0.154	0.1609	0.1589	0.1611	0.1482	0.1509	0.1647	0.1589	0.098	0.1009	0.0986	0.0958	0.0956	0.0944	0.1008	0.0936	0.1527	0.1269	0.178	0.0968	0.111	0.1105	0.3553	0.1142	0.0974	0.0965	0.0946	0.0954	0.1042	0.103	0.101	0.0968	0.0945	0.0991	0.0957	0.1072	0.1064	0.1054	0.0998	0.1
90.01	0.1552	0.161	0.16	0.161	0.148	0.1509	0.1644	0.1581	0.0981	0.1009	0.0985	0.0971	0.0958	0.095	0.1007	0.0943	0.1534	0.1275	0.1814	0.097	0.1133	0.1114	0.357	0.115	0.0974	0.0976	0.0946	0.0956	0.1043	0.1032	0.1012	0.0966	0.0944	0.099	0.0956	0.109	0.1064	0.1056	0.1008	0.0992
90.26	0.1548	0.161	0.1589	0.1611	0.1477	0.1518	0.1636	0.1591	0.0982	0.1009	0.0985	0.0955	0.0955	0.0949	0.1007	0.095	0.1554	0.1281	0.1805	0.097	0.1126	0.1115	0.3601	0.1153	0.0974	0.0966	0.0946	0.0956	0.1043	0.1031	0.1013	0.0966	0.0947	0.0992	0.0958	0.1077	0.1065	0.1054	0.1002	0.0996
90.51	0.154	0.1609	0.159	0.1612	0.1481	0.1517	0.1636	0.1586	0.0983	0.1009	0.0986	0.0958	0.0959	0.095	0.1008	0.0954	0.1568	0.1291	0.1821	0.0971	0.1128	0.1121	0.3604	0.1158	0.0974	0.0967	0.0948	0.0954	0.1044	0.1032	0.1012	0.0971	0.0946	0.0992	0.0958	0.1073	0.1066	0.1057	0.1001	0.1
90.76	0.1539	0.1608	0.1582	0.1608	0.1473	0.1525	0.164	0.1571	0.0984	0.1009	0.0986	0.0958	0.0955	0.0951	0.1006	0.0941	0.1586	0.1298	0.183	0.0973	0.1137	0.1131	0.3613	0.1163	0.0975	0.0966	0.0947	0.0959	0.1042	0.103	0.101	0.0966	0.0946	0.0993	0.0958	0.1075	0.1064	0.1055	0.1	0.0992
91.01	0.1543	0.1608	0.1582	0.1607	0.1476	0.1536	0.1631	0.1571	0.0982	0.1009	0.0993	0.0957	0.097	0.0947	0.1005	0.0948	0.1599	0.1304	0.1852	0.0986	0.1141	0.1125	0.3627	0.1167	0.0974	0.0967	0.0947	0.0958	0.1041	0.103	0.101	0.0962	0.0947	0.0991	0.0958	0.1078	0.1063	0.1054	0.0999	0.0991
91.26	0.1542	0.1608	0.1588	0.1609	0.1468	0.1536	0.1633	0.1573	0.0982	0.1009	0.0985	0.0971	0.0955	0.0949	0.1009	0.0939	0.1614	0.1315	0.1858	0.0974	0.1147	0.1131	0.3642	0.1168	0.0974	0.0966	0.0946	0.0957	0.104	0.103	0.1009	0.0968	0.0947	0.1006	0.0958	0.1076	0.1061	0.1055	0.0999	0.0996
91.51	0.1539	0.1603	0.1584	0.1606	0.1469	0.1534	0.1633	0.1581	0.0982	0.101	0.0987	0.0957	0.0957	0.0949	0.1006	0.0941	0.1632	0.1324	0.1873	0.0975	0.1155	0.1135	0.3654	0.1175	0.0976	0.0967	0.0948	0.0959	0.1042	0.103	0.101	0.0963	0.0948	0.0993	0.0959	0.1079	0.1065	0.1054	0.0999	0.0993
91.76	0.1533	0.1605	0.1582	0.1607	0.147	0.1532	0.1646	0.1567	0.0982	0.1009	0.0985	0.0955	0.0956	0.0949	0.1007	0.0938	0.1646	0.1334	0.1916	0.0976	0.1161	0.1138	0.3674	0.1179	0.0975	0.0967	0.0946	0.0959	0.1042	0.103	0.1009	0.0966	0.0948	0.0993	0.0959	0.1077	0.1064	0.1055	0.0999	0.0995
92.01	0.1531	0.1605	0.1585	0.1609	0.1464	0.1524	0.1637	0.1572	0.098	0.1021	0.0985	0.0955	0.0955	0.0945	0.1007	0.094	0.1662	0.1343	0.1904	0.0976	0.1167	0.1141	0.3681	0.1183	0.0974	0.0966	0.0946	0.0959	0.1041	0.1031	0.101	0.0965	0.0947	0.0993	0.0958	0.1074	0.1062	0.1056	0.1002	0.1006
92.26	0.1533	0.1605	0.1585	0.1609	0.1461	0.1529	0.1626	0.1566	0.0983	0.101	0.0986	0.0958	0.0955	0.095	0.1007	0.0951	0.1678	0.1353	0.1919	0.0979	0.1174	0.1147	0.3697	0.1188	0.0976	0.0967	0.0948	0.096	0.1041	0.103	0.101	0.0964	0.0948	0.0995	0.0959	0.1074	0.1062	0.1057	0.0998	0.0996
92.51	0.1532	0.1604	0.1584	0.1608	0.1458	0.1525	0.1623	0.156	0.0982	0.1009	0.0986	0.0956	0.0959	0.0952	0.1012	0.0945	0.1691	0.1363	0.1933	0.098	0.1185	0.1157	0.3708	0.1196	0.0976	0.0967	0.0947	0.0961	0.1044	0.1035	0.1015	0.0967	0.0948	0.0994	0.0973	0.1073	0.1065	0.1057	0.1014	0.0992
92.76	0.1525	0.1604	0.1584	0.161	0.1458	0.1525	0.1629	0.1571	0.0983	0.101	0.0987	0.0958	0.0967	0.0966	0.102	0.0967	0.1703	0.1373	0.1948	0.0982	0.1193	0.1161	0.372	0.1205	0.0977	0.0969	0.0949	0.0959	0.1054	0.1043	0.1023	0.0983	0.0949	0.0996	0.0976	0.1076	0.1073	0.1063	0.1008	0.0999
93.01	0.1528	0.1603	0.1583	0.1613	0.1453	0.1528	0.1636	0.157	0.0982	0.101	0.0985	0.0957	0.0963	0.0961	0.1018	0.0953	0.1724	0.1386	0.1967	0.0983	0.1204	0.1161	0.3734	0.1208	0.0978	0.097	0.095	0.0976	0.105	0.104	0.1021	0.0972	0.095	0.0998	0.0961	0.1075	0.1072	0.1071	0.1006	0.102
93.26	0.1527	0.1601	0.1581	0.1609	0.1454	0.1545	0.1614	0.1558	0.0982	0.1009	0.0986	0.0958	0.0958	0.097	0.1011	0.0951	0.1736	0.1395	0.1982	0.0983	0.1211	0.1167	0.3743	0.1218	0.0975	0.0968	0.0948	0.0958	0.1045	0.1036	0.1015	0.0967	0.0949	0.0995	0.096	0.1074	0.1066	0.1058	0.1001	0.0998
93.51	0.1519	0.1602	0.1581	0.1611	0.1449	0.1527	0.1623	0.1552	0.0983	0.101	0.0986	0.0972	0.0956	0.0954	0.1008	0.0944	0.1753	0.1419	0.1996	0.0986	0.1219	0.1175	0.3754	0.1218	0.0977	0.0969	0.0949	0.0962	0.1043	0.1033	0.1012	0.0969	0.095	0.0997	0.0961	0.1074	0.1064	0.1058	0.0998	0.0997
93.76	0.1519	0.16	0.1579	0.1607	0.1455	0.1528	0.161	0.1552	0.0981	0.1008	0.0985	0.0957	0.0956	0.095	0.1007	0.094	0.1764	0.1432	0.2017	0.0985	0.1226	0.1175	0.3767	0.1222	0.0976	0.0969	0.0949	0.096	0.1041	0.103	0.101	0.0966	0.0949	0.0995	0.0959	0.1073	0.1062	0.1055	0.0996	0.0995
94.01	0.1513	0.1603	0.1597	0.1613	0.1447	0.1521	0.1612	0.1546	0.0982	0.1009	0.0988	0.0957	0.0955	0.0949	0.1024	0.094	0.1788	0.1427	0.2027	0.0999	0.1235	0.118	0.3775	0.123	0.0977	0.097	0.0949	0.096	0.1042	0.103	0.1009	0.0965	0.095	0.0998	0.096	0.1076	0.1064	0.1057	0.0996	0.0991
94.26	0.1525	0.1617	0.1579	0.1611	0.1446	0.1511	0.1614	0.1565	0.0981	0.101	0.0985	0.0957	0.0954	0.0948	0.1006	0.0938	0.1799	0.1441	0.2053	0.0988	0.1245	0.1186	0.3786	0.1234	0.0977	0.097	0.0949	0.0958	0.104	0.103	0.1007	0.0965	0.095	0.0997	0.096	0.1073	0.1062	0.1057	0.0996	0.0992
94.51	0.1509	0.16	0.1579	0.1611	0.1437	0.1517	0.1614	0.1547	0.0982	0.101	0.0986	0.0957	0.0954	0.095	0.1007	0.0941	0.1815	0.1451	0.2072	0.0988	0.1255	0.1192	0.3798	0.1244	0.0977	0.0969	0.0948	0.0959	0.104	0.103	0.1018	0.0966	0.0949	0.0996	0.096	0.1078	0.1062	0.1076	0.0996	0.1009
94.76	0.1508	0.1598	0.1591	0.1611	0.1444	0.1516	0.1612	0.1554	0.098	0.1009	0.0985	0.0955	0.0953	0.0947	0.1004	0.0939	0.1841	0.1465	0.2088	0.0989	0.1265	0.1198	0.3805	0.1249	0.0977	0.097	0.0949	0.0956	0.1041	0.103	0.1007	0.0962	0.0949	0.0996	0.0959	0.1069	0.1063	0.1056	0.0996	0.0992
95.01	0.1507	0.1598	0.1578	0.1611	0.1438	0.1514	0.1611	0.1553	0.0982	0.1008	0.0987	0.0958	0.0955	0.095	0.1006	0.0941	0.185	0.1478	0.2119	0.0992	0.1271	0.1202	0.3818	0.1257	0.0977	0.0971	0.0949	0.0958	0.104	0.1032	0.1008	0.0966	0.095	0.0997	0.0961	0.1072	0.1062	0.1058	0.0997	0.0994
95.26	0.1503	0.1596	0.1577	0.161	0.1438	0.1519	0.1606	0.1544	0.0985	0.1009	0.0986	0.0957	0.0968	0.0947	0.1008	0.0956	0.1861	0.1492	0.2122	0.0993	0.1287	0.1209	0.3827	0.1265	0.0978	0.0969	0.095	0.0957	0.1046	0.1035	0.101	0.0974	0.095	0.0997	0.0961	0.1082	0.107	0.1063	0.1001	0.1
95.51	0.1499	0.1594	0.1575	0.1623	0.1434	0.152	0.1593	0.155	0.098	0.1008	0.0986	0.0956	0.0958	0.0948	0.101	0.0944	0.1879	0.15	0.2129	0.0995	0.1294	0.1215	0.3836	0.1276	0.0978	0.0972	0.095	0.0957	0.1047	0.1036	0.1015	0.0974	0.0951	0.0998	0.0962	0.1069	0.107	0.1066	0.1006	0.1002
95.76	0.1496	0.1597	0.1579	0.1611	0.143	0.1512	0.16	0.1546	0.1	0.1031	0.1008	0.0978	0.0957	0.0952	0.1009	0.0943	0.1913	0.1525	0.2162	0.102	0.1303	0.1225	0.3855	0.1282	0.0996	0.0991	0.0972	0.0966	0.1047	0.1037	0.1016	0.0976	0.0968	0.1014	0.0977	0.1073	0.107	0.1064	0.1004	0.0998
96.01	0.1497	0.1594	0.1576	0.1611	0.1426	0.1505	0.1595	0.1546	0.0996	0.1029	0.1004	0.0988	0.0956	0.0948	0.1009	0.0943	0.1908	0.1534	0.2181	0.1009	0.1313	0.1228	0.385	0.1289	0.0997	0.0992	0.0974	0.0962	0.1047	0.1036	0.1013	0.0972	0.097	0.1013	0.0975	0.107	0.1068	0.1065	0.1001	0.1

## Sheet: Fig. 1f
rep ↓ / strain:	wt (GT23)	ΔBT1754 (GT165)
1	124.869	0.964
2	151.662	2.488
3	716.913	2.276
4	729.935	1.904
5	536.748	1.835
6	919.819	2.417

## Sheet: Fig. 1g
time:	2 hours
%levan ↓ / rep:	1	2	3	4	5	6
0.002	9.35433	2.0639	2.12068	1.63916	2.14614	1.92296
0.02	210.66	352.674	111.683	314.123	539.211	80.0422
0.2	736.087	1089.9	965.372	1084.71	1307.59	1274.83

## Sheet: Fig. 2b
measurement:	growth (OD600)																								normalized luminescence (RLU)
strain:	vector (GT1866)								lux-Bt (GT1541)								lux-Pl (GT3137)								vector (GT1866)								lux-Bt (GT1541)								lux-Pl (GT3137)
time (hours) ↓ / rep:	1	2	3	4	5	6	7	8	1	2	3	4	5	6	7	8	1	2	3	4	5	6	7	8	1	2	3	4	5	6	7	8	1	2	3	4	5	6	7	8	1	2	3	4	5	6	7	8
0	0.1088	0.103	0.1014	0.144	0.099	0.1037	0.1015	0.1057	0.1042	0.098	0.1155	0.1037	0.1006	0.1001	0.0958	0.1073	0.1	0.0998	0.1015	0.1077	0.0979	0.0978	0.1002	0.1008	0	77.6699	147.929	97.2222	80.8081	106.075	108.374	122.99	1631.48	19969.4	1220.78	3404.05	7912.52	8031.97	55083.5	22991.6	280	521.042	561.576	640.668	684.372	623.722	858.284	664.683
0.250056	0.1081	0.1048	0.1037	0.1269	0.1099	0.1145	0.1105	0.1106	0.0948	0.0942	0.1068	0.1061	0.106	0.1093	0.1042	0.1152	0.0967	0.0955	0.0965	0.1003	0.1055	0.1071	0.1088	0.1109	46.2535	104.962	19.2864	0	118.289	61.1354	90.4977	18.0832	2753.16	29522.3	1732.21	6776.63	2679.24	2433.67	15921.3	15078.1	351.603	732.984	911.917	1515.45	379.147	270.775	367.647	306.582
0.500083	0.1085	0.1057	0.1045	0.1218	0.1081	0.1128	0.1102	0.1097	0.0931	0.0934	0.1021	0.1073	0.1	0.1052	0.1001	0.1138	0.0957	0.0945	0.0953	0.1021	0.1023	0.1039	0.1049	0.1106	55.2995	170.293	153.11	155.993	101.758	88.6525	163.339	127.621	1847.48	21531	1665.03	5880.71	1680	1758.56	10149.9	12504.4	449.321	613.757	503.673	1361.41	263.93	173.244	266.921	406.872
0.750139	0.1078	0.1059	0.1041	0.1218	0.1067	0.11	0.1075	0.1072	0.0922	0.0928	0.1042	0.1082	0.0966	0.1011	0.0965	0.1127	0.0964	0.0939	0.0951	0.107	0.0989	0.1	0.1011	0.11	148.423	132.2	124.88	0	0	-45.4545	-37.2093	93.2836	1702.82	20431	1420.35	6303.14	1853	1473.79	9160.62	13300.8	456.432	457.934	599.369	1205.61	252.781	90	365.974	336.364
1.00019	0.1073	0.1057	0.1037	0.1062	0.1045	0.1083	0.1059	0.1061	0.0924	0.0926	0.09	0.1077	0.0977	0.099	0.0948	0.1105	0.0967	0.0942	0.0959	0.1016	0.0969	0.0981	0.1004	0.1087	27.959	104.068	38.5728	0	-19.1388	138.504	113.314	160.226	1720.78	20572.3	1933.33	6453.11	1965.2	1464.65	9493.67	13330.3	268.873	498.938	636.079	1446.85	237.358	214.067	169.323	496.78
1.25017	0.107	0.1056	0.1038	0.1058	0.1039	0.1069	0.1038	0.104	0.0945	0.0942	0.0849	0.1074	0.0996	0.0983	0.0933	0.1094	0.0984	0.0951	0.0995	0.1016	0.0956	0.0972	0.0976	0.1072	121.495	189.394	173.41	113.421	221.367	187.091	67.4374	153.846	1746.03	19331.2	1919.91	7243.95	1696.79	1444.56	10535.9	14213.9	172.764	672.976	462.312	1377.95	62.7615	154.321	358.607	438.433
1.50019	0.1068	0.1055	0.1038	0.1051	0.1029	0.1075	0.1034	0.103	0.0985	0.0966	0.0847	0.1072	0.1015	0.0986	0.0928	0.108	0.1005	0.0973	0.1033	0.1027	0.0957	0.0963	0.0972	0.1065	168.539	94.7867	96.3391	38.059	165.209	102.326	203.095	116.505	1604.06	18136.7	2160.57	7266.79	1576.36	1531.44	9730.6	14833.3	258.707	472.765	435.624	1470.3	261.233	176.532	185.185	478.873
1.75022	0.107	0.1056	0.1041	0.1049	0.1021	0.1058	0.103	0.1021	0.1036	0.1	0.0851	0.1069	0.104	0.0996	0.093	0.1072	0.1036	0.1005	0.1077	0.1044	0.0976	0.0968	0.0975	0.1057	74.7664	18.9394	96.0615	142.993	78.3546	132.325	87.3786	68.5602	1718.15	17370	1480.61	7249.77	1778.85	1375.5	9924.73	15466.4	135.135	328.358	380.687	1360.15	194.672	196.281	164.103	425.733
2.00031	0.1074	0.1059	0.1046	0.1052	0.1016	0.105	0.1023	0.1019	0.1096	0.1044	0.0864	0.107	0.1069	0.0998	0.0937	0.1076	0.1072	0.1044	0.1126	0.1081	0.0975	0.0964	0.0988	0.105	0	103.872	-9.56023	104.563	19.685	66.6667	117.302	107.949	1304.74	15852.5	1736.11	8719.63	1655.75	1352.7	9733.19	16152.4	270.522	373.563	310.835	1341.35	215.385	217.842	253.036	742.857
2.25028	0.1079	0.1063	0.1054	0.1055	0.1017	0.1051	0.1024	0.1023	0.1168	0.1102	0.0883	0.1071	0.1093	0.1014	0.0945	0.1076	0.1116	0.1089	0.1188	0.1107	0.0989	0.0977	0.1	0.1047	101.946	18.8147	208.729	75.8294	176.991	142.721	97.6562	175.953	1412.67	15108.9	1596.83	8972.92	1756.63	1834.32	10328	16784.4	215.054	312.213	429.293	1219.51	273.003	245.65	320	506.208
2.50031	0.1092	0.1075	0.1069	0.1065	0.1017	0.1049	0.1029	0.1048	0.1256	0.1165	0.0911	0.1078	0.1129	0.1033	0.0957	0.1069	0.1167	0.1142	0.126	0.1141	0.1007	0.0997	0.1011	0.1042	54.9451	120.93	56.1272	56.338	108.161	85.796	126.336	152.672	1226.12	13493.6	1899.01	9795.92	1594.33	1626.33	10543.4	17614.6	282.776	297.723	253.968	1340.93	129.096	100.301	296.736	681.382
2.75033	0.1107	0.1086	0.1087	0.1088	0.1025	0.1051	0.1033	0.1037	0.1364	0.1245	0.0947	0.1081	0.1172	0.1053	0.0971	0.1076	0.1225	0.12	0.133	0.1178	0.1027	0.1013	0.1027	0.1044	135.501	92.081	55.1978	18.3823	68.2927	-28.5442	96.8054	19.2864	1180.35	11686.8	2238.65	10610.5	1715.02	1671.41	10247.2	18122.7	220.408	291.667	270.677	1103.57	379.747	138.203	282.376	708.812
3.00042	0.1128	0.1103	0.1116	0.1103	0.1035	0.1057	0.1046	0.1051	0.148	0.1326	0.0996	0.1099	0.1214	0.1081	0.0986	0.1083	0.1301	0.1267	0.1423	0.1237	0.1048	0.1032	0.105	0.1051	124.114	54.3971	71.6846	181.324	106.28	75.6859	172.084	85.6327	993.243	11274.5	1817.27	11574.2	1672.16	1785.38	10213	18005.5	238.278	260.458	203.795	1123.69	152.672	203.488	285.714	761.18
3.25039	0.1158	0.1126	0.1153	0.1134	0.1056	0.1066	0.1063	0.1071	0.1606	0.1414	0.1053	0.1127	0.1264	0.1105	0.1005	0.1095	0.1352	0.1339	0.151	0.1291	0.1077	0.1053	0.107	0.1064	112.263	71.048	78.0572	61.7284	104.167	28.1426	84.666	74.6965	909.091	9823.2	1528.96	11881.1	1495.25	1610.86	10109.5	16593.6	295.858	268.857	198.675	1146.4	259.981	275.404	158.879	648.496
3.50042	0.1192	0.1152	0.1201	0.1176	0.1076	0.1078	0.1085	0.1093	0.1737	0.1502	0.1118	0.1137	0.1317	0.1131	0.1027	0.1124	0.1422	0.1418	0.1604	0.1353	0.1105	0.1074	0.1108	0.1086	33.557	217.014	49.9584	0	148.699	92.7644	0	36.5965	1001.73	8561.92	1744.19	12445	1586.94	1768.35	10175.3	16227.8	140.647	345.557	261.845	1130.82	135.747	167.598	225.632	736.648
3.75044	0.1229	0.1181	0.1258	0.1239	0.1111	0.1103	0.1114	0.1126	0.1885	0.1598	0.119	0.1165	0.139	0.1175	0.1055	0.1151	0.1492	0.1507	0.1705	0.144	0.1143	0.1111	0.1139	0.1116	89.5037	169.348	31.7965	88.7813	90.009	126.927	107.72	44.405	907.162	7947.44	1319.33	11682.4	1669.07	1523.4	9374.41	15560.4	214.477	225.614	146.628	958.333	148.731	279.028	333.626	779.57
4.00047	0.128	0.1216	0.1324	0.1269	0.1145	0.1129	0.115	0.1162	0.2016	0.169	0.1273	0.1198	0.1459	0.124	0.1084	0.1184	0.1571	0.1596	0.1803	0.1499	0.118	0.1154	0.1173	0.1155	-7.8125	16.4474	143.505	63.0418	0	17.7148	86.9565	17.2117	887.897	7479.29	1343.28	11694.5	1713.5	1362.9	9142.07	15076	197.327	200.501	138.658	1127.42	279.661	121.317	323.956	571.429
4.2505	0.1328	0.1248	0.1402	0.1324	0.1184	0.1161	0.119	0.1194	0.2169	0.1783	0.1361	0.1237	0.153	0.1271	0.1119	0.1219	0.1648	0.1686	0.1905	0.1586	0.1219	0.1193	0.1217	0.1191	158.132	104.167	42.796	83.0816	-25.3378	0	58.8235	67.0017	779.161	6904.09	1278.47	10282.9	1882.35	1361.13	8096.52	15849.1	97.0874	225.386	173.228	769.231	147.662	108.969	246.508	663.308
4.50053	0.1383	0.1287	0.1484	0.1394	0.1232	0.1202	0.1232	0.1245	0.2311	0.1878	0.1453	0.1278	0.1609	0.1346	0.1158	0.1272	0.1742	0.1783	0.2011	0.1681	0.1266	0.1252	0.1266	0.124	36.1533	108.78	47.1698	35.868	48.7013	133.112	73.052	104.418	809.173	6091.59	1280.11	11314.5	1361.09	1433.88	8074.27	13710.7	246.843	185.081	164.097	981.559	165.877	207.668	244.866	733.871
4.75056	0.1443	0.1325	0.1575	0.1447	0.1281	0.1238	0.1281	0.129	0.2456	0.198	0.1555	0.1324	0.1691	0.1393	0.12	0.132	0.1828	0.1886	0.2124	0.1778	0.1314	0.1308	0.1319	0.1291	62.3701	7.54717	107.936	0	46.8384	113.086	109.29	38.7597	781.759	5429.29	1086.82	10173.7	1401.54	1385.5	7758.33	13697	114.88	169.671	155.367	764.904	159.817	160.55	288.097	650.658
5.00056	0.151	0.1374	0.1671	0.1515	0.1333	0.1283	0.1327	0.1331	0.2605	0.2082	0.1666	0.1366	0.1772	0.1462	0.1244	0.137	0.1941	0.1993	0.2231	0.189	0.1365	0.1364	0.1374	0.1337	46.3576	21.8341	59.8444	59.4059	82.5206	124.708	52.7506	105.184	714.011	4932.76	1062.42	10417.3	1405.19	1217.51	7869.77	13284.7	77.2798	110.386	170.327	809.524	153.846	124.633	225.619	643.231
5.25061	0.1585	0.1422	0.1761	0.1565	0.1387	0.1335	0.1379	0.1387	0.2733	0.2175	0.1765	0.1415	0.1858	0.1531	0.1308	0.1432	0.2053	0.208	0.2343	0.199	0.1418	0.1428	0.1435	0.1391	138.801	63.2911	56.7859	95.8466	21.6294	142.322	0	100.937	651.299	4767.82	1065.16	9611.31	1324	1456.56	6704.89	12660.6	131.515	153.846	166.453	859.297	176.305	189.076	160.279	567.937
5.50061	0.1665	0.1474	0.185	0.1628	0.144	0.1393	0.1432	0.1443	0.2843	0.2273	0.1884	0.1466	0.1944	0.1607	0.1348	0.1503	0.2165	0.218	0.2426	0.2103	0.147	0.1495	0.1498	0.1453	54.054	67.8426	5.40541	24.57	131.945	86.145	62.8492	76.2301	583.89	4293.89	806.794	9427.01	1322.02	1244.56	6617.21	12016	115.473	100.917	70.0742	622.92	197.279	207.358	287.049	440.468
5.75064	0.1746	0.1526	0.1934	0.1706	0.1499	0.1445	0.1482	0.152	0.2935	0.2354	0.199	0.1524	0.2035	0.1682	0.1401	0.1566	0.2262	0.2254	0.2503	0.2212	0.1525	0.1566	0.1559	0.1511	85.9107	52.4246	25.8531	11.7233	100.067	0	121.457	19.7368	678.024	4180.12	904.523	8779.53	1110.57	1093.94	6416.85	11206.9	92.8382	146.406	135.837	551.537	216.393	223.499	153.945	589.014
6.00069	0.1827	0.1578	0.203	0.1812	0.1558	0.1511	0.1539	0.1552	0.3028	0.2449	0.2109	0.1596	0.2123	0.177	0.1459	0.1636	0.2359	0.2347	0.2592	0.2311	0.1581	0.1645	0.1627	0.1568	0	19.0114	49.2611	44.1501	77.0218	86.0357	19.4932	90.2062	508.587	4071.05	739.687	8546.37	1088.08	1056.5	6435.91	10562.4	110.216	97.9975	177.469	545.218	170.778	103.344	110.633	542.092
6.25069	0.1916	0.1639	0.2116	0.1883	0.1619	0.1572	0.159	0.1612	0.3095	0.2518	0.2147	0.1677	0.2221	0.185	0.1518	0.1699	0.2436	0.2413	0.2651	0.242	0.164	0.1717	0.1695	0.163	62.6305	6.10128	28.3554	90.2815	-6.17665	-25.4453	37.7358	37.2208	610.662	3717.24	884.956	8002.39	1049.08	891.892	5579.71	10400.2	82.1018	87.0286	109.393	504.132	60.9756	168.899	141.593	460.123
6.50072	0.1987	0.1702	0.2203	0.2022	0.1681	0.1647	0.1649	0.1664	0.3169	0.26	0.227	0.1764	0.2308	0.194	0.1579	0.1773	0.2525	0.2474	0.2699	0.2514	0.1692	0.1795	0.1765	0.1686	60.3925	0	22.6963	79.1296	59.4884	97.1463	30.3214	66.1058	624.803	3392.31	740.088	7103.17	1083.19	969.072	5706.14	9531.87	67.3267	133.387	96.332	548.926	177.305	178.273	135.977	676.157
6.75075	0.2071	0.1758	0.2301	0.2124	0.1747	0.172	0.1709	0.1748	0.3234	0.2659	0.2395	0.1861	0.2391	0.2047	0.1642	0.1844	0.2579	0.2519	0.275	0.2568	0.1754	0.1889	0.1834	0.1754	24.1429	62.5711	43.4594	42.3729	45.7928	0	76.0679	-11.4416	547.31	3283.19	605.428	6673.83	1053.95	1045.43	5420.22	8996.75	120.202	83.3664	58.1818	537.383	102.623	142.933	136.314	473.204
7.00078	0.2168	0.1821	0.238	0.2212	0.1812	0.1788	0.1761	0.1796	0.3264	0.2715	0.2445	0.1965	0.248	0.2137	0.1708	0.1927	0.2635	0.2585	0.2768	0.2733	0.1818	0.1971	0.1897	0.1818	46.1255	43.9319	42.0168	31.6456	38.6313	33.557	28.393	16.7038	502.451	3163.9	674.847	7063.61	838.71	851.661	4853.63	8256.36	132.827	92.8433	111.994	376.875	110.011	157.281	216.131	379.538
7.25081	0.2219	0.1894	0.2475	0.2315	0.1886	0.1862	0.1812	0.185	0.3307	0.2778	0.2592	0.2063	0.2574	0.2232	0.1767	0.199	0.2677	0.2622	0.28	0.2722	0.1865	0.2055	0.1983	0.1874	4.50653	79.1975	24.2424	34.5572	21.2089	-10.7411	11.0375	0	532.204	2868.97	590.278	5996.12	963.481	793.011	4770.8	7628.14	100.859	83.9054	92.8571	536.37	26.8097	121.654	115.986	384.205
7.50083	0.232	0.1966	0.2581	0.245	0.1959	0.195	0.1851	0.1919	0.3394	0.2869	0.2566	0.2163	0.2653	0.2326	0.1838	0.2076	0.2751	0.2693	0.287	0.2888	0.1923	0.2146	0.2039	0.1936	47.4138	10.1729	34.8702	61.2245	0	0	0	-10.4221	589.275	2589.75	709.275	5894.59	799.095	881.341	4325.35	7235.07	87.241	122.54	111.498	439.751	109.204	55.918	88.2786	268.595
7.75086	0.2388	0.2026	0.2653	0.2602	0.2049	0.2033	0.191	0.1986	0.3448	0.2916	0.2594	0.2277	0.275	0.242	0.1909	0.2158	0.2805	0.2736	0.2887	0.2969	0.1985	0.2235	0.211	0.1997	50.2513	49.3583	-7.53864	15.3728	0	-24.5942	52.356	75.5287	562.645	2774.35	601.388	5564.34	741.818	739.669	3902.57	6890.64	71.3012	153.509	55.4209	444.594	45.34	85.0112	99.5261	280.421
8.00089	0.2453	0.2094	0.2766	0.2703	0.2122	0.212	0.1958	0.2067	0.348	0.2976	0.2731	0.238	0.2841	0.2506	0.1988	0.2259	0.2816	0.2769	0.2919	0.3014	0.2036	0.2315	0.2183	0.2058	16.3066	47.7555	36.1533	22.1976	37.7003	51.8868	66.3943	33.8655	485.632	2520.16	560.234	5138.65	770.855	778.133	3490.95	6108.9	95.8807	101.12	89.0716	384.871	39.2927	99.3521	155.749	374.15
8.25092	0.2511	0.2157	0.2838	0.2802	0.2196	0.2219	0.2019	0.215	0.3509	0.3024	0.2855	0.2476	0.2939	0.2603	0.2052	0.2374	0.2877	0.2816	0.2945	0.3115	0.2098	0.24	0.2264	0.2116	15.9299	18.5443	3.52361	32.1199	45.5373	45.0653	59.4354	79.0698	538.615	2301.59	507.881	4822.29	884.655	703.035	3937.62	5728.73	97.3236	81.6761	88.2852	353.13	81.0296	58.3333	176.678	293.006
8.50094	0.2589	0.221	0.2925	0.2944	0.2272	0.2309	0.2077	0.2242	0.3548	0.3056	0.2808	0.2555	0.3014	0.27	0.2135	0.2493	0.2903	0.2819	0.2976	0.3095	0.216	0.2498	0.2328	0.2169	38.6249	54.2986	37.6068	40.7609	52.8169	77.9558	57.7756	80.2855	560.879	2215.31	530.627	4614.48	792.966	688.889	3634.66	5531.49	75.7837	152.536	94.086	384.491	120.37	104.083	150.344	262.794
8.751	0.2626	0.2275	0.2989	0.3056	0.2363	0.2398	0.2142	0.2339	0.3564	0.3131	0.2922	0.2633	0.312	0.2805	0.2191	0.2611	0.2909	0.2871	0.3017	0.3219	0.2219	0.2607	0.2396	0.2226	-3.80807	30.7692	20.0736	22.9058	16.9276	58.382	28.0112	21.3767	465.769	2162.25	489.391	4481.58	788.462	534.759	3391.15	5009.57	72.1898	80.1115	19.8873	351.041	126.183	61.3732	125.209	278.526
9.001	0.2666	0.2323	0.3042	0.3106	0.2467	0.2497	0.2217	0.2438	0.3548	0.3123	0.2928	0.2683	0.3216	0.2897	0.2263	0.2729	0.2974	0.2888	0.3022	0.3225	0.2281	0.2695	0.248	0.2298	3.75094	68.8765	13.1492	28.9762	0	12.0144	45.106	28.7121	470.688	2257.45	467.896	4111.07	727.612	638.592	3256.74	4847.93	47.0746	93.4903	89.3448	359.69	78.9128	92.7644	112.903	295.909
9.25106	0.2744	0.2394	0.3137	0.3307	0.2545	0.2589	0.228	0.2553	0.3584	0.3196	0.302	0.2752	0.3295	0.2968	0.2344	0.2864	0.3011	0.2948	0.3037	0.3268	0.2332	0.2795	0.2557	0.2349	40.0875	62.6566	92.445	27.215	7.85855	11.5875	26.3158	27.4187	569.196	2033.79	423.841	4186.05	543.247	623.315	2896.76	4099.16	109.598	115.332	108.66	305.998	77.187	75.1342	58.6625	255.428
9.50106	0.2752	0.2445	0.3188	0.3426	0.2642	0.2672	0.236	0.2676	0.3579	0.323	0.299	0.2796	0.3391	0.3076	0.241	0.2981	0.3026	0.2984	0.3055	0.3309	0.2397	0.29	0.2628	0.2411	14.5349	-16.3599	18.8206	35.0263	22.7101	37.4252	33.8983	63.5277	539.257	2130.03	431.438	4009.3	530.817	523.407	2705.39	3971.82	36.3516	53.6193	94.9263	314.294	129.328	55.1724	79.9087	273.745
9.75111	0.2847	0.2513	0.3289	0.3458	0.2724	0.2756	0.2451	0.28	0.3549	0.3274	0.3038	0.2834	0.3465	0.3161	0.249	0.312	0.3083	0.3003	0.3056	0.3411	0.2457	0.2995	0.27	0.2475	28.0998	27.8551	39.5257	2.89184	36.7107	32.656	53.0396	17.8571	512.821	1948.69	480.579	3913.2	600.289	499.842	2558.23	3589.74	22.7052	63.2701	75.2618	252.125	56.9801	86.8114	74.0741	193.939
10.0011	0.29	0.2554	0.3365	0.349	0.2804	0.2847	0.2539	0.2935	0.3508	0.3314	0.3082	0.2866	0.3555	0.3234	0.2572	0.3264	0.3102	0.3034	0.3074	0.3445	0.2528	0.311	0.2761	0.2531	48.2759	27.408	32.6895	40.1146	17.8317	31.6122	11.8157	40.8859	515.963	1744.12	493.186	3440.34	475.387	519.481	2523.33	3256.74	70.922	59.3276	39.0371	284.47	35.6013	57.8778	36.2188	205.452
10.2512	0.295	0.261	0.3445	0.357	0.2879	0.2928	0.2643	0.3076	0.3475	0.3344	0.3314	0.2878	0.3632	0.333	0.2653	0.3401	0.314	0.3052	0.3064	0.3547	0.2602	0.3204	0.2837	0.2596	13.5593	38.3142	20.3193	22.409	3.47343	-3.4153	11.3507	22.7568	549.64	1734.45	377.188	3679.64	506.608	432.432	2336.98	3143.19	101.911	39.3185	97.9112	341.133	53.8048	74.9064	81.0716	173.344
10.5011	0.2993	0.2637	0.3523	0.3626	0.2931	0.2991	0.2725	0.3219	0.3427	0.3361	0.3181	0.2895	0.372	0.3403	0.2734	0.3525	0.3156	0.3057	0.3091	0.3588	0.2661	0.3292	0.2883	0.2646	40.0936	79.6359	36.9004	22.0629	34.118	0	36.6972	3.10656	586.519	1829.81	487.268	3246.98	594.086	455.481	2205.56	2944.68	47.5285	55.6101	84.1152	253.623	86.4337	45.565	79.778	211.64
10.7512	0.3041	0.2685	0.3581	0.369	0.3005	0.3064	0.2809	0.3373	0.3385	0.3386	0.328	0.2917	0.3774	0.3482	0.2825	0.3645	0.3194	0.3081	0.3076	0.3666	0.273	0.3398	0.2962	0.2699	-6.57678	-11.1732	25.1326	18.9702	19.9667	13.0548	39.1598	14.8236	614.476	1704.08	396.341	3256.77	537.891	485.353	1975.22	2905.35	43.8322	71.4054	74.7724	177.305	40.293	44.1436	111.411	181.549
11.0012	0.3099	0.2736	0.3656	0.3763	0.3061	0.3135	0.2906	0.3521	0.3362	0.3423	0.3272	0.2927	0.3844	0.3571	0.2903	0.3756	0.3221	0.3103	0.3049	0.3801	0.2805	0.3502	0.3016	0.2764	25.8148	21.9298	10.9409	37.2044	13.0676	6.37959	10.3235	0	556.216	1533.74	470.66	3313.97	502.081	378.045	1925.59	2763.58	65.1971	74.1218	49.1965	231.518	60.6061	45.6882	76.2599	184.515
11.2513	0.3122	0.2756	0.3717	0.3836	0.3145	0.3194	0.2994	0.3669	0.3353	0.3452	0.3323	0.2945	0.3899	0.3628	0.2984	0.3857	0.3236	0.3113	0.3061	0.3812	0.2869	0.358	0.308	0.2823	22.4215	43.5414	26.9034	7.82065	-12.7186	-15.6544	3.34001	-16.3532	551.745	1587.49	409.269	3195.25	530.905	465.821	1916.89	2499.35	61.8047	89.9454	91.4734	230.85	66.2252	55.8659	25.974	123.982
11.5013	0.3167	0.2792	0.3747	0.3858	0.3165	0.3262	0.3089	0.38	0.3328	0.3434	0.3291	0.2953	0.395	0.3699	0.3063	0.3958	0.3261	0.3095	0.3043	0.3853	0.2927	0.3677	0.3141	0.2862	31.5756	14.3267	34.6944	7.77605	9.47867	21.4592	-9.71188	2.63158	618.99	1549.21	395.017	3142.57	567.089	456.88	1860.92	2483.58	39.8651	48.4653	92.0145	220.607	64.9129	51.6726	89.1436	153.739
11.7513	0.3189	0.2837	0.3798	0.3864	0.3218	0.3325	0.3173	0.3932	0.3319	0.3466	0.3414	0.2965	0.3993	0.3765	0.3148	0.4027	0.326	0.3099	0.3034	0.3929	0.2976	0.376	0.3186	0.2917	9.40734	-10.5746	26.3297	10.352	6.21504	30.0752	44.1223	5.08647	608.617	1713.79	374.927	3177.07	525.92	395.75	1985.39	2247.33	49.0797	90.3517	98.8794	223.976	57.1237	55.8511	59.6359	178.265
12.0013	0.3253	0.2871	0.3826	0.3912	0.3254	0.3384	0.3255	0.4028	0.3356	0.3489	0.3347	0.3	0.4037	0.3819	0.3217	0.4103	0.3309	0.3118	0.3033	0.3963	0.3047	0.382	0.3239	0.2971	46.1113	24.3818	13.0685	15.3374	24.5851	2.95508	9.21659	12.4131	610.846	1530.53	478.04	2880	480.555	382.299	1883.74	2205.7	45.3309	96.2155	42.8618	164.017	65.6383	23.5602	33.9611	134.635
12.2514	0.3279	0.2935	0.3869	0.3883	0.3298	0.3446	0.3359	0.4121	0.3336	0.3495	0.3508	0.2998	0.4107	0.3907	0.3294	0.4188	0.3311	0.3113	0.3016	0.3978	0.31	0.3903	0.3294	0.3031	3.04971	10.2215	38.7697	7.72598	-6.06428	-17.4115	8.93123	-9.70638	698.441	1404.86	484.607	2941.96	521.062	358.331	1703.1	2029.61	42.2833	80.3084	23.2096	201.106	0	25.6213	9.10747	145.167
12.5014	0.3338	0.2978	0.3907	0.3887	0.3361	0.3529	0.3416	0.4192	0.3374	0.3522	0.3505	0.3022	0.4145	0.3927	0.3369	0.4252	0.3348	0.3113	0.302	0.4084	0.3166	0.3937	0.3321	0.3062	2.99581	3.35796	28.1546	5.14536	26.7777	0	2.9274	19.084	604.624	1419.65	410.842	2998.01	547.648	443.086	1653.31	2008.47	17.9212	93.1577	125.828	183.643	56.8541	33.0201	93.3454	133.899
12.7514	0.338	0.3024	0.3922	0.3901	0.336	0.3573	0.3495	0.4276	0.3393	0.3525	0.3442	0.3044	0.4165	0.4001	0.3441	0.4318	0.3364	0.3115	0.3012	0.4089	0.3217	0.4017	0.3373	0.3108	44.3787	19.8413	35.6961	23.071	44.6429	-8.39631	2.86123	2.33863	689.655	1597.16	450.32	2674.11	513.806	392.402	1659.4	1949.98	29.7265	93.0979	53.1208	158.963	62.1697	29.873	59.2944	80.4376
13.0014	0.3437	0.3096	0.3946	0.3843	0.3384	0.3601	0.3562	0.4318	0.343	0.3534	0.3467	0.3058	0.4196	0.4046	0.351	0.4357	0.3368	0.3135	0.2987	0.4073	0.3271	0.4072	0.3426	0.3136	2.90951	3.22997	2.53421	5.20427	17.7305	30.5471	16.8445	27.7906	548.105	1440.29	478.8	2710.92	533.842	425.111	1843.31	1937.11	71.2589	31.8979	83.696	110.484	48.9147	54.0275	70.0525	149.872
13.2515	0.3424	0.3115	0.3927	0.3816	0.3423	0.3651	0.3605	0.4356	0.3454	0.3516	0.3522	0.3086	0.4216	0.4065	0.3563	0.4424	0.3384	0.3098	0.2977	0.4172	0.3315	0.4098	0.3457	0.3184	5.84112	38.5233	25.4647	28.826	-20.4499	0	0	9.18274	715.113	1345.28	366.269	2679.84	585.863	482.165	1779.4	1844.48	53.1915	51.6462	43.6681	129.434	36.1991	9.76086	89.6731	103.643
13.5015	0.3397	0.3136	0.388	0.3885	0.3423	0.368	0.3669	0.4384	0.3458	0.3469	0.3616	0.3098	0.4271	0.4106	0.3628	0.4468	0.3376	0.3083	0.2928	0.4216	0.3366	0.4154	0.3499	0.3208	14.7189	12.7551	15.4639	43.758	0	-2.71739	29.9809	-2.28102	575.477	1484.58	428.65	2508.07	559.588	477.35	1714.44	1824.08	50.3554	35.6795	78.5519	166.034	65.3595	40.9244	31.4376	143.392
13.7515	0.3403	0.3143	0.3866	0.3849	0.3443	0.3699	0.3725	0.443	0.3479	0.3419	0.3433	0.3107	0.4302	0.4136	0.3679	0.4556	0.3364	0.3069	0.2922	0.4192	0.341	0.4206	0.3526	0.3255	32.3244	54.0885	46.5598	51.9616	0	2.70343	-10.7383	15.8013	672.607	1550.16	442.761	2497.59	541.609	425.532	1606.41	1808.6	38.6445	81.4598	51.3347	178.912	96.7742	42.796	65.2297	101.382
14.0015	0.3453	0.3184	0.3868	0.384	0.3454	0.3764	0.3754	0.4438	0.351	0.3376	0.3614	0.3116	0.4324	0.4173	0.3725	0.4585	0.3349	0.303	0.2894	0.4323	0.3457	0.4247	0.3542	0.329	49.2326	43.9699	0	10.4167	14.476	2.65675	0	60.8382	720.798	1368.48	395.683	2670.09	524.977	496.046	1637.58	1640.13	65.6912	79.2079	79.4748	141.106	49.1756	42.3829	47.9955	127.66
14.2516	0.352	0.3241	0.3886	0.3861	0.3485	0.3797	0.3819	0.4485	0.3575	0.3355	0.3626	0.316	0.4368	0.4203	0.378	0.4609	0.3353	0.2986	0.2878	0.4421	0.3491	0.4282	0.3586	0.3323	-5.68182	0	23.1601	0	0	-7.90097	2.61849	-2.22965	693.706	1549.92	408.163	2455.7	574.634	463.954	1690.48	1750.92	23.8592	60.2813	45.1703	117.621	20.0516	23.3536	52.9838	108.336
14.5016	0.3574	0.33	0.3896	0.3816	0.3479	0.3826	0.3835	0.45	0.3606	0.3335	0.3626	0.316	0.4384	0.4243	0.3806	0.467	0.3385	0.2958	0.2873	0.4364	0.3519	0.4323	0.3601	0.3366	39.1718	27.2727	23.1006	10.4822	34.4927	18.2959	13.0378	8.88889	665.557	1361.32	394.374	2284.81	554.288	428.942	1671.05	1620.98	47.2674	64.2326	31.3261	148.946	73.8846	53.2038	58.3171	83.1848
14.7516	0.3626	0.3337	0.3931	0.3793	0.3501	0.3891	0.389	0.4512	0.3657	0.3304	0.3561	0.3203	0.4407	0.4254	0.3857	0.4724	0.3364	0.2889	0.2844	0.4412	0.3546	0.4335	0.364	0.3401	5.51572	2.9967	20.3511	13.1822	8.56898	-2.57003	12.8535	2.21631	634.4	1598.06	412.805	2357.16	540.05	505.407	1687.84	1680.78	74.3163	20.7684	87.9044	158.658	62.0417	43.8293	65.9341	120.553
15.0016	0.3672	0.3374	0.3947	0.3825	0.3531	0.3931	0.3952	0.4544	0.3685	0.3281	0.3677	0.3236	0.4452	0.4277	0.3909	0.4767	0.3342	0.2853	0.2816	0.4479	0.3605	0.4376	0.3666	0.3421	-27.2331	-14.8192	2.53357	5.22876	-8.49618	33.0705	10.1215	35.2113	691.995	1420.3	432.418	2172.43	617.7	542.436	1754.92	1655.13	80.79	77.1118	56.8182	136.191	58.2524	47.989	70.922	134.464
15.2517	0.3731	0.3409	0.3973	0.3852	0.3536	0.4001	0.3972	0.456	0.3753	0.3266	0.366	0.3283	0.4473	0.4305	0.3916	0.4829	0.335	0.2824	0.2819	0.4525	0.3607	0.439	0.3669	0.3483	26.8025	14.6671	5.03398	18.1724	31.1086	14.9962	12.5881	35.0877	727.418	1524.8	415.301	2046.91	563.38	524.971	1905.01	1507.56	71.6418	88.5269	113.515	123.757	69.3097	102.506	70.864	83.2615
15.5016	0.3768	0.3444	0.3994	0.3838	0.3583	0.4016	0.4047	0.4562	0.3788	0.324	0.3659	0.3317	0.4504	0.4312	0.3979	0.4866	0.332	0.2797	0.2794	0.4528	0.3636	0.4401	0.3716	0.3532	34.5011	14.518	5.00751	5.21105	11.1638	9.96016	9.88386	17.5362	623.02	1617.28	543.864	2119.39	603.908	517.161	1849.71	1483.77	54.2169	75.0804	53.6865	110.424	46.7547	47.7164	59.2034	135.9
15.7517	0.3776	0.3455	0.403	0.3848	0.3586	0.4045	0.4062	0.4605	0.3856	0.3209	0.3593	0.3362	0.4524	0.4341	0.3992	0.4921	0.3285	0.2757	0.2769	0.4614	0.3659	0.4426	0.3712	0.3567	37.0763	43.4153	-2.48139	7.79626	19.5204	14.8331	-7.38552	-4.34311	689.834	1611.09	434.178	2105.89	539.346	497.581	1640.78	1420.44	82.1918	105.187	158.902	112.701	38.2618	40.6688	59.2672	103.729
16.0017	0.3797	0.3486	0.4075	0.3884	0.3594	0.4076	0.4107	0.4588	0.3879	0.3193	0.3595	0.3418	0.4542	0.4332	0.4009	0.4966	0.3235	0.2748	0.2776	0.4688	0.368	0.442	0.3734	0.3614	15.8019	25.8176	7.36196	20.5973	38.9538	2.45339	26.7835	17.4368	690.9	1572.19	467.316	2018.72	572.435	514.774	1708.65	1417.64	61.8238	83.6972	115.274	140.785	100.543	67.8733	80.3428	143.885
16.2518	0.3819	0.3527	0.4124	0.3855	0.3624	0.4127	0.413	0.4596	0.3954	0.3183	0.3586	0.3451	0.4584	0.4339	0.4007	0.4972	0.3214	0.2731	0.2769	0.4704	0.3711	0.4434	0.375	0.3653	20.9479	-22.6822	0	15.5642	16.5563	7.2692	16.9491	2.1758	634.8	1661.95	482.432	1889.31	634.817	536.99	1719.49	1361.62	62.2278	80.5566	72.2282	78.6565	32.3363	58.6378	96	65.6994
16.5018	0.3816	0.3565	0.4172	0.3842	0.3638	0.4116	0.4181	0.4634	0.4023	0.3196	0.3556	0.3466	0.4611	0.4361	0.4073	0.5029	0.323	0.2737	0.2771	0.4736	0.3742	0.4444	0.3765	0.3688	39.3082	28.0505	-2.39693	39.0422	8.24629	31.5841	0	19.4217	658.712	1617.65	480.877	1837.85	583.388	552.625	1863.49	1381.98	86.6873	138.838	93.8289	122.466	58.7921	60.7561	63.745	103.037
16.7518	0.3817	0.3603	0.4243	0.3696	0.3624	0.4159	0.4208	0.4579	0.405	0.3174	0.3589	0.3491	0.4619	0.4363	0.4052	0.5086	0.3183	0.2723	0.2794	0.4771	0.3739	0.4445	0.3783	0.3749	36.678	19.4282	30.6387	24.3507	22.0751	4.80885	35.6464	26.2066	622.222	1575.3	537.754	1804.64	642.996	540.912	1801.58	1338.97	69.1172	73.4484	114.531	119.472	61.5138	60.7424	81.9455	117.365
17.0018	0.3834	0.3623	0.4284	0.3862	0.3656	0.4194	0.4267	0.4591	0.412	0.3169	0.3494	0.3594	0.4635	0.4363	0.4056	0.5126	0.3187	0.2723	0.2773	0.493	0.3753	0.4453	0.3791	0.3785	2.60824	35.8819	16.3399	7.768	19.1466	4.76872	0	19.6036	648.058	1577.79	500.859	1691.71	548.004	621.132	1856.51	1182.21	65.8927	77.1208	61.3055	81.1359	42.6326	78.5987	65.9457	118.89
17.2519	0.3802	0.3604	0.4331	0.3956	0.3664	0.4219	0.4298	0.4603	0.4174	0.3165	0.3528	0.3674	0.4668	0.4364	0.407	0.5174	0.3158	0.273	0.2784	0.4928	0.377	0.4449	0.3802	0.3828	15.7812	36.071	6.92681	22.7503	27.2926	18.9618	25.5933	17.38	682.798	1614.53	515.873	1673.92	649.1	614.115	1673.22	1213.76	47.4984	102.564	75.431	83.198	84.8806	67.4309	92.0568	99.2685
17.5019	0.3807	0.362	0.4341	0.4032	0.3671	0.4241	0.4351	0.4611	0.421	0.315	0.3457	0.374	0.4693	0.4344	0.409	0.5225	0.3148	0.2733	0.2784	0.4981	0.3811	0.4446	0.3827	0.3899	-10.507	13.8122	-6.91085	-4.96032	21.7924	-2.35793	0	23.856	650.831	1723.81	494.649	1470.59	666.951	582.413	1933.98	1253.59	25.413	95.1336	89.7989	84.3204	52.4797	38.2366	81.0034	94.8961
17.7519	0.3811	0.363	0.44	0.3992	0.3715	0.4268	0.4378	0.4622	0.4276	0.3109	0.3341	0.3739	0.4726	0.4355	0.4085	0.5237	0.3135	0.2713	0.2768	0.4966	0.3785	0.4438	0.382	0.392	26.2398	44.0771	4.54545	40.0802	5.38358	11.7151	13.7049	10.8178	608.045	1547.12	619.575	1446.91	554.38	610.792	1740.51	1191.52	66.9857	95.8349	108.382	88.6025	21.1361	49.5719	65.445	104.592
18.0019	0.3827	0.3662	0.4439	0.4015	0.3723	0.4288	0.4404	0.4633	0.4332	0.313	0.3491	0.3789	0.4748	0.4357	0.4099	0.5259	0.3112	0.2733	0.2766	0.5052	0.3815	0.4452	0.3845	0.3976	7.83904	-19.1152	18.0221	7.47198	8.05802	2.33209	34.06	15.109	697.138	1616.61	547.121	1443.65	642.376	638.054	1861.43	1203.65	61.054	62.2027	50.6146	85.1148	76.0157	38.1851	96.2289	115.694
18.2519	0.3853	0.3703	0.4519	0.3956	0.3733	0.4318	0.443	0.4606	0.4392	0.3118	0.3476	0.3766	0.4767	0.436	0.4093	0.5298	0.3107	0.2746	0.2805	0.506	0.3829	0.4448	0.3852	0.402	18.1677	21.6041	19.9159	2.52781	0	-9.26355	0	6.51324	642.077	1719.05	581.128	1409.98	675.477	610.092	1969.22	1174.03	57.9337	76.4749	85.5615	81.0277	28.7281	40.4676	77.8816	84.5771
18.502	0.3875	0.3722	0.45	0.4008	0.3765	0.4346	0.4471	0.4588	0.4449	0.3138	0.3361	0.3834	0.4793	0.4356	0.4108	0.5346	0.3096	0.2754	0.2785	0.516	0.3829	0.4439	0.386	0.4089	5.16129	16.1204	-6.66667	9.98004	7.96813	9.20387	-2.23664	6.5388	667.566	1504.14	502.827	1512.78	600.876	564.738	1752.68	980.172	51.6796	112.564	75.4039	69.7674	65.2912	33.7914	106.218	105.16
18.752	0.3908	0.3735	0.4516	0.4044	0.3772	0.4369	0.4499	0.462	0.4502	0.3123	0.335	0.3894	0.4819	0.4351	0.4104	0.5361	0.3096	0.2757	0.2804	0.5257	0.3857	0.4442	0.3859	0.4127	10.2354	-18.7416	-2.21435	-2.4728	-7.95334	2.28885	6.66815	10.8225	648.601	1569	591.045	1284.03	655.738	712.48	1844.54	1033.39	29.0698	68.9155	39.2297	47.5556	75.188	49.5272	59.6009	60.5767
19.0021	0.3922	0.3733	0.4524	0.4146	0.3785	0.4405	0.4474	0.4618	0.4548	0.3134	0.3334	0.3948	0.4839	0.4376	0.4099	0.5408	0.309	0.2759	0.2813	0.5303	0.3844	0.4451	0.3861	0.419	25.4972	26.7881	22.1043	-16.8837	18.4941	22.7015	6.70541	-8.66176	650.836	1649.65	614.877	1451.37	557.966	591.865	1890.7	1018.86	84.1424	97.8615	138.642	71.6576	96.2539	83.1274	75.1101	95.4654
19.2521	0.393	0.3737	0.4558	0.4219	0.3843	0.4466	0.4566	0.4672	0.4577	0.3123	0.3315	0.3975	0.4883	0.4396	0.4124	0.5435	0.3106	0.2759	0.2839	0.5338	0.388	0.4468	0.3899	0.4248	17.8117	8.02783	37.2971	33.1832	0	29.1088	-8.7604	8.56164	731.92	1789.95	663.65	1210.06	538.603	593.722	1896.22	997.24	22.537	115.984	66.925	78.6812	54.1237	60.4297	79.5076	98.8701
19.5021	0.3958	0.375	0.4594	0.4224	0.3822	0.4454	0.4546	0.4636	0.4628	0.3127	0.3225	0.3979	0.4886	0.4385	0.4117	0.5423	0.3074	0.2773	0.2842	0.5355	0.3869	0.4463	0.39	0.4287	0	21.3333	2.17675	7.10227	23.5479	44.9035	17.5979	8.62813	669.836	1755.68	582.946	1309.37	568.973	722.919	1965.02	993.915	52.0495	97.3675	112.597	37.3483	98.2166	44.8129	46.1538	88.6401
19.7521	0.3987	0.3749	0.4618	0.43	0.3799	0.4433	0.4513	0.4635	0.4688	0.3144	0.315	0.4005	0.491	0.4367	0.41	0.5423	0.3086	0.2793	0.2848	0.5469	0.3875	0.4454	0.3892	0.4336	5.0163	21.339	2.16544	-4.65116	31.5873	38.3488	44.3164	6.47249	656.997	1472.65	625.397	1360.8	621.181	666.361	1919.51	888.807	35.6448	53.7057	80.7584	45.7122	105.806	65.11	69.3731	83.0258
20.0022	0.4026	0.3746	0.4661	0.4306	0.381	0.4446	0.4561	0.4616	0.4726	0.3121	0.3136	0.3992	0.493	0.4359	0.4121	0.5398	0.3112	0.2802	0.2874	0.5471	0.3907	0.4454	0.3917	0.436	12.4193	0	15.0182	0	2.62467	20.2429	15.3475	8.66551	628.438	1602.05	631.378	1192.38	537.525	582.702	1948.56	978.14	22.4936	49.9643	104.384	51.1789	35.8331	60.6197	86.8011	64.2202
20.2522	0.4088	0.3772	0.4727	0.4281	0.3812	0.4484	0.4556	0.4593	0.4795	0.3146	0.3121	0.4012	0.4966	0.4378	0.4102	0.5432	0.3115	0.2832	0.2887	0.549	0.3903	0.4467	0.3911	0.4394	9.78474	18.5578	4.23101	37.3745	2.6233	-15.6111	-2.19491	-4.35445	608.968	1570.25	692.086	1176.47	590.012	666.971	1974.65	898.38	83.4671	74.1525	72.7399	87.4317	53.8048	42.5341	69.0361	86.4816
20.5022	0.4119	0.3746	0.4781	0.4345	0.3846	0.4506	0.4585	0.4661	0.4804	0.3134	0.3185	0.4064	0.4983	0.4375	0.412	0.5466	0.3094	0.2827	0.2899	0.5577	0.3927	0.4455	0.3919	0.4452	2.42777	24.0256	2.09161	0	2.6001	22.1926	6.54307	15.0182	699.417	1611.36	709.576	1104.82	660.245	662.857	2123.79	856.202	71.1054	91.9703	82.7872	46.62	96.766	44.8934	81.6535	47.1698
20.7523	0.416	0.3761	0.4825	0.4419	0.3851	0.453	0.4605	0.4696	0.4858	0.3157	0.3139	0.4119	0.5017	0.4374	0.4126	0.5459	0.3109	0.2863	0.2911	0.5715	0.3949	0.4458	0.3943	0.4459	0	18.6121	26.943	9.05182	7.79018	13.245	10.8578	0	559.901	1469.75	675.374	1041.52	514.252	738.455	1982.55	882.946	70.7623	48.8997	89.3164	48.9939	58.2426	49.3495	68.4758	58.309
21.0023	0.4171	0.3751	0.4887	0.4453	0.3852	0.46	0.4622	0.4686	0.4915	0.3169	0.3203	0.4096	0.5023	0.4384	0.4129	0.5539	0.3126	0.2877	0.2939	0.5662	0.394	0.4454	0.3933	0.4519	16.7826	13.3298	4.09249	38.1765	18.1724	4.34783	25.9628	36.2783	634.792	1473.65	683.734	1127.93	589.289	718.522	1889.08	904.495	92.7703	104.275	136.101	70.6464	73.6041	62.8648	78.8202	68.5992
21.2523	0.4204	0.3746	0.4914	0.4459	0.3869	0.4603	0.4618	0.4764	0.4949	0.3183	0.3041	0.4107	0.5056	0.4409	0.4121	0.5556	0.3121	0.2898	0.2946	0.5741	0.3958	0.4483	0.3963	0.4578	4.75737	48.0513	6.10501	0	69.7855	-2.1725	21.6544	4.19815	668.822	1709.08	739.888	1188.21	611.155	714.448	1844.21	874.73	54.4697	131.125	74.6775	74.8998	85.902	44.613	116.074	39.3185
21.5023	0.4244	0.3752	0.499	0.4372	0.3892	0.4629	0.4638	0.4768	0.4987	0.3195	0.3196	0.4092	0.5069	0.4414	0.4139	0.5546	0.312	0.2907	0.2972	0.5721	0.3968	0.4471	0.397	0.4575	11.7813	39.9787	22.0441	11.4364	2.56937	15.1221	19.4049	8.38926	615.601	1552.43	760.325	1026.39	562.241	654.735	1925.59	861.882	96.1538	92.8793	107.672	47.1945	73.0847	38.0228	45.34	45.9016
21.7524	0.4282	0.3719	0.5015	0.4457	0.3883	0.4664	0.4645	0.4745	0.5041	0.3204	0.317	0.4129	0.5087	0.4425	0.4142	0.5589	0.3148	0.292	0.2995	0.5876	0.3973	0.4487	0.3969	0.4639	-2.33536	24.2001	5.98205	26.9239	15.452	34.3053	12.9171	8.42993	591.153	1613.61	788.644	1058.37	568.115	668.927	2008.69	758.633	57.1792	95.8904	90.1502	56.1606	60.4078	57.9452	95.742	66.8247
22.0024	0.4337	0.3705	0.5061	0.4476	0.3899	0.4675	0.466	0.4795	0.5084	0.321	0.3051	0.4147	0.5139	0.4442	0.4149	0.5629	0.3159	0.2946	0.302	0.5882	0.3993	0.4498	0.4002	0.4685	13.8345	24.2915	1.97589	35.7462	12.8238	14.9733	10.7296	41.7101	570.417	1660.44	757.129	1046.54	540.961	740.657	1940.23	824.303	75.9734	71.2831	102.649	66.304	60.1052	66.6963	89.955	55.4963
22.2524	0.4376	0.3699	0.5114	0.4487	0.3928	0.4701	0.4667	0.4832	0.5122	0.322	0.3131	0.4176	0.5128	0.4429	0.4159	0.5634	0.3156	0.2954	0.3038	0.5964	0.3995	0.449	0.4012	0.4691	-4.57038	0	11.7325	8.91464	-5.09165	-2.12721	-6.42811	10.3477	616.947	1543.48	619.61	921.935	518.721	629.939	1957.2	812.922	53.8657	108.328	78.9994	57.0087	50.0626	48.9978	74.7757	51.1618
22.5025	0.4382	0.3661	0.5121	0.4471	0.3941	0.4738	0.4681	0.4879	0.5167	0.3238	0.3184	0.4157	0.5174	0.4446	0.4139	0.5647	0.3171	0.2982	0.3063	0.5986	0.4022	0.4508	0.4028	0.4738	9.12825	32.7779	-9.76372	6.70991	0	14.7742	23.4992	0	594.155	1624.46	741.206	1022.37	577.889	775.978	1998.07	823.446	78.8395	73.776	62.0307	41.7641	72.1034	70.9849	99.3049	59.0967
22.7524	0.4444	0.3655	0.5205	0.4511	0.3947	0.4761	0.4681	0.4892	0.5218	0.3273	0.3184	0.4198	0.5168	0.445	0.4163	0.5656	0.3185	0.3006	0.3094	0.6066	0.4034	0.4506	0.4044	0.475	-9.0009	35.5677	0	8.86721	22.8021	-2.1004	-4.27259	0	596.014	1371.83	763.191	917.103	609.52	696.629	1998.56	857.496	75.3532	69.8603	45.2489	34.6192	34.705	68.7972	51.9288	69.4737
23.0025	0.447	0.3621	0.522	0.4468	0.4004	0.4763	0.4663	0.4913	0.527	0.3277	0.3087	0.4199	0.5184	0.4456	0.4162	0.5679	0.3202	0.301	0.3107	0.6059	0.404	0.4521	0.4055	0.4812	40.2685	16.57	13.41	2.23814	12.4875	25.1942	15.0118	34.6021	599.62	1480.01	806.608	900.214	567.13	740.574	1965.4	783.589	115.553	79.7342	99.7747	67.6679	71.7822	86.2641	54.254	43.6409
23.2525	0.4487	0.3605	0.5279	0.4411	0.3982	0.479	0.4699	0.4927	0.5304	0.3301	0.3219	0.4179	0.5216	0.4479	0.4191	0.5704	0.3229	0.3041	0.3169	0.6103	0.4046	0.4531	0.4072	0.4817	40.1159	19.4175	3.7886	34.0059	15.0678	14.6138	2.12811	32.4741	650.452	1666.16	692.762	930.845	517.638	794.82	1911.24	757.363	43.3571	147.978	126.223	63.903	88.9768	59.5895	76.1297	72.6593
23.5026	0.4542	0.3611	0.5347	0.4533	0.4001	0.4825	0.4682	0.4935	0.5329	0.3351	0.3215	0.4271	0.5226	0.4494	0.4199	0.5759	0.3218	0.3076	0.3186	0.6193	0.4063	0.454	0.4071	0.4862	6.60502	11.0773	5.61062	-2.20604	9.9975	12.4352	6.40752	-14.1844	683.055	1444.35	737.169	931.866	551.091	649.755	2000.48	704.984	65.2579	94.2783	97.3007	61.3596	68.9146	44.0529	78.6048	78.1571
23.7526	0.4551	0.3588	0.5358	0.4519	0.406	0.4832	0.4705	0.4989	0.5348	0.3359	0.3203	0.4249	0.5253	0.4495	0.4193	0.576	0.3248	0.313	0.3236	0.6249	0.4079	0.455	0.4108	0.4884	-13.1839	25.0836	3.73274	0	14.7783	14.4868	23.3794	0	645.101	1464.72	799.251	936.691	584.428	763.07	1922.25	699.653	80.0493	60.7029	24.7219	25.6041	44.1285	54.9451	68.1597	42.9975
24.0026	0.4575	0.3572	0.5397	0.451	0.4053	0.4853	0.4741	0.5039	0.5395	0.3362	0.314	0.4261	0.5262	0.4546	0.4255	0.577	0.3265	0.311	0.3235	0.6259	0.4091	0.4573	0.4147	0.4884	24.0437	19.5969	24.0875	42.1286	12.3365	20.6058	8.43704	7.93808	596.849	1579.42	850.318	945.787	537.818	695.117	1828.44	700.173	91.8836	80.3859	86.5533	55.9195	39.1102	48.1085	79.5756	55.2826
24.2526	0.4621	0.3565	0.547	0.4585	0.4098	0.4873	0.4742	0.5003	0.5444	0.3386	0.3185	0.4353	0.5316	0.4559	0.4298	0.5829	0.3275	0.3136	0.3279	0.6309	0.4113	0.4598	0.4145	0.4953	17.3123	-8.41515	29.2505	10.9051	12.2011	-2.05212	0	15.9904	552.902	1585.94	813.187	882.15	585.026	660.232	1898.56	660.491	79.3893	111.607	85.3919	20.6055	65.6455	69.5955	55.4885	72.6832
24.5027	0.4599	0.3538	0.5455	0.4537	0.4138	0.4916	0.4733	0.5072	0.5455	0.3381	0.3142	0.4294	0.5303	0.4561	0.4259	0.5833	0.329	0.3151	0.3278	0.6301	0.4124	0.4605	0.4159	0.4952	32.6158	36.7439	27.4977	46.2861	19.333	0	31.6924	13.8013	623.281	1558.71	767.027	959.478	612.861	727.911	2087.34	603.463	75.9878	66.6455	131.178	38.0892	50.9214	34.7448	55.3018	26.252
24.7527	0.4629	0.3503	0.5512	0.4553	0.4149	0.4927	0.4727	0.506	0.5511	0.3396	0.3257	0.4328	0.5326	0.4594	0.4301	0.5891	0.3315	0.3168	0.3325	0.6358	0.4141	0.4619	0.4179	0.4991	0	2.8547	9.07112	4.39271	7.23066	22.326	19.0396	7.90514	644.166	1357.48	761.437	767.098	548.254	774.924	1827.48	639.959	87.4811	94.697	60.1504	26.738	67.6165	32.4746	93.3238	24.0433
25.0027	0.4669	0.3496	0.557	0.4547	0.4182	0.4954	0.4741	0.5076	0.5543	0.3423	0.3242	0.4364	0.5339	0.4613	0.4332	0.59	0.3349	0.3205	0.3334	0.6416	0.417	0.4652	0.4218	0.5041	6.42536	51.4874	21.544	10.9963	21.5208	6.05571	21.0926	27.5808	638.643	1475.31	811.228	804.308	627.458	758.725	1920.59	642.373	71.6632	84.2434	89.982	57.6683	115.108	75.2365	49.7866	51.5771
25.2527	0.4643	0.3446	0.5566	0.4533	0.4207	0.4975	0.471	0.5126	0.559	0.3458	0.3271	0.4282	0.5371	0.4641	0.4325	0.5913	0.3351	0.3241	0.3381	0.6443	0.4181	0.4665	0.4209	0.5026	10.7689	-2.90192	12.5764	30.8846	21.3929	26.1306	14.862	27.3117	608.229	1590.52	721.492	875.759	579.035	680.888	1981.5	647.725	86.5413	49.3675	106.477	55.8746	16.7424	55.7342	47.5172	67.6482
25.5028	0.4694	0.3484	0.5656	0.4593	0.421	0.4968	0.4685	0.5093	0.5596	0.3472	0.3196	0.4403	0.5385	0.4662	0.4368	0.5936	0.3372	0.3268	0.3423	0.6547	0.4218	0.4689	0.423	0.5062	14.9126	14.3513	12.3762	10.8861	26.1283	42.2705	25.6137	47.1235	634.382	1503.46	869.837	715.421	623.955	714.286	1790.29	678.908	47.4496	61.1995	64.2711	45.8225	90.0901	57.5816	73.2861	49.3876
25.7528	0.4663	0.3436	0.5617	0.4524	0.4268	0.5025	0.475	0.5143	0.5624	0.3492	0.3308	0.4325	0.5403	0.4682	0.439	0.5974	0.3397	0.3307	0.344	0.654	0.4229	0.4718	0.4276	0.5124	21.4454	17.4622	8.90155	19.8939	7.02905	0	12.6316	-3.88878	583.215	1534.94	698.307	827.746	616.324	753.951	1735.76	605.959	82.4257	120.956	107.558	58.104	30.7401	38.1518	30.4022	66.3544
26.0028	0.4744	0.3489	0.5737	0.4608	0.4315	0.5054	0.4771	0.5205	0.5679	0.3514	0.3193	0.4422	0.5407	0.4708	0.4402	0.5984	0.3436	0.3327	0.3464	0.6702	0.4223	0.4728	0.4279	0.5098	10.5396	0	-8.71536	4.34028	4.63499	19.7863	16.768	17.2911	593.414	1556.63	817.413	777.928	601.073	717.927	1887.78	665.107	43.6554	45.0857	92.3787	20.8893	71.0395	65.5668	44.4029	56.885
26.2528	0.4721	0.3492	0.573	0.4617	0.432	0.5028	0.4691	0.5109	0.5688	0.3538	0.3241	0.4447	0.5443	0.4705	0.442	0.5998	0.3456	0.3337	0.3462	0.672	0.4265	0.4732	0.4314	0.5137	40.2457	8.59107	3.4904	0	46.2963	35.7995	21.3174	35.2319	581.927	1591.3	737.427	751.068	617.307	709.883	1710.41	565.188	72.338	68.9242	109.763	32.7381	65.6506	69.738	71.8591	87.5998
26.5029	0.4745	0.3502	0.577	0.4638	0.4357	0.5089	0.4713	0.5174	0.571	0.3562	0.3295	0.4499	0.5444	0.4727	0.4438	0.6036	0.3475	0.3374	0.3491	0.6698	0.4273	0.4772	0.4322	0.5142	42.1496	37.1217	24.2634	17.2488	-22.9516	-15.7202	10.609	1.93274	593.695	1409.32	701.062	760.169	514.328	717.157	1748.54	599.735	63.3094	71.1322	88.7998	29.8597	56.1666	39.8156	48.5886	50.564
26.7529	0.4726	0.3477	0.5767	0.4615	0.4338	0.51	0.4687	0.5095	0.5756	0.3578	0.3396	0.4462	0.5445	0.4741	0.4469	0.6044	0.3493	0.3367	0.35	0.6811	0.4293	0.4774	0.4341	0.5137	-2.11595	23.0083	22.542	6.50054	23.0521	0	12.8014	7.85083	684.503	1405.81	703.769	820.26	582.186	740.35	1722.98	567.505	88.7489	92.0701	105.714	45.5146	53.5756	43.9883	89.841	64.2398
27.0029	0.4738	0.3498	0.5836	0.4623	0.4406	0.5112	0.4705	0.5113	0.5765	0.3624	0.3344	0.4525	0.5439	0.4756	0.4473	0.6088	0.3529	0.3439	0.3565	0.6819	0.4309	0.4822	0.4378	0.5186	4.22119	14.2939	8.56751	2.1631	29.5052	15.6494	8.50159	33.2486	608.846	1487.31	756.579	755.801	562.603	733.81	1739.33	571.616	36.8376	81.419	78.5414	20.5309	67.301	72.584	41.1147	55.9198
27.2529	0.4745	0.3532	0.5871	0.4678	0.4461	0.5152	0.4725	0.5146	0.5745	0.3602	0.3329	0.4603	0.5473	0.4801	0.4518	0.6123	0.3521	0.3411	0.3524	0.6846	0.4319	0.486	0.4381	0.5182	6.32245	16.9875	13.6263	21.3767	11.2082	7.76398	27.5132	25.2623	633.594	1357.58	790.027	682.164	597.479	664.445	1803.9	615.711	88.0432	85.019	68.1044	33.5963	76.4066	67.9012	57.0646	42.4547
27.503	0.4707	0.3498	0.5842	0.4724	0.4498	0.5178	0.4715	0.5083	0.5779	0.3584	0.3363	0.4602	0.5471	0.4821	0.4523	0.6073	0.3561	0.3436	0.3523	0.6868	0.4358	0.4887	0.4419	0.516	21.2449	-2.85878	13.6939	4.2337	-4.44642	17.3812	6.36267	3.93468	579.685	1487.16	782.04	780.096	614.147	725.99	1680.3	609.254	73.0132	66.9383	68.1238	58.2411	78.0174	40.9249	99.57	54.2636
27.753	0.4662	0.3465	0.5802	0.4709	0.4522	0.5195	0.4749	0.5054	0.5806	0.3617	0.3418	0.4552	0.5495	0.482	0.4571	0.6146	0.3581	0.3488	0.3555	0.687	0.4364	0.4892	0.4422	0.5219	19.305	28.86	22.4061	23.3595	-2.21141	19.2493	42.1141	21.7649	599.38	1451.48	810.415	692.004	575.068	809.129	1850.8	602.018	50.2653	71.6743	39.3811	34.9345	75.6187	38.8389	40.7056	36.4054
28.003	0.4669	0.3471	0.5854	0.4686	0.4543	0.5172	0.469	0.5016	0.5856	0.3636	0.3352	0.4563	0.552	0.4873	0.4601	0.6173	0.3607	0.3489	0.3572	0.6891	0.4396	0.4929	0.4442	0.5253	12.8507	5.76203	10.2494	19.2062	6.60357	-9.66744	-2.1322	5.98086	585.724	1520.9	784.606	810.87	673.913	666.94	1673.55	596.144	63.7649	57.323	53.1915	55.1444	36.3967	24.3457	69.7884	28.5551
28.253	0.4755	0.353	0.5954	0.4761	0.46	0.5204	0.4693	0.4998	0.5877	0.3639	0.342	0.4688	0.5542	0.4877	0.4602	0.6192	0.3629	0.3496	0.3579	0.6967	0.4418	0.4944	0.4474	0.5247	12.6183	14.1643	1.67954	0	19.5652	17.2944	27.7008	16.0064	571.72	1651.55	745.614	697.526	611.692	682.797	1644.94	618.54	49.6004	40.0458	50.2934	14.3534	86.0118	74.8382	62.5838	66.7048
28.5031	0.4739	0.3539	0.5971	0.4727	0.4629	0.525	0.4682	0.4974	0.5891	0.3669	0.3496	0.4702	0.5548	0.4912	0.4643	0.6191	0.3671	0.353	0.3596	0.6924	0.4442	0.4969	0.448	0.5253	12.6609	11.3026	5.02428	2.11551	12.9618	7.61905	0	0	555.084	1300.08	815.217	638.026	560.562	608.713	1705.79	600.872	81.7216	53.8244	52.8365	24.5523	60.7834	52.3244	89.2857	41.8808
28.7531	0.4717	0.3541	0.5968	0.4804	0.4617	0.5234	0.4665	0.4953	0.5912	0.3726	0.3587	0.4675	0.5541	0.493	0.4665	0.6212	0.3689	0.3578	0.3612	0.6963	0.447	0.5002	0.4524	0.5296	8.47997	31.0647	23.4584	12.4896	19.4932	5.73175	-6.43087	0	657.984	1358.03	841.929	680.214	656.921	722.11	1536.98	555.377	48.7937	61.4869	107.973	43.0849	71.5884	61.9752	44.2087	33.9879
29.0031	0.4734	0.3564	0.5984	0.479	0.4702	0.5297	0.4684	0.4966	0.5956	0.3744	0.3594	0.4702	0.5575	0.4946	0.4685	0.6207	0.3717	0.3596	0.3613	0.7039	0.4472	0.5026	0.4538	0.5292	0	28.0584	-3.34225	20.8768	0	-3.77572	-2.13493	-18.1232	636.333	1490.38	742.905	680.562	566.816	770.319	1626.47	588.046	48.4261	72.3026	66.4268	22.7305	40.2505	27.8551	41.8687	66.1376
29.2531	0.4751	0.3533	0.6006	0.479	0.4732	0.5318	0.4653	0.4972	0.5986	0.3776	0.3512	0.4698	0.5572	0.4983	0.4706	0.6283	0.3742	0.3629	0.3641	0.7098	0.4489	0.5046	0.4545	0.5331	21.0482	-2.83046	29.97	4.17537	27.4725	13.1628	23.6407	2.01126	542.933	1377.12	791.572	651.341	604.81	712.422	1574.59	612.765	61.4645	13.7779	82.3949	29.5858	69.0577	43.5989	66.0066	30.0131
29.5032	0.4801	0.359	0.6082	0.4835	0.4775	0.5334	0.4731	0.492	0.5991	0.3821	0.3654	0.4792	0.5558	0.4986	0.4747	0.6299	0.3769	0.3649	0.3639	0.7127	0.4507	0.5084	0.4608	0.5387	6.2487	38.9972	31.2397	22.7508	0	5.6243	0	24.3902	590.886	1423.71	779.967	711.603	618.928	716.005	1554.67	511.192	98.1693	101.398	76.9442	26.6592	48.813	49.1739	56.4236	16.7069
29.7532	0.4801	0.3625	0.6105	0.4887	0.4773	0.5359	0.4665	0.4838	0.6006	0.3828	0.363	0.4826	0.5592	0.5029	0.4754	0.6301	0.3783	0.367	0.3646	0.7162	0.4533	0.511	0.4578	0.5364	2.0829	19.3103	21.294	28.6474	2.09512	27.9903	12.8617	22.7367	699.301	1248.69	743.802	600.912	633.047	688.01	1642.83	593.557	63.4417	73.5695	13.7137	41.8877	39.7088	46.9667	61.1621	48.4713
30.0032	0.4826	0.3676	0.6137	0.4918	0.4804	0.5379	0.4644	0.4815	0.6024	0.3828	0.375	0.4865	0.5582	0.5062	0.4757	0.6373	0.3807	0.3678	0.3625	0.7244	0.4562	0.5159	0.4635	0.543	8.28844	10.8814	8.1473	4.06669	33.3056	27.8862	25.8398	12.4611	612.55	1363.64	765.333	628.982	557.148	736.863	1608.16	615.095	65.6685	70.6906	96.5517	45.5549	61.3766	58.1508	92.7724	46.0405
30.2533	0.4826	0.3695	0.6145	0.4953	0.4856	0.5415	0.4741	0.4793	0.603	0.3843	0.3631	0.4902	0.5595	0.5069	0.4788	0.6375	0.3824	0.3692	0.3633	0.716	0.457	0.5176	0.4665	0.5429	0	59.5399	22.7828	8.07591	0	3.69344	0	2.08638	623.549	1368.72	674.745	618.115	623.771	700.335	1616.54	555.294	54.9163	51.4626	46.7933	27.933	74.3983	52.1638	68.5959	40.5231
30.5033	0.4821	0.3661	0.6141	0.4955	0.4838	0.5433	0.4756	0.4729	0.6074	0.3846	0.3587	0.4908	0.562	0.5109	0.4815	0.6387	0.387	0.3713	0.3639	0.7187	0.4584	0.5209	0.4674	0.5426	33.1881	35.5094	8.142	6.05449	28.9376	34.9715	44.1547	35.9484	597.629	1443.06	772.233	627.547	626.335	747.7	1673.94	543.291	77.5194	83.4904	101.676	27.828	69.808	74.8704	23.5344	71.8762
30.7533	0.484	0.3705	0.6185	0.49	0.4851	0.5402	0.4766	0.4653	0.6074	0.3885	0.3666	0.4948	0.5623	0.5126	0.4834	0.641	0.3879	0.3748	0.3671	0.7193	0.4645	0.5231	0.4716	0.5481	14.4628	8.09717	1.61681	0	2.06143	12.9582	6.29459	2.14915	599.276	1287	736.497	602.264	700.693	710.105	1750.1	549.142	64.4496	64.0341	70.8254	27.8048	58.127	24.8518	44.5293	29.1917
31.0033	0.4841	0.37	0.6198	0.4933	0.4987	0.5476	0.4801	0.4606	0.6091	0.3903	0.3689	0.4961	0.5647	0.5151	0.4841	0.641	0.391	0.3773	0.3693	0.7241	0.4656	0.5252	0.4739	0.5464	30.9853	21.6216	0	0	0	18.2615	-10.4145	10.8554	615.663	1311.81	742.749	622.858	632.194	687.245	1590.58	542.902	56.266	84.8131	73.1113	26.2395	64.433	24.7525	69.635	32.9429
31.2534	0.4866	0.3773	0.6252	0.5053	0.4911	0.5465	0.482	0.4583	0.6075	0.3908	0.3896	0.5018	0.5643	0.52	0.4903	0.6446	0.3915	0.3787	0.3684	0.7256	0.4681	0.5298	0.4764	0.5481	12.3305	34.4553	7.99744	15.8322	30.5437	1.82983	12.4481	4.36395	602.469	1448.31	713.552	607.812	669.856	651.923	1537.83	561.589	40.8685	87.1402	86.8621	31.6979	40.5896	69.8377	58.7741	47.4366
31.5034	0.4878	0.3786	0.6257	0.5066	0.4936	0.5483	0.4833	0.4505	0.6107	0.3901	0.3795	0.5057	0.5657	0.5206	0.4922	0.6477	0.3928	0.3796	0.3684	0.7266	0.4706	0.5328	0.482	0.5523	14.3501	29.0544	19.1785	13.8176	14.1815	14.5906	8.27643	2.21976	599.312	1358.63	743.083	609.057	620.47	699.193	1631.45	575.884	45.8248	68.4931	78.7188	34.4068	59.4985	71.3213	91.2863	39.8334
31.7534	0.4885	0.3753	0.6244	0.5134	0.4971	0.5536	0.4874	0.4483	0.6121	0.3919	0.3728	0.5034	0.5665	0.5231	0.4918	0.6491	0.3977	0.3842	0.372	0.7301	0.4718	0.5343	0.4819	0.5523	8.18833	7.9936	32.0307	9.73899	24.14	39.7399	-2.0517	15.6145	607.744	1286.04	780.579	601.907	548.985	627.031	1644.98	489.909	40.2313	49.4534	88.7097	26.0238	38.1518	56.1482	56.0282	28.9698
32.0034	0.4873	0.3733	0.6261	0.5145	0.4964	0.5542	0.4863	0.4465	0.6144	0.395	0.3944	0.5036	0.5674	0.5252	0.4927	0.6545	0.4006	0.3845	0.3726	0.7352	0.4773	0.5387	0.4848	0.556	10.2606	0	12.7775	31.0982	18.1305	7.21761	2.05634	0	577.799	1255.7	742.901	609.611	623.899	694.973	1633.85	539.343	72.3914	44.2133	53.6769	13.6017	52.378	42.6954	94.8845	32.3741
32.2534	0.4911	0.3785	0.6294	0.5191	0.5017	0.5553	0.4896	0.4416	0.6177	0.3965	0.3909	0.5097	0.5692	0.5272	0.4951	0.6522	0.4015	0.3863	0.3707	0.7423	0.4782	0.5405	0.4868	0.5536	6.10874	-2.64201	-4.76644	9.63205	29.8984	10.805	24.5098	29.4384	647.564	1354.35	718.854	531.685	576.247	643.02	1549.18	556.578	82.1918	56.9506	32.3712	29.6376	71.1	49.9537	55.4643	52.3844
32.5035	0.4937	0.3804	0.6328	0.5221	0.4987	0.5577	0.4895	0.4381	0.616	0.3978	0.394	0.5146	0.5714	0.5305	0.4962	0.6524	0.404	0.3893	0.3764	0.7501	0.4813	0.544	0.4899	0.5549	18.2297	7.88643	1.58028	-1.91534	16.0417	3.58616	16.3432	-9.13034	582.792	1186.53	736.041	563.544	635.282	695.57	1499.39	567.137	76.7327	43.6681	61.1052	29.3294	70.642	55.1471	48.9896	55.8659
32.7535	0.4923	0.3791	0.6316	0.5218	0.5034	0.5593	0.4934	0.4382	0.6185	0.3995	0.3937	0.5132	0.5716	0.5329	0.4978	0.6559	0.405	0.3907	0.3769	0.7416	0.4839	0.5473	0.4907	0.5564	22.3441	55.3944	9.49968	15.3316	9.93246	28.6072	8.10701	11.4103	541.633	1211.51	764.542	590.413	626.312	592.982	1552.83	530.569	74.0741	76.7853	63.6774	29.6656	68.1959	47.5059	36.6823	28.7563
33.0035	0.4965	0.3835	0.6361	0.5281	0.5033	0.5589	0.4944	0.4272	0.6191	0.4013	0.3936	0.5201	0.5741	0.5348	0.5022	0.6557	0.4068	0.3942	0.3785	0.744	0.4855	0.549	0.4965	0.5577	18.1269	15.6454	-3.14416	-1.89358	33.7771	14.3138	22.2492	37.4532	554.03	1238.47	792.683	534.513	656.68	680.628	1515.33	520.055	90.9538	50.7357	73.9762	24.1935	74.1504	45.5373	54.3807	37.6546
33.2536	0.4998	0.3842	0.6375	0.533	0.5102	0.5672	0.5054	0.43	0.6192	0.4022	0.3854	0.5216	0.578	0.5386	0.5072	0.6635	0.4106	0.3979	0.3809	0.7472	0.4902	0.5522	0.4979	0.5612	28.0112	20.8225	12.549	22.5141	25.4802	8.81523	7.91452	30.2326	544.251	1342.62	773.223	626.917	688.581	653.546	1504.34	438.583	38.9674	77.909	76.1355	29.4432	57.1195	43.4625	40.1687	46.3293
33.5036	0.4975	0.3816	0.6372	0.534	0.5094	0.5642	0.4998	0.4265	0.6225	0.4037	0.3855	0.5205	0.5777	0.5388	0.5078	0.6643	0.4117	0.3987	0.3824	0.7443	0.4908	0.5581	0.5023	0.5637	0	5.24109	25.1099	7.49064	23.5571	19.4966	12.0048	4.68933	563.855	1193.96	718.547	543.708	564.307	692.279	1490.74	451.603	77.7265	60.1956	75.8368	10.7484	50.9372	34.0441	61.7161	40.8018
33.7537	0.4968	0.3786	0.6377	0.5326	0.5112	0.5675	0.503	0.4306	0.6256	0.4092	0.3953	0.5248	0.5763	0.5416	0.5036	0.6669	0.4132	0.4031	0.3844	0.7487	0.4961	0.5597	0.5041	0.5629	0	29.0544	10.977	3.75516	9.78091	8.81057	-1.98807	27.8681	604.22	1138.81	700.734	525.915	536.179	635.155	1405.88	448.343	7.26041	76.904	57.2321	6.67824	52.4088	30.3734	33.7235	39.0833
34.0036	0.4992	0.3799	0.6411	0.5353	0.5087	0.5653	0.502	0.4265	0.6259	0.4089	0.3872	0.5276	0.5773	0.5431	0.5081	0.6674	0.416	0.4023	0.386	0.7519	0.4965	0.5617	0.5087	0.5636	6.00962	18.4259	0	24.2855	19.6579	14.1518	19.9203	7.034	602.333	1305.94	785.124	557.24	599.342	677.592	1401.3	479.473	0	59.657	46.6321	9.30975	20.141	8.90155	35.3843	30.1632
34.2537	0.5017	0.3801	0.6419	0.5384	0.51	0.569	0.4994	0.4229	0.6287	0.4132	0.3964	0.5288	0.5802	0.5459	0.5048	0.6646	0.4185	0.4064	0.3885	0.7544	0.5016	0.566	0.5102	0.5632	-3.98645	23.678	14.0209	22.2883	13.7255	17.5747	26.0312	16.5524	602.831	1263.31	691.221	548.412	582.558	648.47	1483.76	489.016	54.9582	63.9764	56.6281	21.2089	29.9043	37.1025	70.5606	47.9403
34.5037	0.5008	0.3801	0.6432	0.5403	0.5143	0.5739	0.5086	0.4228	0.6297	0.4135	0.3984	0.5307	0.5823	0.549	0.5107	0.6677	0.4205	0.4079	0.3882	0.7587	0.5026	0.5675	0.5135	0.5629	-1.99681	-5.26177	-6.21891	-9.25412	11.6663	19.1671	7.86473	0	603.462	1197.1	697.791	523.836	571.87	621.129	1402	440.317	35.6718	51.4832	43.7919	27.6789	69.6379	33.4802	37.001	39.0833
34.7537	0.5073	0.3897	0.6498	0.5441	0.5161	0.5752	0.5036	0.4251	0.6278	0.4141	0.4002	0.541	0.5847	0.5525	0.5102	0.6765	0.4198	0.4087	0.3911	0.7567	0.5054	0.5733	0.5167	0.568	25.6259	0	7.69468	3.67579	23.2513	10.4312	11.9142	18.8191	560.688	1190.53	674.663	486.137	557.551	642.534	1571.93	498.152	50.0238	29.3614	43.4671	10.5722	59.3589	20.9315	36.7718	49.2958
35.0037	0.5081	0.3847	0.6487	0.5543	0.5206	0.5776	0.5101	0.4258	0.6298	0.4157	0.3971	0.5388	0.5842	0.553	0.5102	0.6764	0.4264	0.412	0.3916	0.76	0.5105	0.5763	0.5217	0.5702	21.6493	41.5909	3.08309	30.6693	26.8921	20.7756	11.7624	37.5763	603.366	1243.68	697.557	532.665	585.416	741.41	1354.37	458.309	56.2852	63.1068	53.6262	25	56.807	45.1154	36.4194	38.5829
35.2538	0.509	0.3834	0.6497	0.5577	0.518	0.5779	0.5098	0.4238	0.6299	0.415	0.3939	0.5407	0.5848	0.5574	0.5144	0.6783	0.428	0.4136	0.3951	0.7631	0.5113	0.5801	0.5233	0.5683	23.5756	33.9072	10.7742	16.1377	9.65251	25.9561	9.80777	51.9113	568.344	1151.81	726.073	519.697	586.525	622.533	1481.34	489.459	65.4206	29.0135	65.8061	26.2089	25.4254	46.5437	32.4862	38.712
35.5041	0.509	0.3847	0.6512	0.5569	0.5204	0.5814	0.5073	0.4257	0.6304	0.4169	0.4028	0.544	0.5874	0.5566	0.514	0.6808	0.4271	0.4146	0.3946	0.7644	0.515	0.5808	0.5279	0.5727	27.5049	25.9943	0	8.97827	7.6864	-5.15996	0	32.887	564.721	1112.98	685.204	500	577.12	601.869	1394.94	475.911	60.8757	77.1828	60.8211	6.54108	38.8349	22.3829	30.3088	5.23834
35.7542	0.5075	0.3792	0.6501	0.5561	0.5252	0.5868	0.5146	0.4266	0.6324	0.4191	0.3927	0.5439	0.587	0.5612	0.5136	0.6763	0.4338	0.4204	0.3993	0.763	0.5178	0.5838	0.5269	0.5705	7.88177	13.1857	13.844	26.9736	5.71211	23.8582	7.77303	21.097	624.605	1212.12	748.663	549.733	570.698	609.408	1501.17	387.402	62.2407	73.7393	72.6271	39.3185	50.2124	15.4162	32.2642	22.787
36.0042	0.5126	0.3854	0.6537	0.5551	0.5193	0.5845	0.5062	0.4256	0.6293	0.4202	0.4101	0.5476	0.5883	0.5652	0.517	0.6817	0.4346	0.4222	0.3995	0.7713	0.521	0.5896	0.5295	0.5714	-7.80336	0	-16.8273	0	0	17.1086	19.755	9.3985	559.352	1163.73	668.13	480.278	560.938	622.788	1415.86	500.22	25.3106	0	0	1.29651	67.1785	59.3623	43.4372	35.0018
36.2542	0.5155	0.3861	0.6571	0.5645	0.526	0.5878	0.512	0.4263	0.6305	0.4206	0.4122	0.5518	0.5881	0.5642	0.5145	0.6823	0.4357	0.4227	0.4025	0.769	0.5223	0.592	0.5349	0.5743	19.3986	15.54	-9.13103	5.31444	15.2091	17.0126	33.2031	23.4577	604.282	1124.58	769.044	460.312	620.643	638.072	1422.74	447.017	57.3789	33.1204	64.5963	15.6047	74.6697	62.5	69.1718	40.0488
36.5042	0.516	0.3855	0.6582	0.5657	0.5236	0.5889	0.5137	0.4252	0.6294	0.4207	0.411	0.5541	0.5892	0.566	0.5197	0.6804	0.44	0.4254	0.4055	0.7679	0.5249	0.5927	0.5361	0.5697	13.5659	41.5045	18.2315	10.6063	26.738	20.377	44.7732	14.111	510.01	1152.84	710.462	440.354	541.412	689.046	1439.29	445.326	31.8182	37.6117	39.4575	9.11577	53.3435	48.9286	72.7476	38.6168
36.7543	0.5199	0.39	0.6614	0.5699	0.531	0.5897	0.5184	0.4318	0.6306	0.4237	0.4109	0.5574	0.592	0.5677	0.5229	0.6892	0.4411	0.4287	0.406	0.7712	0.5288	0.5962	0.5403	0.5768	26.9282	7.69231	19.6553	8.77347	20.7156	23.7409	23.1482	25.4748	499.524	1128.16	727.671	466.451	555.743	630.615	1380.76	429.483	20.4035	51.3179	71.4286	10.3734	54.8411	60.3824	49.9722	41.6089
37.0043	0.5224	0.393	0.6627	0.5768	0.5296	0.5929	0.5145	0.4313	0.6292	0.4219	0.4159	0.5623	0.5921	0.5693	0.5195	0.6845	0.4398	0.4308	0.4054	0.7803	0.5306	0.598	0.5429	0.5731	15.3139	17.8117	0	-5.20111	1.88822	11.8064	29.1545	2.31857	551.494	1313.11	577.062	421.483	567.472	634.112	1366.7	395.909	2.27376	32.4977	61.6675	15.3787	35.8085	38.4615	57.1007	33.153
37.2544	0.5218	0.39	0.6646	0.5717	0.5231	0.5948	0.5167	0.4312	0.6336	0.4262	0.4155	0.5613	0.5937	0.5713	0.5254	0.6827	0.4462	0.4327	0.4093	0.7723	0.5348	0.602	0.5483	0.5688	0	66.6667	25.5793	13.9933	-1.91168	15.1311	9.67679	-20.872	553.977	1140.31	666.667	493.497	528.887	682.654	1416.06	377.911	51.5464	27.7328	51.3071	20.7173	37.3972	44.8505	18.2382	28.1294
37.5043	0.5259	0.3929	0.6667	0.5797	0.5234	0.5946	0.5113	0.433	0.6357	0.4258	0.4123	0.5649	0.5933	0.5734	0.5223	0.6842	0.4477	0.4337	0.4125	0.7714	0.5386	0.6027	0.5497	0.569	0	-10.1807	0	-1.72503	22.927	13.4544	25.4254	6.92841	572.597	1155.47	625.758	477.961	541.042	674.922	1426.38	375.621	26.8037	41.5033	16.9697	11.6671	40.8466	34.8432	50.9369	38.6643
37.7544	0.527	0.397	0.6678	0.584	0.5237	0.597	0.5137	0.4319	0.6343	0.4277	0.4163	0.5695	0.5972	0.5739	0.5292	0.6907	0.4492	0.4386	0.4128	0.7809	0.5398	0.6061	0.552	0.5697	7.59013	-5.03778	13.4771	18.8356	17.1854	20.1005	9.73331	6.94605	586.473	1080.2	718.232	460.053	505.693	629.029	1417.23	383.669	26.7142	66.1195	50.8721	23.0503	72.249	41.2473	63.4058	36.8615
38.0044	0.5265	0.3921	0.6653	0.5707	0.5221	0.5984	0.509	0.4344	0.6367	0.4296	0.424	0.5625	0.598	0.5769	0.5244	0.6883	0.4531	0.4384	0.4136	0.7741	0.5427	0.6076	0.5534	0.57	0	5.10074	4.50924	12.2656	32.5608	41.7781	13.7525	23.0203	543.427	1101.02	674.528	449.778	533.445	598.024	1327.23	370.478	50.7614	25.0912	21.7601	6.45911	42.3807	34.5622	57.8244	22.807
38.2545	0.5263	0.3923	0.6687	0.5747	0.5177	0.5995	0.5095	0.4329	0.637	0.4335	0.4255	0.5684	0.5947	0.5766	0.5245	0.6888	0.4525	0.441	0.4148	0.7736	0.5448	0.6098	0.5558	0.5708	17.1005	2.54907	-2.99088	5.22011	25.1111	8.34028	17.6644	16.17	557.3	1118.8	761.457	452.146	538.086	582.726	1357.48	399.245	30.9392	54.4218	86.7888	24.5605	58.7371	55.756	32.3858	40.2943
38.5044	0.5305	0.398	0.6711	0.5824	0.5112	0.6021	0.5043	0.4323	0.6411	0.4362	0.4207	0.5701	0.5956	0.5795	0.5254	0.6841	0.4558	0.4463	0.4174	0.7735	0.5499	0.6136	0.558	0.5661	3.77003	22.6131	7.45045	6.86813	21.518	1.66085	0	0	494.463	1153.14	651.295	508.683	515.447	635.03	1431.29	355.211	72.4002	60.4974	35.9368	33.6134	54.5554	40.7431	53.7634	42.3953
38.7544	0.5296	0.3926	0.6692	0.571	0.517	0.6025	0.5084	0.4361	0.6405	0.4398	0.4269	0.5656	0.5983	0.5826	0.5279	0.6916	0.4574	0.4462	0.419	0.7729	0.5519	0.6155	0.5632	0.5689	9.44109	25.4712	17.9319	1.75131	-1.93424	9.95851	0	-6.87916	543.326	1125.51	681.659	427.864	569.948	562.994	1214.24	394.737	69.9607	62.7521	42.9594	16.8198	36.2385	32.4939	30.1847	24.6089
39.0045	0.5323	0.3976	0.6747	0.5825	0.5076	0.6014	0.4994	0.435	0.6426	0.4425	0.4276	0.5728	0.6001	0.5846	0.529	0.6854	0.4606	0.4501	0.4221	0.7822	0.5536	0.6171	0.5627	0.5618	9.3932	40.2415	31.1249	5.15022	17.7305	18.2906	2.0024	16.092	552.443	1193.22	701.59	478.352	504.916	564.489	1298.68	355.997	45.5927	73.317	56.8586	10.2276	25.289	55.0964	51.5372	42.7198
39.2546	0.5349	0.3996	0.6748	0.5791	0.507	0.6035	0.4995	0.4381	0.6426	0.4446	0.4325	0.5757	0.5979	0.586	0.5287	0.6934	0.4651	0.4517	0.4248	0.7737	0.5575	0.6208	0.5653	0.567	7.47803	37.5375	17.783	18.995	25.641	0	-2.002	18.2607	487.084	1142.6	665.896	448.15	531.861	598.976	1301.31	349.005	34.4012	46.491	49.435	10.3399	23.3184	22.5515	40.6864	24.6914
39.5046	0.5391	0.4036	0.677	0.5935	0.5004	0.605	0.5029	0.4363	0.6423	0.4448	0.4319	0.5778	0.5985	0.5863	0.5328	0.6865	0.4648	0.4544	0.4259	0.7813	0.557	0.6222	0.5695	0.5581	11.1297	37.1655	1.4771	6.73968	1.9984	26.4463	9.94233	0	521.563	933.004	662.19	417.099	476.19	649.838	1326.95	327.749	60.241	35.2113	61.0472	11.5193	25.1347	48.216	24.583	7.16718
39.7546	0.536	0.4022	0.6764	0.5907	0.4997	0.608	0.4962	0.438	0.6443	0.4477	0.4317	0.5792	0.6004	0.5899	0.5318	0.6838	0.4697	0.4575	0.4289	0.7822	0.5615	0.6254	0.5697	0.5558	14.9254	47.2402	14.7842	25.3936	12.0072	14.8026	4.03063	0	495.111	1081.08	741.255	454.075	501.332	540.77	1263.63	342.205	34.0643	52.459	37.3047	14.0629	28.4951	25.5836	31.5956	10.7952
40.0046	0.5451	0.4094	0.6796	0.6018	0.4983	0.6129	0.4992	0.439	0.6437	0.445	0.4318	0.5835	0.6011	0.5924	0.5355	0.6862	0.4685	0.4565	0.4313	0.781	0.5648	0.6256	0.572	0.5553	-5.50358	9.7704	5.88582	0	14.0478	13.0527	-14.0224	15.9453	545.285	1119.1	625.289	407.883	422.559	584.065	1271.71	324.978	44.8239	41.621	53.3272	5.12164	38.9518	38.3632	13.986	12.6058
40.2547	0.5431	0.4081	0.6785	0.5968	0.487	0.6065	0.4887	0.4386	0.6468	0.4477	0.4323	0.582	0.6008	0.5924	0.537	0.6796	0.4715	0.4607	0.4311	0.7823	0.5659	0.6262	0.5755	0.543	18.4128	17.1527	8.84304	11.7292	8.21355	9.89283	20.4625	11.3999	505.566	1034.17	717.095	436.426	509.321	543.552	1283.05	354.62	36.0551	30.3885	53.3519	14.0611	56.5471	38.3264	34.7524	42.3573
40.5047	0.5437	0.4081	0.6814	0.5993	0.4912	0.6105	0.492	0.4401	0.6472	0.4525	0.4361	0.5816	0.6026	0.5948	0.5368	0.686	0.4706	0.461	0.4347	0.7715	0.5701	0.6293	0.5803	0.5466	27.5887	24.5038	1.46757	8.34307	8.14332	21.294	14.2276	9.08884	543.881	981.216	637.468	416.094	476.269	627.102	1255.59	330.904	36.1241	21.692	52.91	18.1465	15.7867	28.6032	22.4022	36.5898
40.7547	0.5461	0.4099	0.6806	0.5997	0.4855	0.6182	0.4899	0.4422	0.6479	0.4553	0.439	0.5859	0.6013	0.596	0.5402	0.6827	0.4753	0.4682	0.4339	0.7761	0.5713	0.6307	0.5819	0.5442	1.83117	17.0773	7.34646	-6.67	18.5376	6.4704	12.2474	11.3071	518.599	1032.29	665.148	440.348	535.506	634.228	1247.69	323.715	33.663	32.0376	39.1795	14.1734	35.0079	14.2699	13.7481	23.8883
41.0047	0.5487	0.4111	0.6806	0.5975	0.4834	0.6177	0.4922	0.4438	0.6484	0.4567	0.4354	0.5854	0.602	0.5985	0.5428	0.6877	0.4793	0.4664	0.4347	0.78	0.5762	0.6331	0.5866	0.5488	23.6924	-4.865	5.87717	-3.34728	6.20604	9.71345	12.1902	27.0392	518.199	1013.79	564.998	394.602	521.595	583.125	1387.25	327.178	41.7275	27.8731	48.3092	-1.28205	53.8008	15.7953	46.028	29.1545
41.2548	0.5518	0.4167	0.6842	0.5985	0.4801	0.6171	0.4877	0.446	0.6489	0.4573	0.4365	0.5882	0.6062	0.6045	0.548	0.6787	0.4794	0.4697	0.4393	0.7724	0.5782	0.6348	0.5875	0.5375	12.6858	2.39981	2.92312	18.3793	2.0829	14.5844	10.2522	-6.72646	471.567	1054.01	627.721	358.721	522.93	532.672	1244.53	306.468	35.461	31.9353	34.1452	5.17866	27.6721	20.4789	25.5319	7.44186
41.5048	0.5509	0.4134	0.6811	0.5976	0.4745	0.6155	0.4831	0.4472	0.6485	0.4608	0.4388	0.587	0.6066	0.6033	0.5451	0.6773	0.4852	0.4734	0.4388	0.7752	0.583	0.6349	0.589	0.5365	7.26085	19.3517	8.80928	-6.69344	37.9347	0	6.20989	6.70841	468.774	1006.94	715.588	424.191	535.773	568.54	1194.28	302.672	39.1591	27.4609	45.5789	3.86997	39.4511	11.0254	56.0272	27.959
41.7548	0.5534	0.4162	0.683	0.6008	0.4732	0.6202	0.4813	0.4487	0.6496	0.4633	0.4418	0.5868	0.6059	0.6037	0.5435	0.6747	0.4845	0.4775	0.4393	0.7702	0.5824	0.6365	0.592	0.5304	5.42103	2.40269	-4.39239	18.3089	4.22654	0	18.6994	-4.45732	495.69	1040.36	586.238	415.815	430.764	584.727	1221.71	300.875	33.0237	31.4136	31.8689	9.08855	15.4533	15.7109	38.8513	49.0196
42.0048	0.5535	0.4203	0.6843	0.6123	0.4675	0.6177	0.477	0.4496	0.65	0.4653	0.4399	0.5905	0.6068	0.6054	0.5461	0.6702	0.4863	0.4791	0.445	0.7708	0.5833	0.6371	0.5921	0.5204	1.80669	7.13776	5.84539	0	25.6684	1.61891	37.7358	15.5694	461.538	932.732	595.59	425.063	446.605	569.871	1175.61	265.592	45.2396	50.0939	33.7079	7.78412	32.5733	28.253	37.1559	53.8048
42.2549	0.5575	0.4206	0.686	0.6186	0.4592	0.6161	0.475	0.4514	0.6496	0.4654	0.4411	0.5955	0.6071	0.6069	0.5486	0.6681	0.4889	0.4821	0.4445	0.7706	0.5887	0.6397	0.597	0.5183	-1.79372	23.7756	10.2041	3.23311	4.3554	32.4623	16.8421	6.64599	492.611	973.356	668.783	428.212	444.737	517.383	1172.07	269.421	38.8627	37.3366	56.243	3.89307	32.2745	-6.25293	1.67504	28.9408
42.5049	0.5578	0.4236	0.686	0.6195	0.4582	0.6192	0.4755	0.4527	0.6507	0.4664	0.4377	0.5995	0.6061	0.6071	0.5434	0.6643	0.4912	0.4825	0.446	0.7661	0.5882	0.637	0.5957	0.5116	5.37827	2.36072	18.9504	3.22841	15.2772	0	23.1335	33.1345	517.904	898.37	630.569	435.363	417.423	499.094	1148.33	272.467	16.2866	37.3057	42.6009	9.13719	30.6018	18.8383	21.8231	27.3651
42.7549	0.5613	0.4255	0.6858	0.6282	0.4525	0.6133	0.4712	0.4538	0.6487	0.4637	0.4378	0.6048	0.608	0.6086	0.5503	0.6642	0.4928	0.4863	0.4459	0.7709	0.5907	0.6368	0.5987	0.5067	14.2526	9.40071	4.37445	15.9185	-13.2597	24.4579	12.7334	-8.81446	496.377	1011.43	678.392	479.497	429.276	476.503	1210.25	311.653	34.4967	45.2396	58.309	5.18874	25.3936	31.407	33.4057	11.8413
43.0049	0.5625	0.4256	0.6869	0.6178	0.4466	0.6144	0.4669	0.4539	0.6499	0.4668	0.4395	0.5988	0.6084	0.612	0.5496	0.6563	0.4952	0.487	0.4477	0.753	0.5933	0.6414	0.602	0.5008	5.33333	-2.34962	-4.36745	-1.61865	-8.95656	4.88281	2.14179	11.0156	478.535	987.575	609.784	385.772	392.834	459.15	1177.22	295.596	18.1745	28.7474	62.5419	10.6242	5.05646	21.8272	41.5282	13.9776
43.255	0.565	0.4281	0.6882	0.6313	0.4407	0.6164	0.4688	0.4568	0.6496	0.4676	0.4409	0.605	0.6132	0.6131	0.5536	0.6492	0.4995	0.4906	0.4497	0.7574	0.5944	0.6384	0.6029	0.4919	15.9292	21.0231	7.26533	11.0882	20.4221	11.3563	2.13311	8.75657	449.507	926.005	721.252	404.959	407.697	523.569	1101.88	312.692	44.044	50.958	28.9082	26.4061	38.6945	25.0627	39.8076	18.2964
43.505	0.5668	0.4289	0.687	0.6233	0.4349	0.6044	0.4677	0.4546	0.65	0.4699	0.4395	0.6004	0.6129	0.6118	0.559	0.6404	0.4981	0.491	0.4495	0.7569	0.597	0.6407	0.6089	0.4832	3.52858	37.3047	-8.73362	-4.81309	11.4969	4.9636	23.5193	2.19974	496.923	936.369	730.375	413.058	381.791	562.275	1044.72	288.882	20.0763	20.3666	24.4716	9.24825	30.1507	34.3374	29.5615	43.4603
43.755	0.5671	0.4315	0.6871	0.622	0.4324	0.6089	0.4643	0.4574	0.6511	0.4755	0.4445	0.6006	0.6084	0.615	0.5549	0.6386	0.4999	0.4962	0.4511	0.7445	0.5983	0.6417	0.6097	0.4806	29.9771	6.95249	5.82157	16.0772	6.93802	-3.28461	21.5378	15.3039	436.185	898.002	670.416	391.275	391.19	544.715	1052.44	277.169	20.004	34.2604	50.9865	1.34318	16.714	26.4921	26.2424	22.8881
44.005	0.5699	0.4291	0.6878	0.6211	0.4284	0.6059	0.4643	0.4578	0.65	0.4754	0.4451	0.6046	0.6099	0.6168	0.5562	0.6355	0.5039	0.4993	0.4554	0.7413	0.6006	0.6412	0.6115	0.4749	-7.01878	2.33046	5.81564	25.7608	0	6.60175	17.2302	24.028	446.154	921.329	638.059	444.922	414.822	509.079	1066.16	287.962	47.6285	38.0533	39.5257	10.7919	26.64	34.3107	32.7065	42.1141
44.2551	0.5711	0.4303	0.6872	0.6221	0.42	0.5969	0.4548	0.4559	0.6505	0.4755	0.441	0.6013	0.6065	0.6186	0.5588	0.6206	0.5055	0.5005	0.4549	0.7331	0.602	0.6442	0.614	0.4663	3.50201	0	14.5518	0	30.9524	16.7532	19.7889	-6.58039	436.587	1011.57	600.907	337.602	362.737	512.447	1129.2	259.426	29.6736	23.976	32.9743	24.5533	19.9336	24.837	13.0293	55.7581
44.5051	0.5718	0.4312	0.6916	0.628	0.4194	0.5946	0.4559	0.4603	0.6501	0.4797	0.4438	0.6062	0.6071	0.6189	0.5586	0.6224	0.5069	0.503	0.4556	0.7243	0.6037	0.6467	0.6158	0.4658	12.242	-6.95733	-5.78369	9.55414	40.5341	21.8634	15.3542	13.035	476.85	1023.56	696.26	382.712	424.971	429.795	1151.09	261.889	27.6189	37.7734	41.7032	0	48.0371	29.3799	50.341	42.9369
44.7551	0.5747	0.4345	0.6914	0.6383	0.4156	0.5911	0.4517	0.4607	0.6489	0.4776	0.4458	0.613	0.608	0.6215	0.5601	0.6095	0.5097	0.5029	0.4589	0.717	0.6046	0.6467	0.6156	0.4578	3.48008	-11.5075	8.67804	4.69998	-7.21848	-10.1506	6.64158	10.853	408.383	954.774	643.786	424.144	351.974	498.793	1065.88	252.666	27.4671	53.6886	17.433	-5.5788	24.8098	4.63894	9.74659	17.4749
45.0051	0.5747	0.4351	0.6912	0.6337	0.4132	0.5824	0.448	0.4604	0.6464	0.4736	0.4388	0.612	0.604	0.6217	0.56	0.6087	0.5102	0.5047	0.4561	0.7091	0.6066	0.6475	0.6192	0.4563	-1.74004	-29.8782	-1.44676	-1.57803	24.2014	1.71703	37.9464	10.8601	434.715	874.155	649.499	382.353	365.894	501.85	1164.29	243.141	19.6002	33.6834	0	9.87167	32.9707	26.2548	8.07494	24.107
45.2552	0.5731	0.435	0.6895	0.6344	0.409	0.579	0.4483	0.4638	0.6434	0.4688	0.4366	0.6158	0.6037	0.6205	0.5614	0.5959	0.51	0.505	0.4563	0.7018	0.6083	0.6471	0.6231	0.4506	13.9592	6.89655	-1.45033	3.15259	9.77995	18.9983	17.8452	12.9366	402.549	974.829	632.158	358.883	359.45	560.838	1066.97	239.973	17.6471	49.505	19.7239	8.54944	26.3028	18.5443	20.8634	39.9467
45.5052	0.5717	0.4329	0.6889	0.6262	0.4038	0.576	0.4434	0.4618	0.6435	0.4701	0.4344	0.6056	0.6023	0.6231	0.565	0.5892	0.5153	0.5116	0.457	0.6924	0.6079	0.6484	0.6237	0.4463	19.2409	6.93001	15.9675	14.3724	22.2883	20.8333	-4.5106	2.16544	402.486	893.427	635.359	411.163	370.247	511.956	1031.86	229.124	38.8123	43.0023	45.9519	21.6638	29.6101	27.7606	40.0834	22.4064
45.7552	0.5794	0.4388	0.6924	0.6424	0.405	0.5729	0.442	0.4625	0.6454	0.4745	0.4396	0.6171	0.6005	0.6227	0.5668	0.5814	0.517	0.5108	0.4578	0.6919	0.6106	0.648	0.6258	0.447	13.8074	6.83683	1.44425	6.22665	24.6914	24.4371	13.5747	0	396.653	902.002	591.447	372.711	334.721	504.256	1074.45	256.278	34.8162	37.1966	21.8436	14.453	19.6528	4.62963	19.1755	15.66
46.0052	0.5801	0.4393	0.6938	0.6392	0.4033	0.5712	0.4412	0.4623	0.6444	0.4771	0.4421	0.6158	0.6007	0.6245	0.5669	0.5665	0.5205	0.5155	0.4621	0.6788	0.6103	0.6471	0.6226	0.4404	13.7907	22.7635	4.32401	12.5157	7.43863	-1.7507	11.3327	0	425.202	951.582	624.293	363.755	332.945	443.555	938.437	231.244	53.7944	40.7371	56.2649	11.7855	21.301	18.5443	17.6678	18.1653
46.2553	0.5824	0.4386	0.696	0.6414	0.4017	0.5638	0.4385	0.4624	0.6456	0.4849	0.4472	0.6137	0.5979	0.6262	0.5707	0.5628	0.5228	0.5186	0.4662	0.6658	0.6135	0.6463	0.6249	0.4394	-1.71703	15.9599	7.18391	12.4727	29.873	1.77368	11.4025	15.1384	364.002	876.469	554.562	347.075	326.142	458.32	997.021	252.31	38.2555	36.6371	66.4951	7.50976	27.7099	24.7563	56.009	22.7583
46.5053	0.5846	0.4414	0.6979	0.6415	0.4002	0.5567	0.4352	0.4638	0.6435	0.4864	0.4518	0.6224	0.5937	0.6261	0.5691	0.5473	0.5228	0.5198	0.4672	0.6688	0.6142	0.6439	0.6267	0.434	0	15.8586	18.6273	9.35308	24.9875	26.9445	13.7868	6.4683	376.068	988.898	557.769	382.391	313.289	466.379	1005.1	221.085	19.1278	32.7049	23.5445	8.97129	6.51254	15.5304	22.3392	48.3871
46.7553	0.5841	0.4374	0.6952	0.6279	0.3962	0.5524	0.4321	0.4648	0.6412	0.4876	0.4475	0.6142	0.5899	0.6249	0.5723	0.5375	0.5271	0.5251	0.468	0.6585	0.6137	0.6446	0.6258	0.4303	1.71204	22.8624	-1.43843	19.1113	50.4796	18.1028	18.5142	15.0602	371.179	908.532	587.71	410.29	288.184	481.677	1032.67	277.209	45.5322	28.566	36.3248	4.55581	48.8838	51.1945	43.1448	25.5636
47.0054	0.5867	0.4427	0.6966	0.6366	0.3953	0.5511	0.4283	0.4648	0.6403	0.49	0.4567	0.6238	0.5855	0.6258	0.5736	0.5257	0.5281	0.5235	0.4726	0.6558	0.616	0.6474	0.6291	0.4285	8.52224	18.0709	10.0488	12.5668	17.7081	21.7746	9.33925	17.2117	357.645	883.673	610.904	341.456	309.137	461.809	991.981	220.658	45.4459	19.1022	27.5074	10.674	30.8442	3.08928	17.4853	49.0082
47.2554	0.5877	0.442	0.7008	0.6371	0.3985	0.5568	0.4307	0.4657	0.6402	0.4909	0.4555	0.6222	0.581	0.6282	0.5755	0.5249	0.53	0.5277	0.4758	0.6435	0.6158	0.6416	0.6294	0.4316	13.6124	18.0996	12.8425	6.27845	0	34.1236	11.609	10.7365	378.007	902.424	663.008	393.764	311.532	447.31	936.577	207.659	22.6415	20.8452	14.7121	0	29.2303	21.8205	25.421	20.8526
47.5054	0.5913	0.4455	0.7005	0.6404	0.3932	0.5451	0.4265	0.4645	0.638	0.4936	0.4607	0.6244	0.5748	0.63	0.5781	0.5068	0.5308	0.5274	0.4734	0.635	0.6182	0.6394	0.6281	0.4241	6.76476	2.24467	9.99286	17.1768	-20.3459	16.5107	18.7573	4.3057	349.53	905.592	536.141	381.166	323.591	403.175	916.796	264.404	18.8395	30.3375	21.1238	11.0236	9.7056	14.0757	12.7368	35.369
47.7554	0.5934	0.4474	0.7022	0.6388	0.3904	0.5346	0.4195	0.4637	0.636	0.4939	0.4592	0.6219	0.5691	0.629	0.5732	0.4873	0.5329	0.5304	0.4743	0.6275	0.6198	0.633	0.6277	0.4172	10.1112	31.2919	5.69638	25.047	40.9836	16.835	26.2217	32.3485	327.044	888.844	564.024	374.658	279.389	422.894	954.292	215.473	31.9009	28.2805	63.2511	17.5299	22.5879	7.89889	14.3381	26.3663
48.0054	0.5909	0.4467	0.7	0.6407	0.3879	0.5335	0.4194	0.4626	0.6329	0.4932	0.4594	0.6266	0.5635	0.635	0.5736	0.4747	0.5359	0.5322	0.4808	0.626	0.6163	0.6252	0.6239	0.4115	8.46167	20.1477	8.57143	28.0943	36.0918	9.37207	19.0749	28.102	387.107	861.719	618.198	379.828	287.489	420.472	903.068	240.152	39.1864	46.9748	51.9967	9.58466	24.3388	25.5918	6.41128	60.7533

## Sheet: Fig. 2c
measurement:	growth (OD600)																normalized luminescence
strain:	pBolux (GT1867)								P-Bt-rpoD (GT1868)								pBolux (GT1867)								P-Bt-rpoD (GT1868)
time (hours) ↓ / rep:	1	2	3	4	5	6	7	8	1	2	3	4	5	6	7	8	1	2	3	4	5	6	7	8	1	2	3	4	5	6	7	8
0	0.1017	0.1037	0.0968	0.0979	0.1059	0.1103	0.1146	0.1148	0.0959	0.098	0.0966	0.1027	0.098	0.0976	0.0975	0.1024	275.32	366.442	247.934	204.29	481.586	444.243	933.682	740.418	4087.59	2989.8	3747.41	6611.49	8397.96	7961.07	8020.51	15752
0.25025	0.1077	0.106	0.1016	0.1049	0.112	0.1117	0.1105	0.1162	0.0958	0.0965	0.0953	0.1071	0.0987	0.0985	0.098	0.1101	705.664	915.094	541.339	743.565	919.643	707.252	1239.82	1075.73	4812.11	3886.01	4679.96	10756.3	6271.53	5969.54	6428.57	14632.1
0.50025	0.1087	0.1077	0.1054	0.108	0.1151	0.1159	0.1133	0.1194	0.0973	0.0958	0.0966	0.1096	0.0996	0.0989	0.0989	0.1147	699.172	631.384	664.137	407.407	686.36	578.085	1067.96	971.524	4193.22	3298.54	3157.35	8987.23	5140.56	4732.05	4509.61	12258.1
0.750306	0.1082	0.1098	0.1078	0.1114	0.1172	0.118	0.1151	0.1206	0.0955	0.0958	0.0954	0.1117	0.0995	0.0993	0.0995	0.1182	933.457	792.35	528.757	583.483	631.399	635.593	973.067	878.939	4230.37	3507.31	3008.39	8737.69	5437.19	4743.2	4804.02	12208.1
1.00031	0.1093	0.1097	0.1088	0.1124	0.1183	0.1183	0.1158	0.1222	0.0951	0.0955	0.0956	0.1115	0.1	0.0996	0.0999	0.1206	741.08	856.882	634.191	649.466	760.778	642.434	984.456	834.697	4353.31	2900.52	3002.09	8986.55	4560	4337.35	4754.76	11451.1
1.25033	0.1103	0.1102	0.1098	0.1126	0.1178	0.119	0.1152	0.1213	0.0951	0.0959	0.0953	0.1124	0.0999	0.0996	0.1001	0.1211	834.089	880.218	537.341	541.741	899.83	596.639	876.736	898.598	4006.31	3514.08	2528.86	8870.11	4634.64	4578.31	4725.27	10957.9
1.50036	0.1098	0.1111	0.1092	0.1132	0.1183	0.1191	0.1153	0.1206	0.0954	0.0964	0.0949	0.1125	0.0999	0.0997	0.0997	0.1211	819.672	1026.1	521.978	689.046	752.325	512.175	954.033	1011.61	3815.51	3195.02	2676.5	8693.33	4464.46	3711.13	4523.57	10908.3
1.75039	0.1099	0.1108	0.1089	0.1126	0.1175	0.1186	0.1147	0.1199	0.0962	0.097	0.0954	0.1122	0.1001	0.099	0.0994	0.1202	828.025	767.148	642.792	559.503	689.362	666.105	1115.95	925.771	3555.09	2938.14	2746.33	8467.02	4255.74	3767.68	4416.5	10865.2
2.00042	0.1099	0.1114	0.1083	0.1122	0.116	0.1165	0.1142	0.1191	0.097	0.0979	0.0952	0.1117	0.0997	0.0991	0.0995	0.1185	800.728	906.643	609.418	588.235	827.586	549.356	989.492	906.801	3670.1	2839.63	2594.54	8325.87	4082.25	3269.43	4412.06	10675.1
2.25044	0.1098	0.1114	0.1074	0.1107	0.1159	0.1159	0.1146	0.1185	0.0984	0.0991	0.0955	0.1107	0.1005	0.0994	0.1	0.1172	965.392	897.666	726.257	641.373	923.21	690.25	1064.57	1037.97	2886.18	2552.98	2921.47	8644.99	4139.3	3943.66	4280	11109.2
2.50047	0.1104	0.1119	0.1066	0.11	0.1162	0.1144	0.1153	0.1187	0.1005	0.1007	0.0964	0.1098	0.1013	0.1005	0.1006	0.1158	923.913	1027.7	562.852	581.818	946.644	725.524	988.725	1103.62	3104.48	2631.58	2883.82	8898	4254.69	3681.59	4204.77	11744.4
2.7505	0.1119	0.1134	0.1061	0.109	0.1176	0.1156	0.1177	0.1203	0.1028	0.1026	0.0972	0.1088	0.1025	0.1017	0.1018	0.1146	795.353	731.922	640.905	669.725	671.769	648.789	1138.49	897.756	2918.29	2358.67	2335.39	9283.09	3385.37	3706.98	4007.86	11893.5
3.00053	0.113	0.1158	0.106	0.1081	0.1193	0.1155	0.1204	0.1224	0.1061	0.1058	0.0988	0.1084	0.1044	0.1036	0.1032	0.1137	778.761	915.371	820.755	841.813	896.899	813.853	830.565	906.863	2704.99	2372.4	2489.88	9077.49	3524.9	3368.73	3701.55	12313.1
3.25056	0.1155	0.119	0.1064	0.1081	0.1226	0.1174	0.1242	0.1258	0.1097	0.1088	0.1004	0.1079	0.1066	0.1063	0.1054	0.1133	761.905	781.513	610.902	915.819	725.938	485.52	933.977	747.218	2288.06	2123.16	2241.04	9508.8	3142.59	2925.68	3671.73	11306.3
3.50056	0.1186	0.1233	0.1068	0.1084	0.1263	0.1202	0.129	0.1303	0.1142	0.1127	0.1027	0.1083	0.1102	0.1103	0.108	0.1135	801.012	729.927	720.974	618.081	601.742	607.321	844.961	752.111	2040.28	2014.2	1966.89	9270.55	2967.33	2701.72	3407.41	11638.8
3.75061	0.1231	0.1279	0.1083	0.109	0.1319	0.1239	0.135	0.1357	0.1194	0.1171	0.1054	0.1083	0.114	0.1149	0.112	0.115	609.261	539.484	655.586	706.422	667.172	629.54	600	663.228	1976.55	1639.62	1698.29	9418.28	2473.68	2315.06	2741.07	10495.6
4.00061	0.1271	0.133	0.1105	0.1118	0.1386	0.1277	0.1412	0.1411	0.1266	0.122	0.1081	0.1093	0.1182	0.1196	0.116	0.1164	645.161	556.391	615.385	787.12	569.986	587.314	743.626	715.804	1627.17	1688.53	1702.13	8179.32	2351.95	2474.92	2637.93	10128.9
4.25064	0.1314	0.1389	0.1139	0.1123	0.1461	0.1327	0.1486	0.1479	0.1316	0.1278	0.112	0.1115	0.123	0.1263	0.1209	0.1191	547.945	503.96	570.676	560.997	527.036	527.506	706.595	682.894	1588.15	1447.57	1410.71	7282.51	2284.55	2034.84	2456.58	9563.39
4.50067	0.1369	0.1452	0.1176	0.1157	0.1539	0.1388	0.1565	0.1547	0.1394	0.1346	0.1161	0.1136	0.1292	0.1333	0.1263	0.1219	474.799	475.207	603.741	449.438	597.791	533.141	543.131	627.02	1355.81	1166.42	1326.44	6575.7	2120.74	2093.02	2280.28	9934.37
4.75069	0.1426	0.1523	0.1215	0.1187	0.1619	0.1447	0.1647	0.1623	0.1475	0.142	0.1197	0.1162	0.1341	0.1416	0.133	0.1253	441.795	413.657	452.675	497.051	420.012	421.562	522.162	462.107	1105.09	1147.89	1203.01	6058.52	1789.71	1892.65	2315.79	9369.51
5.00069	0.1478	0.1592	0.1258	0.1222	0.1716	0.152	0.1741	0.1713	0.1557	0.1502	0.1245	0.1207	0.1407	0.1498	0.1389	0.1294	351.827	515.075	397.456	400.982	454.546	519.737	442.275	507.881	1008.35	1031.96	1004.02	5434.96	1698.65	1582.11	2095.03	8686.24
5.25075	0.1544	0.1669	0.1309	0.127	0.182	0.1607	0.1837	0.1803	0.1647	0.1597	0.1298	0.1256	0.148	0.1598	0.147	0.1347	369.171	323.547	351.413	433.071	494.505	435.594	457.267	432.612	777.171	864.12	801.233	5374.2	1628.38	1520.65	2142.86	8745.36
5.50078	0.162	0.1768	0.1362	0.1308	0.1929	0.1689	0.1945	0.1904	0.1732	0.17	0.1367	0.1292	0.1559	0.1697	0.1556	0.1401	456.79	322.398	352.423	443.425	347.33	361.161	411.311	430.672	842.956	841.177	760.79	5116.1	1866.58	1508.55	1748.07	7573.16
5.75081	0.17	0.1866	0.1424	0.1355	0.2046	0.1792	0.2053	0.2011	0.184	0.1811	0.142	0.1337	0.1636	0.1804	0.1651	0.146	388.235	235.798	330.056	391.144	391.007	345.982	404.286	412.73	739.13	839.315	1021.13	4712.04	1644.25	1130.82	1659.6	7335.62
6.00081	0.1766	0.1948	0.1486	0.1397	0.2164	0.1885	0.2171	0.2113	0.194	0.1919	0.1475	0.1375	0.1727	0.1929	0.1738	0.1523	345.413	359.343	282.638	314.961	374.307	323.607	492.86	421.202	814.433	677.436	725.424	4276.36	1372.32	1238.98	1501.73	7209.45
6.25086	0.1868	0.2055	0.1551	0.1441	0.2285	0.1983	0.2302	0.223	0.2036	0.2039	0.1558	0.1425	0.1813	0.2038	0.1834	0.1601	310.493	267.64	361.057	381.679	354.486	322.743	347.524	421.525	653.242	495.341	783.055	4084.21	1373.41	1079.49	1423.12	7108.06
6.50086	0.196	0.2162	0.1624	0.15	0.2403	0.2096	0.2425	0.2351	0.2132	0.2157	0.165	0.1476	0.1911	0.219	0.1933	0.1682	250	175.763	289.409	240	341.24	357.824	362.887	438.111	675.422	519.24	672.727	4085.37	1198.33	1118.72	1401.97	6391.2
6.75092	0.2053	0.2273	0.1692	0.1537	0.252	0.2198	0.2559	0.2475	0.2243	0.2278	0.1745	0.1529	0.2006	0.2316	0.2055	0.176	224.062	272.767	325.059	344.828	257.937	213.831	347.792	270.707	637.539	566.286	578.797	4205.36	962.114	928.325	1289.54	6221.59
7.00092	0.2125	0.237	0.1775	0.1578	0.2632	0.2312	0.2701	0.2608	0.233	0.241	0.1799	0.1593	0.2109	0.2414	0.218	0.1846	291.765	248.945	287.324	380.228	262.158	242.214	325.805	272.239	557.94	626.556	605.892	3791.59	1043.15	890.638	1188.07	6078.01
7.25097	0.2231	0.248	0.1849	0.1639	0.2755	0.2421	0.285	0.2746	0.2453	0.2544	0.1874	0.1643	0.2227	0.2552	0.23	0.1936	286.867	241.935	221.742	237.95	257.713	260.223	238.596	200.291	599.266	452.044	576.307	3590.99	942.973	771.944	1082.61	5557.85
7.50097	0.2327	0.2588	0.1927	0.1688	0.2861	0.2531	0.2998	0.2883	0.2553	0.267	0.1962	0.1698	0.2323	0.2656	0.2465	0.2029	193.382	177.743	171.251	272.512	255.155	221.256	243.496	228.928	575.793	494.382	621.814	3457.01	727.508	794.428	969.574	5431.25
7.75103	0.2431	0.2687	0.1999	0.1727	0.2975	0.2643	0.3158	0.302	0.2675	0.2811	0.205	0.1754	0.2437	0.278	0.2629	0.2129	189.222	163.751	260.13	277.939	154.622	234.582	161.495	188.742	467.29	426.894	556.098	3209.81	841.198	730.216	912.895	4673.56
8.00103	0.2533	0.2787	0.2082	0.1761	0.3059	0.2734	0.3316	0.3154	0.2776	0.2936	0.2129	0.1815	0.2545	0.2875	0.281	0.2234	189.499	215.285	196.926	266.894	284.407	281.639	193.004	142.676	497.118	395.095	432.128	2920.11	648.33	733.913	893.239	4923.9
8.25108	0.2647	0.2897	0.2164	0.1823	0.3146	0.2838	0.3469	0.3303	0.29	0.3059	0.2232	0.188	0.2652	0.2969	0.3022	0.2345	173.782	182.948	180.222	213.933	165.289	179.704	207.553	175.598	472.414	470.742	434.588	2925.53	735.294	660.155	704.831	4208.95
8.50108	0.2737	0.3005	0.2245	0.1868	0.3236	0.2939	0.3631	0.3441	0.3012	0.319	0.2306	0.1937	0.2768	0.3068	0.3201	0.2459	186.335	202.995	204.9	203.426	234.858	176.931	203.801	215.054	348.606	357.367	394.623	2906.56	747.832	671.447	702.905	4339.16
8.75111	0.2876	0.314	0.2332	0.1935	0.3316	0.3047	0.3721	0.3598	0.31	0.3304	0.2428	0.2012	0.2885	0.3184	0.3402	0.2608	128.651	124.204	150.086	201.55	238.239	193.633	147.81	158.421	370.968	363.196	395.387	2723.66	613.518	668.97	711.346	3976.23
9.00111	0.3003	0.3273	0.243	0.1992	0.3416	0.3157	0.3859	0.3754	0.3214	0.3417	0.2532	0.209	0.299	0.3286	0.3694	0.2782	139.86	113.046	259.259	185.743	120.023	190.054	114.019	141.183	345.364	336.553	422.591	2746.41	501.672	538.649	552.247	3619.7
9.25117	0.3132	0.3414	0.2526	0.2077	0.3486	0.326	0.3934	0.3901	0.3317	0.3546	0.2687	0.2177	0.3095	0.3393	0.3896	0.2964	140.485	108.377	91.053	154.068	186.46	165.644	132.181	130.736	304.492	318.669	372.162	2287.55	607.431	533.451	556.981	3464.91
9.50117	0.327	0.3578	0.2623	0.2154	0.357	0.3348	0.3996	0.407	0.3421	0.3664	0.2812	0.2259	0.3191	0.3509	0.4065	0.3168	125.382	131.358	163.934	204.271	162.465	146.356	152.653	135.135	274.774	327.511	366.287	2549.8	513.946	575.663	494.465	3226.01
9.75122	0.3384	0.3709	0.2702	0.2231	0.366	0.3429	0.4068	0.4231	0.3542	0.3779	0.2907	0.2346	0.3298	0.3605	0.4183	0.338	115.248	107.846	129.534	161.363	117.486	125.401	147.493	118.175	285.15	306.959	282.078	2173.91	460.885	513.176	411.188	2923.08
10.0012	0.3493	0.3857	0.2824	0.2338	0.3748	0.3551	0.4136	0.4398	0.3624	0.3878	0.3071	0.2469	0.3402	0.3722	0.4299	0.3604	123.103	82.966	173.513	179.641	184.098	137.989	135.397	81.8554	270.419	296.545	384.24	2029.16	490.888	440.623	523.378	2641.51
10.2513	0.3607	0.4003	0.2949	0.2446	0.3854	0.3646	0.4234	0.4558	0.3719	0.3987	0.3251	0.2619	0.3521	0.3834	0.44	0.3811	113.668	54.9588	152.594	143.091	101.194	112.452	127.539	107.503	250.067	260.848	218.394	1962.58	479.977	464.267	447.727	2498.03
10.5013	0.3704	0.4135	0.3054	0.2547	0.3941	0.3731	0.4323	0.4698	0.3817	0.4087	0.3391	0.2707	0.3622	0.3936	0.4482	0.4003	99.892	70.133	91.683	180.605	76.1228	150.094	129.54	108.557	227.928	274.04	256.562	1806.43	383.766	431.911	457.385	2435.67
10.7513	0.3811	0.4292	0.3183	0.2688	0.4027	0.386	0.4442	0.4863	0.3914	0.4169	0.3536	0.285	0.3736	0.4067	0.4539	0.4194	83.9675	74.5573	94.2507	186.012	144.028	82.9016	67.5371	98.7045	260.603	244.663	260.181	1870.17	422.912	449.963	405.376	2145.92
11.0013	0.392	0.4422	0.329	0.2825	0.4135	0.3952	0.4467	0.5049	0.4012	0.4222	0.3715	0.2975	0.3838	0.4181	0.4601	0.4363	94.3878	40.7056	72.9483	184.071	103.99	151.822	94.0228	79.2236	241.775	281.857	247.645	1744.54	440.334	432.911	473.81	2007.79
11.2514	0.4008	0.4522	0.3399	0.2947	0.4207	0.4076	0.4589	0.5156	0.4095	0.4309	0.3866	0.3072	0.3962	0.4305	0.463	0.4529	79.8403	33.1712	117.682	128.945	87.9487	98.1354	74.0902	65.9426	244.2	269.204	219.865	1432.29	383.645	425.087	473.002	2055.64
11.5014	0.4098	0.4656	0.3521	0.3101	0.4326	0.4169	0.467	0.5347	0.4169	0.4353	0.4011	0.322	0.4059	0.4415	0.4602	0.4686	63.4456	42.9553	71.0025	141.89	69.3481	76.757	83.5118	57.9764	223.075	268.78	194.465	1372.67	475.487	425.821	438.94	2055.06
11.7514	0.4181	0.4763	0.3679	0.3244	0.4432	0.4276	0.4802	0.5449	0.4254	0.4409	0.4117	0.3354	0.4196	0.4517	0.4602	0.4835	33.4848	54.5874	73.3895	104.809	112.816	70.159	68.7214	51.3856	230.371	260.83	233.179	1434.11	309.819	418.419	423.729	1869.7
12.0014	0.4264	0.4865	0.3796	0.338	0.4522	0.4387	0.4887	0.5601	0.4348	0.443	0.4184	0.3476	0.427	0.4617	0.4506	0.497	72.7017	41.11	97.471	94.6746	101.725	45.5892	77.7573	55.3473	197.792	227.991	231.836	1268.7	372.365	314.057	457.168	1547.28
12.2515	0.4356	0.4955	0.3911	0.3504	0.4637	0.4526	0.4998	0.5708	0.4434	0.446	0.4246	0.3637	0.4386	0.474	0.4435	0.5075	66.5748	54.4904	63.9223	125.571	36.6616	66.2837	50.02	38.5424	160.126	275.785	200.188	1322.52	410.397	373.418	444.194	1576.36
12.5015	0.4414	0.5048	0.4045	0.3634	0.4727	0.4623	0.5141	0.5779	0.449	0.4476	0.4288	0.3784	0.4489	0.4812	0.4411	0.5196	31.7173	35.6577	74.1656	68.7947	44.4256	54.0774	38.9029	25.9561	191.537	232.35	212.22	1094.08	425.485	396.924	455.679	1626.25
12.7516	0.4522	0.5135	0.4161	0.3785	0.4826	0.4746	0.5293	0.5878	0.4566	0.4509	0.4332	0.3953	0.4577	0.4885	0.4374	0.5274	59.7081	27.2639	40.8556	76.6182	51.8027	54.783	39.675	39.129	199.299	217.343	177.747	1062.48	391.086	360.287	422.954	1465.68
13.0016	0.4559	0.5226	0.4246	0.3906	0.4948	0.4831	0.539	0.5964	0.4633	0.4526	0.4348	0.4117	0.4701	0.4982	0.4357	0.5373	28.515	36.3567	49.4583	51.2033	86.9038	68.3088	22.2634	28.5044	198.575	269.554	218.491	1022.59	380.77	357.286	436.08	1427.51
13.2516	0.4632	0.5308	0.4365	0.4047	0.5024	0.4922	0.5518	0.6058	0.4683	0.4552	0.4388	0.4261	0.4762	0.5064	0.4371	0.5472	58.2902	54.6345	61.8557	61.7741	51.7516	44.6973	34.4328	62.727	190.049	289.982	193.71	988.031	396.892	323.855	466.712	1376.1
13.5016	0.4702	0.5367	0.4446	0.4193	0.5158	0.5013	0.563	0.6143	0.4755	0.4566	0.4408	0.4404	0.4833	0.5129	0.4402	0.5553	19.1408	24.2221	62.978	42.9287	75.6107	31.917	58.6146	35.8131	195.584	267.192	195.1	792.461	320.712	370.443	488.414	1253.38
13.7516	0.4782	0.5451	0.455	0.4322	0.5231	0.5079	0.5773	0.6176	0.4814	0.4593	0.4436	0.4531	0.492	0.5209	0.444	0.5627	27.1853	29.3524	63.7363	30.0787	32.4986	25.5956	48.5016	38.8601	159.95	254.736	193.868	801.148	394.309	351.315	355.856	1204.9
14.0016	0.4854	0.551	0.4628	0.4438	0.5329	0.5193	0.5881	0.624	0.49	0.4609	0.4485	0.4641	0.5003	0.5262	0.4476	0.5695	57.6844	19.9637	43.2152	49.5719	33.7775	57.7701	44.2102	38.4615	179.592	243.003	209.588	676.578	377.773	362.98	413.315	1115.01
14.2517	0.4932	0.5572	0.4695	0.4563	0.5426	0.5288	0.6018	0.6318	0.4939	0.462	0.4473	0.4782	0.5069	0.5352	0.4511	0.5742	44.6067	32.3044	36.2087	72.3208	47.9174	41.6036	33.2336	47.4834	188.297	246.753	185.558	713.091	378.773	355.007	374.64	1156.39
14.5017	0.4976	0.5646	0.4795	0.4679	0.5519	0.5386	0.6102	0.6383	0.5004	0.4649	0.4476	0.4915	0.5158	0.5426	0.4569	0.5808	20.0965	33.6521	22.9406	64.1163	47.11	51.9866	26.2209	59.5331	133.893	253.818	147.453	598.169	387.747	355.695	409.28	1041.67
14.7517	0.5029	0.5705	0.4857	0.4755	0.5598	0.548	0.6197	0.644	0.5042	0.4672	0.4493	0.4995	0.5207	0.5485	0.4619	0.5867	23.8616	1.75285	32.9421	14.7213	32.1543	23.7226	33.8874	32.6087	152.717	220.462	153.572	528.529	364.893	328.168	448.149	1032.9
15.0017	0.5106	0.5782	0.4935	0.4874	0.5731	0.5589	0.6378	0.6514	0.5083	0.4683	0.4516	0.5091	0.5286	0.5549	0.4682	0.5902	31.3357	15.5655	26.3424	24.6204	38.3877	33.9954	50.1725	38.3789	149.518	234.892	212.577	528.383	406.735	329.789	375.908	1052.19
15.2518	0.5143	0.5816	0.5038	0.496	0.5789	0.5704	0.6484	0.6531	0.5146	0.4714	0.4516	0.5191	0.5344	0.5611	0.4747	0.5931	34.999	13.7552	19.8492	32.2581	48.3676	29.8037	30.8452	29.092	143.801	296.988	168.291	558.659	351.796	349.314	402.359	979.599
15.5018	0.5235	0.5875	0.5092	0.5032	0.589	0.5755	0.6546	0.6527	0.5189	0.4732	0.4522	0.5249	0.5409	0.5653	0.482	0.5939	19.1022	0	37.3134	65.5803	20.3735	50.391	38.1913	26.0457	158.027	268.385	203.45	493.427	382.695	343.181	398.34	961.441
15.7519	0.5332	0.5936	0.5151	0.5086	0.5963	0.5866	0.6657	0.6584	0.525	0.4765	0.4547	0.5335	0.5452	0.5725	0.4874	0.5958	5.62641	25.2695	36.886	45.2222	30.1862	28.9806	43.5632	22.7825	123.809	184.68	233.121	434.864	410.858	335.371	381.617	918.093
16.0019	0.5389	0.5989	0.5224	0.516	0.6042	0.5981	0.6732	0.6611	0.5268	0.4781	0.4542	0.542	0.5544	0.576	0.4928	0.5995	22.2676	23.3762	34.4564	29.0698	21.516	23.4075	25.2525	13.6137	113.895	221.711	195.949	481.55	425.685	265.625	377.435	862.385
16.2519	0.5444	0.6037	0.5299	0.5221	0.609	0.6046	0.6809	0.6636	0.5348	0.48	0.4542	0.5495	0.5535	0.5791	0.4971	0.5993	16.532	8.28226	15.0972	13.4074	34.4828	36.3877	24.967	27.1248	119.671	229.167	158.52	376.706	440.831	321.188	394.287	835.975
16.5019	0.551	0.6094	0.5368	0.532	0.6173	0.615	0.6908	0.6665	0.5351	0.4813	0.4539	0.5577	0.5582	0.5878	0.5036	0.6008	7.25953	8.20479	9.31446	28.1955	27.5393	22.7642	37.6375	7.50188	140.161	222.315	174.047	381.926	401.29	345.356	413.026	840.546
16.752	0.5573	0.6129	0.5409	0.5362	0.6247	0.6217	0.6952	0.6693	0.5435	0.4823	0.4544	0.5628	0.5619	0.5908	0.5069	0.606	3.58873	29.3686	25.8828	31.7046	36.8177	32.1699	25.8918	25.3997	147.194	315.156	180.458	458.422	428.902	343.602	345.236	787.129
17.002	0.5622	0.6184	0.5446	0.5397	0.6268	0.6295	0.703	0.6721	0.543	0.4834	0.4542	0.5694	0.5656	0.5966	0.5147	0.607	21.3447	17.7878	29.3794	42.6163	43.0759	41.3026	21.3371	28.2696	149.171	295.821	178.335	447.84	431.4	346.966	338.061	815.486
17.252	0.5662	0.6229	0.5523	0.5453	0.634	0.6358	0.7103	0.6692	0.5457	0.4859	0.4537	0.5752	0.5692	0.5981	0.5173	0.6087	38.8555	14.4485	14.4849	44.0125	28.3912	42.4662	32.3807	11.9546	177.753	279.893	224.818	453.755	453.268	341.08	361.492	801.709
17.502	0.5711	0.6255	0.5563	0.5512	0.6448	0.6429	0.7215	0.6746	0.5496	0.4872	0.4515	0.5809	0.5757	0.6063	0.526	0.6122	14.0081	11.1911	14.3807	18.1422	40.3226	24.8872	20.79	25.2001	132.824	240.148	203.765	378.723	453.361	308.428	336.502	702.385
17.7521	0.5775	0.6313	0.5647	0.5583	0.6497	0.6527	0.7253	0.6745	0.5527	0.4901	0.4539	0.5871	0.5759	0.6114	0.5282	0.6145	0	1.58403	19.4794	14.3292	6.15669	4.59629	24.8173	23.7213	151.981	250.969	178.453	352.58	493.141	354.923	331.314	761.595
18.0021	0.5839	0.6345	0.5674	0.5563	0.6529	0.6572	0.7318	0.6731	0.5562	0.4904	0.4523	0.5927	0.5814	0.6144	0.535	0.6157	20.5515	-11.0323	8.81213	21.5711	26.0377	16.7377	15.0314	8.91398	176.196	287.52	187.928	344.188	445.476	366.211	323.365	664.284
18.2521	0.587	0.64	0.5747	0.5578	0.6579	0.6612	0.7388	0.6769	0.5589	0.4927	0.4535	0.5977	0.585	0.6169	0.5385	0.6206	15.3322	29.6875	33.0607	32.2696	18.2399	16.6364	13.5355	11.8186	152.084	336.919	257.993	386.481	464.957	265.845	349.118	642.926
18.5021	0.594	0.6443	0.5816	0.562	0.6619	0.6694	0.7393	0.6769	0.5625	0.4934	0.4526	0.6023	0.5865	0.6229	0.5409	0.6227	0	21.729	8.59697	21.3523	40.7917	22.4081	25.7	25.1145	160	316.173	212.108	351.984	419.437	353.187	329.081	682.512
18.7522	0.5958	0.6466	0.5849	0.5624	0.6667	0.6755	0.7478	0.6733	0.5653	0.4968	0.4502	0.6068	0.5915	0.6261	0.5479	0.6235	-3.35683	-3.0931	6.83878	8.89047	32.9984	32.5685	36.1059	20.7931	196.356	299.92	293.203	331.246	444.632	314.646	306.625	657.578
19.0022	0.602	0.6491	0.5906	0.5642	0.6702	0.6829	0.7557	0.6741	0.5676	0.4969	0.4516	0.6105	0.5949	0.6315	0.554	0.6238	21.5947	13.8653	11.8523	21.2691	20.8893	30.7512	23.819	32.6361	167.371	414.57	294.508	350.532	443.772	364.212	377.256	613.979
19.2522	0.6086	0.6505	0.5988	0.5615	0.6725	0.6894	0.76	0.676	0.5703	0.4983	0.4535	0.6148	0.5983	0.6363	0.559	0.6292	24.6467	10.7609	15.0301	3.56189	34.2007	39.1645	6.57895	25.1479	203.402	425.447	224.917	351.334	519.806	290.743	343.471	707.247
19.5023	0.6114	0.6548	0.6008	0.5641	0.6788	0.695	0.7583	0.6739	0.5719	0.5003	0.4545	0.6187	0.6006	0.6409	0.5599	0.6294	17.9915	27.4893	24.9667	24.8183	11.7855	20.1439	21.0998	23.7424	201.084	403.758	246.425	400.841	521.145	374.473	298.268	584.684
19.7523	0.6144	0.6597	0.6055	0.5629	0.6824	0.7023	0.7642	0.6717	0.5746	0.5019	0.454	0.6228	0.6034	0.6442	0.5633	0.6304	0	0	-1.65153	21.3182	24.9121	5.69557	23.554	35.7302	191.438	490.137	284.141	327.553	492.211	355.48	397.657	539.34
20.0023	0.6209	0.6666	0.6106	0.558	0.6871	0.7108	0.7686	0.6732	0.5788	0.5048	0.4562	0.6272	0.6061	0.6478	0.5679	0.6351	14.4951	7.50075	9.8264	19.7133	10.1877	19.6961	14.3117	16.3399	229.786	520.998	217.01	342.793	458.67	342.698	332.805	581.011
20.2523	0.6271	0.6677	0.616	0.5531	0.6897	0.7163	0.7757	0.6699	0.5809	0.5038	0.4564	0.6296	0.6071	0.6524	0.574	0.6324	4.78393	11.9814	9.74026	25.3119	20.2987	25.1291	18.0482	23.8842	242.727	466.455	221.297	330.368	487.564	369.405	315.331	588.235
20.5023	0.6279	0.6741	0.6189	0.5549	0.6913	0.7217	0.7783	0.671	0.5822	0.5063	0.4528	0.6325	0.6115	0.655	0.5771	0.6344	12.7409	35.603	24.2366	28.834	26.0379	44.3398	23.1273	13.4128	233.597	497.729	273.852	396.838	475.879	331.298	337.896	598.991
20.7524	0.6337	0.6764	0.6234	0.5462	0.6923	0.7273	0.7801	0.6673	0.5856	0.5056	0.4583	0.6356	0.6133	0.6551	0.5816	0.6385	-3.15607	1.47842	11.2287	1.83083	20.2224	31.6238	29.4834	16.4843	186.134	454.905	327.296	398.049	521.768	361.777	378.267	526.233
21.0024	0.6366	0.6815	0.6269	0.5324	0.697	0.7333	0.7908	0.661	0.5866	0.505	0.4559	0.6391	0.6152	0.6578	0.5858	0.6338	20.421	23.4776	9.5709	22.5394	27.2597	16.3644	24.0263	30.2572	233.549	467.327	263.216	405.257	486.021	348.13	360.191	601.136
21.2524	0.642	0.6855	0.6335	0.5268	0.6992	0.737	0.7914	0.6688	0.5879	0.5024	0.4574	0.643	0.6212	0.661	0.5874	0.6399	28.0374	17.5055	14.2068	36.0668	31.4645	16.2822	8.84508	19.4378	268.753	513.535	332.313	437.014	505.473	325.265	369.425	684.482
21.5024	0.6456	0.6903	0.6374	0.517	0.7004	0.7416	0.794	0.6647	0.5925	0.5067	0.4611	0.6458	0.6234	0.6679	0.5931	0.6403	20.1363	21.7297	0	32.882	34.2661	33.7109	23.9295	13.5399	249.789	522.992	344.828	450.604	473.211	374.308	264.711	566.922
21.7525	0.6504	0.6969	0.6424	0.5161	0.7009	0.7474	0.7975	0.6613	0.5945	0.5071	0.4623	0.6511	0.6246	0.6697	0.5975	0.638	10.7626	17.2191	3.11333	32.9393	32.815	14.7177	26.3323	9.07304	264.087	530.467	287.692	437.721	485.111	356.876	378.243	565.831
22.0025	0.6512	0.7009	0.6457	0.5034	0.6996	0.7512	0.7963	0.6622	0.5955	0.5109	0.4645	0.6547	0.6284	0.6729	0.6007	0.6454	12.285	19.9743	13.9384	35.7569	25.729	7.98722	16.3255	7.55059	310.663	589.156	322.928	464.335	490.134	356.665	377.892	581.035
22.2526	0.6563	0.7061	0.6503	0.4892	0.7011	0.7548	0.8022	0.6623	0.5967	0.511	0.4634	0.6572	0.6292	0.676	0.6023	0.6447	12.1896	22.6597	13.8398	94.0311	19.9686	10.5988	9.97258	16.6088	313.39	575.342	369.012	433.658	481.564	396.45	383.53	587.87
22.5026	0.6609	0.7105	0.6549	0.4801	0.7024	0.7582	0.8081	0.6675	0.5965	0.5085	0.4647	0.6619	0.6332	0.6805	0.6062	0.6459	30.2618	28.1492	18.3234	18.7461	19.9317	11.8702	6.18735	7.49064	298.407	633.235	367.979	453.241	500.632	296.841	362.916	579.037
22.7526	0.6656	0.7139	0.6569	0.4747	0.7045	0.7583	0.8057	0.6632	0.5993	0.5111	0.4668	0.6668	0.6354	0.682	0.608	0.6476	12.0192	19.6106	24.3568	56.878	35.4862	13.1874	24.8231	25.6333	300.35	661.319	329.906	452.909	431.224	353.372	409.539	580.605
23.0026	0.6671	0.7183	0.6581	0.4674	0.7063	0.7655	0.8098	0.6654	0.6026	0.5118	0.4673	0.6703	0.6377	0.6821	0.6117	0.6503	5.9961	26.4513	13.6757	34.2319	2.83166	15.676	-4.93949	12.0228	321.938	617.429	359.512	487.841	462.6	366.515	348.21	507.458
23.2526	0.673	0.7217	0.6641	0.459	0.705	0.7697	0.8106	0.6667	0.6025	0.5126	0.4721	0.6739	0.6393	0.6855	0.6123	0.6485	8.91531	16.6274	19.5754	61.0022	28.3688	11.6929	19.7385	10.4995	338.589	661.334	449.057	436.267	563.116	350.109	344.602	575.173
23.5027	0.6787	0.7254	0.6639	0.4545	0.7054	0.7723	0.812	0.6644	0.6039	0.5111	0.4717	0.6776	0.6405	0.689	0.6155	0.6515	19.1543	11.0284	16.5688	68.2068	25.5174	18.1277	14.7783	21.0716	332.837	692.624	394.318	510.626	501.171	343.977	341.186	551.036
23.7527	0.6802	0.7308	0.6699	0.4466	0.6996	0.7746	0.8143	0.6633	0.6073	0.5153	0.4757	0.6805	0.6417	0.6917	0.6187	0.6521	11.7613	4.10509	28.3624	60.4568	20.0114	27.1108	20.8768	18.0914	335.913	673.394	380.492	479.06	450.366	348.417	292.549	501.457
24.0027	0.6836	0.7354	0.6722	0.4452	0.7	0.7764	0.8139	0.6581	0.6077	0.5126	0.4788	0.6841	0.6439	0.6964	0.6204	0.6493	8.77706	2.71961	16.3642	6.73855	20	11.592	18.4298	16.7148	269.87	723.761	329.992	480.924	475.229	380.528	332.044	537.502
24.2527	0.6852	0.7384	0.6707	0.4392	0.7032	0.778	0.8214	0.6604	0.6109	0.5162	0.4787	0.6889	0.6463	0.6955	0.6271	0.6571	8.75657	13.5428	2.98196	56.9217	14.2207	12.8535	9.73947	0	351.94	695.467	350.95	510.959	468.822	349.389	317.334	485.466
24.5028	0.6911	0.7421	0.6744	0.4347	0.7061	0.7807	0.8216	0.6662	0.6103	0.5172	0.4805	0.6907	0.6486	0.6963	0.6278	0.6547	24.5985	16.1703	26.6904	64.4122	15.5785	11.5281	15.8228	10.5074	350.647	784.996	399.584	495.15	479.494	318.828	331.316	464.335
24.7528	0.6951	0.747	0.6777	0.4307	0.7009	0.7852	0.8139	0.6587	0.6114	0.5179	0.4824	0.6936	0.6507	0.7042	0.6283	0.6561	18.7023	18.7416	19.1825	44.1142	35.6684	16.5563	36.8596	21.254	332.025	768.488	429.104	536.332	456.432	310.991	310.361	583.753
25.0028	0.6952	0.7487	0.6773	0.4324	0.7022	0.779	0.8175	0.6654	0.6131	0.518	0.4865	0.6987	0.655	0.6999	0.6314	0.6576	14.3843	24.0417	20.6703	48.5661	19.9373	6.41849	2.44648	22.5428	389.822	743.243	413.155	526.692	477.863	341.477	305.67	433.394
25.2529	0.6963	0.7526	0.6798	0.4306	0.6979	0.7898	0.8166	0.6591	0.6155	0.52	0.4865	0.7022	0.6548	0.7073	0.6332	0.6575	2.87233	5.31491	25.0074	51.0915	2.86574	20.2583	11.0213	24.2755	359.058	675	404.933	459.983	447.465	309.628	344.283	520.152
25.5029	0.7073	0.7542	0.6819	0.4289	0.7012	0.7924	0.819	0.6615	0.6169	0.5195	0.4879	0.7041	0.6568	0.7084	0.6367	0.6594	21.2074	6.62954	20.5309	37.3047	27.0964	16.4059	9.76801	9.07029	361.485	762.271	393.523	482.886	470.463	354.32	310.978	489.839
25.7529	0.7038	0.76	0.6825	0.4267	0.7026	0.7977	0.8217	0.6642	0.6171	0.5229	0.4895	0.709	0.6619	0.7111	0.6393	0.6599	8.52515	15.7895	43.956	35.1535	22.7726	6.26802	17.0378	19.5724	384.054	778.351	426.966	562.764	459.284	322.036	314.406	518.26
26.0029	0.7168	0.7627	0.6889	0.43	0.6974	0.7956	0.8171	0.6611	0.6203	0.5252	0.4964	0.7136	0.6631	0.7168	0.6404	0.6653	12.5558	15.7336	15.9675	58.1395	17.2068	7.54148	18.3576	0	411.091	797.791	419.017	568.946	455.437	355.748	295.128	471.967
26.253	0.7151	0.7635	0.686	0.4281	0.6941	0.7969	0.8154	0.6595	0.6225	0.5259	0.4985	0.7135	0.665	0.7173	0.6436	0.6599	15.3825	20.9561	24.7813	63.0694	24.4921	18.8229	9.81114	6.0652	332.53	779.616	421.264	522.775	437.594	347.135	307.644	447.037
26.503	0.7195	0.7697	0.69	0.4247	0.6977	0.8	0.8193	0.6622	0.6234	0.5271	0.4985	0.7165	0.6675	0.721	0.6464	0.665	6.94927	19.4881	15.942	30.6098	21.4992	20	18.3083	4.53035	409.047	849.934	427.282	521.982	410.487	357.836	344.988	544.361
26.753	0.7234	0.7732	0.6937	0.4193	0.6961	0.7999	0.8195	0.6574	0.6224	0.5276	0.5009	0.72	0.6701	0.7215	0.6492	0.6613	17.9707	12.9333	24.5063	57.2383	14.3658	16.252	14.6431	31.944	412.918	784.685	417.249	536.111	467.094	361.746	328.096	464.237
27.0031	0.726	0.7757	0.6931	0.4216	0.6895	0.8011	0.8182	0.6586	0.6261	0.5297	0.5013	0.7223	0.6702	0.7275	0.6502	0.6658	23.416	0	12.9851	54.5541	7.25163	13.7311	15.8885	15.1837	359.368	802.341	396.968	574.553	408.833	318.9	304.522	461.099
27.2531	0.734	0.7776	0.6937	0.4222	0.6923	0.8	0.8214	0.6627	0.6294	0.5302	0.5042	0.7271	0.6765	0.727	0.654	0.6638	2.7248	15.4321	20.1816	35.5282	27.4447	12.5	12.1743	12.0718	392.437	792.154	470.052	536.377	390.244	365.887	275.229	471.528
27.5031	0.7307	0.781	0.6954	0.4178	0.6875	0.8053	0.8156	0.6573	0.626	0.5324	0.512	0.7266	0.6746	0.7292	0.6574	0.6675	1.36855	1.28041	23.0083	33.5089	21.8182	22.3519	12.2609	28.9061	445.687	792.637	431.641	550.509	471.39	345.584	299.665	446.442
27.7531	0.7337	0.7847	0.6985	0.4201	0.6843	0.8071	0.8174	0.6556	0.6287	0.5343	0.5106	0.7299	0.6768	0.7319	0.6612	0.6662	14.9925	8.92061	22.9062	52.3685	18.9975	14.8681	11.0105	6.10128	381.74	699.981	458.284	552.13	359.043	378.467	332.728	441.309
28.0032	0.7357	0.7878	0.695	0.4184	0.6837	0.8043	0.8138	0.6569	0.6278	0.5358	0.5119	0.7317	0.6802	0.7301	0.6642	0.6647	10.874	8.8855	0	45.4111	35.1031	19.8931	2.45761	24.3568	425.295	813.736	418.05	546.672	391.062	325.983	305.631	466.376
28.2532	0.7344	0.7886	0.6911	0.4214	0.6792	0.8097	0.8059	0.6581	0.6316	0.537	0.5126	0.7359	0.684	0.736	0.6622	0.6684	10.8933	19.021	10.1288	28.4765	23.5571	9.8802	16.131	19.7538	444.902	828.678	474.054	576.165	406.433	331.522	312.594	423.399
28.5032	0.7376	0.7936	0.6953	0.4211	0.6759	0.8131	0.8142	0.6609	0.6307	0.5377	0.5143	0.7354	0.6854	0.7392	0.6675	0.672	2.7115	12.6008	14.3823	61.7431	1.47951	2.45972	11.0538	6.05235	429.681	797.843	484.153	554.8	437.701	346.32	260.674	465.774
28.7532	0.7472	0.7935	0.6997	0.4208	0.6736	0.8061	0.8144	0.6531	0.6332	0.5388	0.5172	0.739	0.687	0.7418	0.673	0.6634	12.045	22.6843	14.2918	54.6578	19.2993	14.8865	17.1906	10.7181	524.321	922.42	587.78	694.181	422.125	346.455	307.578	459.753
29.0033	0.7391	0.7965	0.6927	0.4226	0.6696	0.8109	0.8065	0.6511	0.6324	0.5414	0.5167	0.7416	0.6895	0.7425	0.672	0.6723	20.295	30.1318	25.9853	47.3261	19.4146	14.7984	-4.9597	1.53586	502.846	879.202	539.965	569.04	390.138	329.966	250	428.38
29.2533	0.7483	0.8001	0.6915	0.4224	0.6729	0.8122	0.8025	0.6525	0.6329	0.5415	0.516	0.7433	0.6925	0.7457	0.6725	0.6686	22.7182	6.24922	24.5842	44.9811	20.8055	19.6996	4.98442	26.0536	436.088	825.485	519.38	539.486	382.671	340.62	281.041	436.733
29.5033	0.7467	0.8005	0.6897	0.4237	0.6674	0.8156	0.8025	0.652	0.6352	0.545	0.5201	0.7442	0.6936	0.7457	0.6755	0.6695	10.7138	14.9906	20.2987	54.2837	25.472	7.35655	3.73832	6.13497	454.975	855.046	446.068	558.99	354.671	327.209	276.832	418.223
29.7533	0.7502	0.804	0.6969	0.4247	0.6673	0.8138	0.8031	0.6522	0.6362	0.5447	0.5232	0.742	0.6974	0.7507	0.6747	0.6718	26.6596	34.8259	22.9588	84.7657	23.9772	14.7456	19.9228	6.13309	465.262	829.814	481.651	598.383	460.281	355.668	302.357	439.119
30.0034	0.7525	0.8084	0.7037	0.4259	0.6629	0.8105	0.7976	0.6563	0.6357	0.5477	0.5292	0.7458	0.698	0.7512	0.6739	0.672	10.6312	0	0	37.5675	31.679	22.2085	12.5376	21.3317	448.325	790.579	481.859	529.633	351.003	362.087	255.231	401.786
30.2534	0.7475	0.8083	0.6959	0.427	0.6612	0.811	0.7974	0.6385	0.6362	0.5473	0.5282	0.7456	0.6992	0.7501	0.6774	0.6651	12.0401	13.6088	18.6808	23.4192	16.6364	16.0296	7.52445	20.3602	484.125	791.157	460.053	556.599	390.446	330.623	307.056	427.003
30.5034	0.7528	0.8101	0.6952	0.4275	0.6607	0.8106	0.7903	0.6387	0.6382	0.5472	0.5293	0.7416	0.7007	0.7521	0.6749	0.6693	7.97025	8.64091	10.069	32.7485	27.2438	7.40193	13.9188	15.6568	454.403	840.643	498.772	515.102	418.153	337.721	297.822	410.877
30.7534	0.7591	0.8142	0.699	0.428	0.6614	0.8129	0.7932	0.641	0.6387	0.5469	0.5306	0.7414	0.7024	0.7542	0.682	0.6697	6.58675	25.7922	21.4592	23.3645	15.1194	25.8334	2.52143	35.8814	454.047	795.392	484.357	604.262	344.533	308.937	285.924	456.921
31.0035	0.7541	0.8155	0.7003	0.433	0.6611	0.8145	0.7854	0.6366	0.6386	0.5486	0.5312	0.7446	0.7086	0.7571	0.684	0.6732	0	9.80993	15.7075	32.3326	12.101	6.13874	16.5521	26.7044	450.986	816.624	515.813	550.631	385.267	343.416	301.17	439.691
31.2535	0.7605	0.8158	0.7056	0.4364	0.6551	0.8122	0.7819	0.6265	0.6401	0.5446	0.5338	0.7463	0.7123	0.7617	0.6857	0.6693	9.20447	8.58053	18.424	20.6233	18.3178	13.5435	20.463	17.5579	438.994	747.337	380.292	597.615	388.881	309.833	287.298	419.842
31.5035	0.758	0.8192	0.7027	0.4346	0.6595	0.8135	0.7822	0.6328	0.6413	0.5477	0.5351	0.7425	0.7111	0.7622	0.689	0.6752	11.8734	10.9863	0	18.4077	34.8749	24.5851	3.83534	17.3831	469.359	838.05	444.777	546.801	364.224	321.438	249.637	411.73
31.7535	0.7605	0.8224	0.6992	0.4366	0.657	0.8139	0.7735	0.6171	0.6414	0.5508	0.5374	0.7407	0.7124	0.764	0.6896	0.6705	-1.31492	1.21595	17.1625	32.066	15.2207	7.37191	21.978	1.62048	489.554	811.547	478.228	530.579	359.349	342.932	271.172	414.616
32.0036	0.7602	0.8239	0.7017	0.4395	0.6528	0.8116	0.7651	0.6112	0.6434	0.5502	0.5391	0.7439	0.7127	0.7623	0.6885	0.6715	26.3089	15.7786	5.70044	40.9556	4.59559	6.16067	1.30702	0	460.056	779.716	532.369	560.559	360.601	333.202	249.819	357.409
32.2539	0.7613	0.8248	0.7046	0.4407	0.6498	0.8087	0.7645	0.6123	0.6447	0.554	0.5437	0.7426	0.7137	0.7654	0.6912	0.6714	10.5083	14.549	25.5464	36.3059	26.1619	18.5483	2.61609	6.53275	474.639	747.292	446.938	560.194	340.479	307.029	254.63	415.55
32.5039	0.7568	0.8249	0.699	0.4362	0.65	0.808	0.7551	0.595	0.6457	0.5569	0.545	0.7345	0.7179	0.7667	0.6932	0.6707	18.4989	19.3963	18.598	27.5103	20	11.1386	13.2433	13.4454	435.187	779.314	464.22	565.01	342.666	309.117	248.125	380.2
32.7539	0.7587	0.8289	0.7015	0.4392	0.651	0.8091	0.75	0.5893	0.6454	0.5535	0.5446	0.7329	0.7199	0.7657	0.6953	0.6662	15.8165	13.2706	11.4041	45.5373	27.6498	21.011	5.33333	30.5447	484.971	798.555	477.415	582.617	344.492	289.931	274.702	408.286
33.004	0.7611	0.8312	0.7065	0.4425	0.6499	0.8131	0.7528	0.5878	0.6455	0.5583	0.548	0.7369	0.7239	0.7701	0.6989	0.6706	15.7667	19.2493	39.632	49.7175	23.0805	9.83889	10.627	3.40252	447.715	798.854	501.825	626.951	407.515	312.946	287.595	374.292
33.254	0.759	0.8315	0.6979	0.447	0.6455	0.8055	0.7426	0.5785	0.6469	0.5595	0.5475	0.7366	0.7258	0.7709	0.7039	0.6693	22.3979	21.6476	12.8958	24.6085	10.8443	2.48293	1.34662	13.8289	476.117	725.648	463.927	593.266	348.581	321.702	261.401	407.889
33.504	0.7611	0.8292	0.7028	0.4473	0.6453	0.8084	0.7367	0.578	0.6488	0.563	0.5519	0.7337	0.7266	0.7734	0.7001	0.6708	5.25555	7.23589	21.3432	51.4196	32.543	16.0812	13.574	1.7301	525.586	772.646	458.416	602.426	352.326	302.56	298.529	389.088
33.754	0.7615	0.8353	0.7001	0.4461	0.6456	0.8058	0.7254	0.5627	0.6485	0.5648	0.5523	0.7251	0.7291	0.7725	0.6991	0.672	-1.3132	9.5774	15.712	17.9332	10.8426	12.41	5.5142	14.2172	396.299	692.28	537.751	526.824	298.999	305.502	318.981	409.226
34.0041	0.7563	0.8343	0.6972	0.4475	0.6419	0.8016	0.7215	0.5543	0.6502	0.5665	0.5532	0.7169	0.7308	0.7768	0.7018	0.6708	5.28891	16.7805	15.7774	42.4581	10.9051	7.48503	6.93001	16.2367	533.682	741.394	439.262	578.881	324.302	379.763	237.959	338.402
34.2541	0.76	0.8336	0.7028	0.4502	0.6488	0.8023	0.7188	0.5568	0.6499	0.5664	0.5547	0.7131	0.7329	0.7771	0.702	0.6682	26.3158	2.39923	24.189	46.6459	33.9087	14.957	18.0857	10.7759	473.919	683.263	508.383	574.954	338.382	322.996	269.231	369.65
34.5041	0.7538	0.8323	0.6986	0.4518	0.643	0.7973	0.7024	0.5524	0.6506	0.5653	0.5581	0.7069	0.735	0.7789	0.7	0.6696	15.9193	-1.20149	18.6087	24.3471	31.1042	15.0508	12.8132	3.62057	478.02	725.279	523.204	540.388	348.299	286.301	264.286	361.41
34.7541	0.7474	0.8311	0.6943	0.4527	0.6472	0.805	0.7045	0.5593	0.6509	0.5673	0.5594	0.696	0.7402	0.7791	0.702	0.6692	21.4076	12.0322	18.7239	11.0448	18.5414	8.69565	28.3889	5.36385	453.219	756.214	432.606	583.333	386.382	352.971	330.484	401.973
35.0042	0.7557	0.8313	0.6882	0.4557	0.6477	0.8017	0.6924	0.5508	0.6541	0.5698	0.561	0.6897	0.7424	0.7822	0.7056	0.672	9.26294	13.2323	11.6245	28.5275	18.5271	16.2155	24.5523	9.0777	478.52	677.431	475.936	532.115	352.909	283.815	233.844	345.238
35.2542	0.7435	0.8353	0.6922	0.455	0.6433	0.8043	0.6912	0.5486	0.6509	0.5733	0.5623	0.6782	0.742	0.7817	0.7119	0.6663	17.4849	16.7604	14.4467	28.5714	20.2083	8.70322	7.2338	16.4054	462.437	716.902	499.733	575.052	319.407	310.861	248.63	352.694
35.5042	0.7351	0.8302	0.6852	0.4587	0.6441	0.7978	0.6759	0.5479	0.653	0.5746	0.5644	0.6768	0.7442	0.7837	0.7063	0.6654	14.964	9.63623	0	26.1609	12.4204	1.25345	19.2336	-5.47545	474.732	692.656	524.451	591.016	302.338	320.276	276.087	323.114
35.7542	0.7331	0.8301	0.6829	0.4618	0.6386	0.7976	0.6681	0.5426	0.6523	0.5745	0.5653	0.6658	0.7416	0.7878	0.7086	0.6646	17.7329	13.2514	11.7148	34.647	21.923	3.76128	4.49035	0	490.572	724.108	513.002	536.197	298.004	324.956	258.256	353.596
36.0043	0.7274	0.8281	0.6819	0.4602	0.641	0.8017	0.6668	0.5486	0.6534	0.573	0.5681	0.6508	0.7451	0.7882	0.7101	0.6636	10.9981	13.2834	41.0617	28.2486	20.2808	3.74205	11.9976	12.7598	482.094	752.182	447.104	622.311	410.683	328.597	323.898	400.844
36.2543	0.7222	0.8314	0.6722	0.4624	0.6378	0.8008	0.6522	0.5455	0.6545	0.5731	0.5667	0.6406	0.7471	0.7877	0.7106	0.6616	-1.38466	2.40558	23.8024	6.48789	3.13578	12.4875	4.59982	9.1659	449.198	713.663	492.324	608.804	309.196	311.032	232.198	371.826
36.5043	0.7179	0.8341	0.6777	0.467	0.6364	0.7822	0.6432	0.5519	0.6548	0.5769	0.5676	0.6373	0.7481	0.7839	0.7148	0.6693	2.7859	16.7846	20.6581	32.1199	20.4274	2.55689	0	9.05961	438.302	717.629	479.211	577.436	344.874	306.161	288.192	354.101
36.7543	0.7112	0.8281	0.6754	0.4675	0.636	0.7899	0.6354	0.5574	0.6569	0.5802	0.5722	0.6315	0.7474	0.784	0.7143	0.6607	15.4668	-4.83033	10.3642	-2.13904	23.5849	12.6598	15.7381	25.1166	439.945	694.588	482.349	582.74	299.706	266.582	228.195	340.548
37.0044	0.7042	0.8295	0.6679	0.4707	0.637	0.7905	0.62	0.5626	0.6552	0.5774	0.5707	0.6252	0.7486	0.7857	0.7135	0.6643	24.1409	15.6721	22.4584	36.1164	39.2465	3.79507	0	0	405.983	687.565	446.82	558.221	323.27	286.369	208.83	376.336
37.2544	0.6955	0.8352	0.6656	0.4726	0.6362	0.7853	0.6196	0.5714	0.6555	0.5815	0.5718	0.6153	0.7479	0.7861	0.7145	0.6566	4.31344	-2.39464	21.0337	-4.23191	23.5775	12.734	1.61394	15.7508	460.717	638.005	487.933	502.194	330.258	273.502	254.724	389.887
37.5044	0.6891	0.8351	0.6639	0.4753	0.6367	0.7921	0.6088	0.568	0.6569	0.5869	0.5727	0.609	0.749	0.7852	0.7137	0.6547	21.7675	13.1721	13.5563	31.559	15.706	17.6745	16.4258	42.2535	478.003	673.028	525.581	600.985	279.039	296.74	211.573	358.943
37.7545	0.6769	0.8306	0.6577	0.4775	0.6332	0.7862	0.5984	0.5683	0.6596	0.5896	0.5777	0.5965	0.7493	0.7867	0.7158	0.6604	16.2506	-2.4079	13.684	0	0	17.8072	5.01337	5.2789	495.755	644.505	479.488	638.726	293.607	294.903	273.82	337.674
38.0045	0.6633	0.8285	0.6511	0.4774	0.6339	0.7804	0.596	0.5706	0.656	0.5889	0.5761	0.5852	0.7482	0.7852	0.7175	0.6515	34.6751	15.691	16.8945	50.2723	23.663	12.8139	35.2349	3.50508	457.317	694.515	479.084	579.289	280.674	286.551	257.84	319.263
38.2545	0.646	0.8276	0.643	0.4784	0.6369	0.7784	0.5884	0.565	0.656	0.5891	0.5718	0.5718	0.7497	0.7865	0.7186	0.6632	1.54799	-3.62494	7.77605	12.5418	20.4114	11.5622	8.49762	23.0088	431.402	694.279	445.96	577.125	300.12	265.734	226.83	370.929
38.5045	0.6331	0.8228	0.64	0.4815	0.6317	0.7746	0.5716	0.5626	0.6548	0.5888	0.5705	0.5632	0.7485	0.7873	0.7175	0.6618	23.6929	18.2304	15.625	10.3842	0	9.03692	-10.4969	0	419.976	694.633	494.303	671.165	307.281	283.247	214.634	306.739
38.7546	0.6219	0.8209	0.6312	0.4855	0.6288	0.769	0.5677	0.5665	0.6554	0.5907	0.5707	0.5544	0.7477	0.7861	0.719	0.6554	0	6.09088	14.2585	16.4779	14.313	6.50195	7.04598	7.0609	466.89	692.399	455.581	616.883	264.812	306.577	235.049	324.992
39.0046	0.606	0.815	0.6192	0.4835	0.622	0.7681	0.5525	0.5618	0.6578	0.5933	0.576	0.5425	0.7457	0.7856	0.7186	0.659	14.8515	18.4049	11.3049	26.8873	22.508	19.5287	19.9095	8.89996	451.505	652.284	491.32	643.318	257.476	282.587	271.361	318.665
39.2546	0.595	0.8176	0.6178	0.4872	0.62	0.7587	0.5459	0.5537	0.6601	0.5966	0.5779	0.5356	0.7455	0.7885	0.7185	0.6534	20.1681	9.78474	24.2797	12.3153	12.9032	-6.59022	1.83184	5.4181	465.081	650.352	458.557	653.473	276.325	276.474	257.481	310.683
39.5046	0.5798	0.8135	0.6054	0.4901	0.6219	0.7601	0.5337	0.5511	0.6587	0.5971	0.5776	0.5298	0.7442	0.79	0.7177	0.6525	22.4215	12.2926	3.3036	22.4444	9.64785	9.20931	18.7371	16.331	423.562	703.4	458.795	630.427	302.338	258.228	252.195	294.253
39.7547	0.5755	0.8097	0.5988	0.4926	0.6207	0.7549	0.5302	0.548	0.6589	0.602	0.58	0.5257	0.7423	0.7912	0.7188	0.6524	-1.73762	11.1152	-1.67001	26.3906	1.61108	0	1.88608	10.9489	459.857	649.502	487.931	677.192	257.308	248.989	253.2	295.831
40.0047	0.5528	0.8036	0.5874	0.4934	0.6208	0.7569	0.5237	0.5541	0.6582	0.6032	0.5809	0.5139	0.7434	0.7891	0.719	0.646	21.7077	24.888	32.3459	38.5083	8.05412	25.1024	40.0993	14.4378	440.596	692.971	487.175	683.012	282.486	252.186	228.095	300.31
40.2547	0.5507	0.8056	0.5846	0.4968	0.6144	0.7455	0.5106	0.5459	0.658	0.6044	0.5764	0.5105	0.742	0.7885	0.7183	0.6458	7.26348	11.1718	5.13171	4.02576	17.9036	-1.34138	7.83392	10.991	493.921	727.995	409.438	667.973	291.105	275.206	236.67	343.76
40.5048	0.5356	0.7991	0.5694	0.4968	0.6047	0.7371	0.4981	0.5416	0.6575	0.6056	0.5775	0.5074	0.7393	0.7866	0.7181	0.652	13.0694	-1.25141	33.3685	16.1031	6.61485	5.42667	24.0916	22.1566	466.92	602.708	434.632	571.541	238.063	275.871	268.765	265.337
40.7548	0.5291	0.7963	0.5657	0.5006	0.6113	0.7416	0.4945	0.5413	0.6557	0.6044	0.5742	0.5083	0.7376	0.7861	0.7166	0.653	3.78	11.3023	17.6772	29.964	27.8096	9.43905	14.1557	14.7792	410.249	613.832	419.714	582.333	287.419	244.244	240.022	323.124
41.0048	0.5213	0.7911	0.5581	0.5	0.5959	0.7332	0.4805	0.5453	0.655	0.6098	0.5777	0.4966	0.7367	0.7855	0.717	0.6475	7.67312	13.9047	26.8769	28	18.4595	5.45554	6.2435	29.3417	442.748	613.316	427.558	519.533	229.401	258.434	252.441	296.525
41.2548	0.5091	0.7863	0.5462	0.5027	0.586	0.7246	0.4732	0.5392	0.6536	0.61	0.5772	0.4924	0.7348	0.7842	0.7176	0.6523	33.3923	5.08712	16.4775	19.8926	6.82594	5.52029	8.45308	9.273	432.987	626.23	431.393	674.249	262.656	285.641	210.424	263.682
41.5049	0.5025	0.7745	0.5361	0.5013	0.5916	0.7236	0.4685	0.5415	0.6536	0.6101	0.5824	0.4847	0.732	0.7821	0.7155	0.6461	15.9204	15.4939	29.8452	3.98963	1.69033	0	4.26894	0	443.697	639.24	487.637	660.202	198.087	227.592	205.451	286.333
41.7549	0.4951	0.7677	0.522	0.5027	0.5728	0.712	0.452	0.5283	0.6531	0.6111	0.5827	0.4812	0.7295	0.7803	0.7161	0.6488	28.2771	10.4207	34.4828	11.9355	12.2207	4.21348	15.4867	0	447.098	648.012	466.793	640.067	272.79	271.69	233.208	272.811
42.0049	0.4923	0.767	0.5178	0.5064	0.5761	0.7094	0.456	0.5267	0.652	0.6103	0.5797	0.4862	0.7309	0.7779	0.7164	0.6491	14.219	9.12647	9.65624	3.94945	0	5.63857	-2.19298	13.2903	452.454	627.56	436.433	575.895	243.535	226.25	223.339	274.226
42.2549	0.4879	0.7539	0.5055	0.503	0.5587	0.7029	0.4384	0.5214	0.6503	0.6119	0.5839	0.4758	0.7267	0.776	0.715	0.6467	26.6448	25.2023	41.543	29.8211	16.1088	1.42268	-2.28102	5.75374	478.241	601.405	467.546	649.433	206.412	266.753	191.608	255.142
42.5049	0.4843	0.7444	0.4997	0.5057	0.5513	0.6984	0.4336	0.513	0.6488	0.6093	0.5874	0.4785	0.7244	0.7739	0.7147	0.6478	10.3242	2.68673	22.0132	13.8422	14.5112	12.8866	25.369	-1.94932	490.136	635.155	384.746	606.061	292.656	242.925	205.681	250.077
42.755	0.4762	0.7399	0.4947	0.5068	0.5337	0.6926	0.421	0.506	0.6485	0.6131	0.5862	0.4758	0.7217	0.7723	0.7148	0.6424	16.7997	22.9761	24.2571	33.5438	16.8634	23.1014	19.0024	7.90514	424.055	631.218	419.652	613.703	225.856	256.377	215.445	292.652
43.005	0.4752	0.7269	0.4888	0.5071	0.5173	0.679	0.4013	0.503	0.6481	0.6128	0.5876	0.4746	0.7203	0.7696	0.7147	0.6436	16.835	1.3757	0	25.636	3.86623	7.36377	7.4757	0	445.919	616.841	382.914	577.328	226.295	242.983	207.08	267.247
43.255	0.4677	0.7055	0.4798	0.5066	0.509	0.675	0.3936	0.5014	0.6466	0.6125	0.5897	0.4686	0.7178	0.768	0.712	0.6366	-2.13812	8.50461	12.5052	11.8437	13.7525	8.88889	20.3252	13.9609	425.302	564.898	396.812	678.617	232.655	223.958	233.146	292.177
43.5051	0.4668	0.6964	0.4761	0.5087	0.4967	0.6681	0.3814	0.504	0.6459	0.6132	0.5884	0.4679	0.7153	0.7649	0.7104	0.6419	36.4182	15.7955	54.6104	19.6579	8.05315	2.99356	10.4877	19.8413	376.219	657.208	457.172	604.83	219.488	252.321	194.257	267.954
43.7551	0.4615	0.6741	0.4715	0.5083	0.4849	0.6585	0.3727	0.5053	0.6457	0.6114	0.5897	0.4654	0.7144	0.7637	0.71	0.6436	28.169	8.90076	-4.24178	0	-4.12456	-3.03721	0	15.8322	387.177	549.558	422.249	507.091	277.156	239.623	209.859	290.553
44.0051	0.4539	0.6443	0.4605	0.5076	0.4706	0.6528	0.3627	0.5043	0.6443	0.612	0.5915	0.461	0.712	0.7614	0.7082	0.6387	19.8282	12.4166	4.34311	17.7305	-16.9996	18.3823	-5.5142	-1.98295	467.174	571.895	442.942	566.16	213.483	221.96	210.393	220.761
44.2551	0.455	0.6333	0.4593	0.5081	0.4539	0.6397	0.3499	0.5031	0.6425	0.6096	0.5898	0.4648	0.7105	0.7588	0.7077	0.642	19.7802	4.73709	10.8861	3.93623	24.2344	12.5059	42.8694	5.96303	401.556	629.921	364.53	611.015	206.897	249.077	216.193	235.202
44.5052	0.4515	0.6066	0.4569	0.5075	0.4439	0.6305	0.3457	0.5037	0.6415	0.6086	0.5918	0.462	0.7078	0.7553	0.7064	0.6406	15.5039	9.8912	0	7.88177	-2.25276	0	14.4634	1.98531	411.536	589.878	427.509	575.758	190.732	185.357	188.279	259.132
44.7552	0.4483	0.5901	0.4525	0.5087	0.4405	0.6325	0.3475	0.5037	0.6403	0.6086	0.5901	0.4609	0.7079	0.7536	0.7073	0.6411	22.3065	27.114	15.4696	-3.93159	29.5119	15.8103	31.6547	17.8678	392.004	599.737	371.123	650.9	210.482	245.488	205.005	246.451
45.0052	0.4444	0.5669	0.452	0.5076	0.4282	0.613	0.3383	0.5028	0.6391	0.608	0.5907	0.4567	0.7048	0.7502	0.7037	0.6477	11.2511	24.6957	26.5487	17.7305	21.0182	14.6819	17.7357	15.9109	447.504	583.882	399.526	575.87	232.69	229.272	198.948	226.957
45.2552	0.4395	0.5401	0.4428	0.5078	0.4199	0.6023	0.3343	0.5028	0.6381	0.6071	0.5902	0.4526	0.7035	0.7456	0.7026	0.6447	29.5791	33.3272	18.0668	25.6006	28.5782	13.2824	29.9133	7.95545	415.295	548.509	452.389	539.107	240.227	230.687	223.456	210.951
45.5052	0.4409	0.5248	0.4414	0.5066	0.4107	0.5915	0.3298	0.4996	0.6379	0.6064	0.5899	0.452	0.7024	0.7438	0.7024	0.6469	18.1447	13.3384	27.1862	13.8176	19.4789	-16.9062	-15.1607	-2.0016	443.643	578.826	383.116	601.77	179.385	190.911	195.046	211.779
45.7553	0.4452	0.5097	0.4468	0.5062	0.3948	0.5774	0.3276	0.5025	0.6374	0.6037	0.5898	0.4583	0.6994	0.7401	0.7002	0.6496	33.6927	15.6955	17.9051	23.706	15.1976	29.4423	48.84	1.99005	411.045	528.408	408.613	475.671	187.303	232.401	202.799	224.754
46.0053	0.4366	0.4901	0.4423	0.5044	0.386	0.5639	0.3262	0.4978	0.635	0.604	0.5924	0.449	0.6968	0.7368	0.6966	0.6494	-18.3234	6.1212	-4.52182	-21.8081	23.3161	15.9603	30.656	14.0619	453.543	551.324	425.388	554.566	203.789	211.726	206.718	209.424
46.2554	0.4361	0.4737	0.4389	0.5026	0.3746	0.5372	0.3194	0.4981	0.6326	0.6029	0.5902	0.4468	0.6943	0.7331	0.6966	0.6461	6.87916	0	31.8979	1.98965	32.0342	13.0305	25.047	10.0381	437.875	598.773	438.834	525.962	200.202	195.062	221.074	164.061
46.5054	0.4342	0.457	0.4384	0.5014	0.3673	0.5275	0.3176	0.4938	0.6313	0.6004	0.5914	0.4425	0.6952	0.7294	0.6956	0.6411	18.4247	26.2582	31.9343	-3.98883	8.16771	7.58294	3.14861	6.07533	410.265	572.951	451.471	551.412	220.081	202.906	202.703	199.657
46.7554	0.4348	0.4493	0.438	0.5024	0.3638	0.5229	0.3179	0.5007	0.6307	0.6008	0.5928	0.4409	0.6939	0.7248	0.695	0.6431	6.89972	-8.90274	25.1142	3.98089	0	32.511	34.6021	-5.99161	396.385	602.53	440.283	523.928	184.465	191.777	166.906	194.371
47.0054	0.4342	0.4397	0.4349	0.5019	0.356	0.4975	0.3117	0.4935	0.6291	0.6	0.5906	0.4415	0.6922	0.7216	0.6928	0.6421	-4.60617	34.1142	29.8919	31.8789	11.236	14.0703	0	14.1844	419.647	573.333	386.048	482.446	200.809	221.73	207.852	166.641
47.2555	0.4305	0.4286	0.4343	0.4989	0.3611	0.492	0.3104	0.4908	0.6277	0.5981	0.5903	0.438	0.691	0.7165	0.6924	0.6419	11.6144	41.9972	32.2358	22.0485	36.0011	4.06504	12.8866	0	434.921	576.827	435.372	547.945	183.792	187.02	176.199	199.408
47.5055	0.4268	0.4193	0.4332	0.4986	0.3504	0.4595	0.3035	0.4913	0.6259	0.5971	0.5935	0.4347	0.6896	0.712	0.6901	0.6393	14.0581	19.0794	30.0092	14.0393	22.8311	10.8814	16.4745	8.14166	431.379	527.55	368.998	499.195	166.763	178.371	166.643	201.783
47.7555	0.4284	0.4124	0.4341	0.4977	0.3504	0.4502	0.3002	0.4893	0.6252	0.5968	0.5923	0.434	0.6865	0.7073	0.6883	0.6362	16.3399	24.2483	29.947	14.0647	14.2694	15.5487	6.66223	28.6123	414.267	579.759	347.797	488.479	193.736	192.28	193.23	191.764
48.0055	0.4255	0.4039	0.4329	0.4968	0.3509	0.4359	0.2974	0.4894	0.6245	0.5949	0.5916	0.434	0.6865	0.7028	0.6856	0.6357	2.35018	32.1862	9.24001	16.1031	22.7985	20.6469	0	0	382.706	576.567	415.822	470.046	182.083	183.552	157.526	160.453

## Sheet: Fig. 3a
strain:	pBolux (GT1867)												P-BT3334 (GT1934)
Time (hours) ↓ / rep:	1	2	3	4	5	6	7	8	9	10	11	12	1	2	3	4	5	6	7	8	9	10	11	12
0	0.55	0.26	0.37	0.52	0.85	0.83	0.75	0.75	0.64	0.44	0.63	0.61	0.57	0.45	0.45	0.54	0.85	0.83	0.83	0.91	0.27	0.45	0.29	0.7
0.25	0.87	0.68	0.8	0.82	1.17	1.08	1.05	0.96	0.96	0.74	0.9	0.93	1.35	1.64	1.34	1.42	16	13.55	12.03	13.76	2.81	3.72	3.25	6.01
0.5	1.01	0.89	0.91	0.98	1.18	1.12	1.13	1.12	1.09	0.91	1.06	1.09	20.89	20.16	13.6	16.31	34.23	30.36	25.23	31.78	28.62	32.16	27.43	42
0.75	1.18	1	1.04	1.18	1.14	1.16	1.15	1.09	1.08	1	1.16	1.09	37.83	38.1	24.27	35	43.4	36.69	33.05	38.9	72.9	73.72	56.96	89.49
1	1.18	1	1.12	1.2	1.08	1.05	1.09	1.02	0.96	1.05	1.12	1.01	46.09	43.24	26.83	41.16	45.67	39.32	38.72	43.34	112.12	99.37	90.93	109.38
1.25	1.12	1.01	1.15	1.07	1.05	0.99	1.01	1	0.92	1	1.05	0.93	47.13	47.23	28.11	42.91	50.41	43.86	41.86	46.57	133.08	116.26	96.61	128.89
1.5	1.1	0.93	1.13	1.1	0.99	1.03	0.98	0.95	0.83	0.96	1.08	0.9	52.05	51.64	30.08	43.94	49.63	46.19	44.29	48.92	143.76	120.78	103.24	138.88
1.75	1.06	0.92	1.07	1.03	0.93	0.99	0.96	0.96	0.82	0.95	1.02	0.83	51.28	52.55	31.46	46.86	50.76	45.93	45.19	49.9	160.09	141.69	113.09	157.73
2	1.02	0.93	1.06	1.05	0.95	0.96	0.95	1	0.81	0.94	1.01	0.8	53.14	52.95	33.69	45.27	52.24	46.39	45.01	50.8	166.65	155.98	118.53	158.15
2.25	1.01	0.93	1.04	1.01	0.97	1	0.94	0.97	0.85	0.83	0.91	0.8	54.91	52.21	32.68	46.18	54.57	47.68	45.37	50.02	179.42	159.55	121.79	159.12
2.5	0.99	0.91	1.03	1.01	0.96	0.99	1.01	1.01	0.81	0.92	0.92	0.82	52.52	50.88	33.46	46.08	53.46	46.5	45.33	49.59	185	163.27	131.25	162.88
2.75	1.02	0.95	1.09	1.02	0.98	1.05	1	1.07	0.84	0.84	0.99	0.79	52.36	52.41	31.84	44.7	54.23	48.38	45.29	50.16	194.66	171.05	132.54	174.2
3	1.05	1.06	1.07	1.01	1.15	1.05	1.07	1.05	0.95	0.89	0.99	0.83	52.12	51.01	31.56	43.82	54.32	47.6	44.85	51.05	198.39	171.74	130.54	173.81
3.25	1.08	1.01	1.03	1.06	1.29	1.08	1.14	1.08	1.09	0.89	0.96	0.94	52.61	51.13	30.78	43.92	56.01	47.61	46.26	50.74	206.85	170.14	138.53	180.33
3.5	1.12	1.07	1.14	1.13	1.36	1.18	1.27	1.16	1.21	0.98	1	1.05	52.57	52.47	31.34	42.37	55.08	51.14	47.76	52.61	204.79	173.43	147.02	178.4
3.75	1.12	1.15	1.17	1.12	1.56	1.23	1.47	1.27	1.23	0.94	1.04	1.12	53.85	53.89	30.28	42.02	57.27	53.26	51.1	53.04	209.84	173.12	136.9	179.06
4	1.13	1.08	1.17	1.14	1.44	1.37	1.55	1.48	1.3	1.01	1.02	1.16	57.4	55.45	29.47	42.97	60.37	56.02	52.77	54.65	215.03	174.13	146.42	187.57
4.25	1.16	1.12	1.16	1.23	1.33	1.5	1.61	1.49	1.2	1.08	1.12	1.17	59.17	56.18	30.49	43.97	62.31	57.89	55.21	58.28	221.34	177.7	140.45	195.38
4.5	1.39	1.24	1.22	1.25	1.25	1.55	1.5	1.61	1.05	1.14	1.24	1.09	60.82	59.7	32.17	41.95	64.11	58.81	55.22	59.05	221.99	186.7	145.41	203.86
4.75	1.51	1.45	1.27	1.41	1.11	1.48	1.54	1.59	0.93	1.22	1.32	0.99	60.8	60.35	33.96	42.66	65.76	58.82	55.95	60.23	235.28	181.9	145.21	208.56
5	1.54	1.54	1.34	1.53	1.04	1.46	1.33	1.48	0.81	1.38	1.32	0.9	59.64	60.78	35.39	44.45	66.52	57.78	55.21	60.4	245.08	196.9	149.22	221.9
5.25	1.53	1.58	1.44	1.6	0.95	1.37	1.2	1.4	0.77	1.42	1.4	0.84	57.06	60.28	32.42	45.01	66.1	55.86	53.89	57.69	253.68	213.02	159.3	215.49
5.5	1.41	1.53	1.51	1.57	0.98	1.23	1.15	1.18	0.68	1.37	1.27	0.75	55.82	57.62	30.34	46.19	65.54	54.94	54.5	58.18	271.3	214	174.69	202.98
5.75	1.28	1.45	1.62	1.49	0.96	1.1	1.09	1.16	0.71	1.26	1.13	0.72	54.38	57.89	28.06	47.51	63.75	53.44	53.08	57.43	270.53	220.29	184.14	201.55
6	1.07	1.28	1.62	1.38	1.13	1.09	1.06	1.05	0.76	1.13	0.99	0.75	51.05	55.23	25.28	48.05	63.62	51.75	51.99	57.75	255.46	217.45	196.8	202.81
6.25	0.99	1.21	1.54	1.22	1.17	1.07	1.18	1.05	0.88	1.02	0.9	0.81	50.18	53.85	22.71	48.4	63.91	51.8	51.12	57.96	266	218.74	190.94	192.83
6.5	0.87	1.06	1.34	1.15	1.49	1.06	1.27	1.11	0.96	0.93	0.79	0.93	48.08	50.75	20.69	48.94	63.04	50.51	49.84	58.13	264.6	213.83	198.13	197.77
6.75	0.8	0.97	1.27	1.02	1.72	1.13	1.46	1.16	1.13	0.85	0.72	1.11	47.55	49.41	19.09	47.17	65.85	51.19	50.04	57.69	248.61	206.81	190.19	194.18
7	0.8	0.98	1.16	0.99	1.97	1.32	1.52	1.41	1.28	0.79	0.66	1.38	46.64	47.57	17.77	45.94	63.35	49.21	49.39	57.99	253.62	208.95	202.85	198.71
7.25	0.76	0.93	1.09	0.94	2.2	1.47	1.86	1.58	1.53	0.84	0.66	1.51	44.4	45.56	16.57	45.68	64.41	47.82	48.5	55.79	262.21	199.39	187.1	197.34
7.5	0.77	1.03	0.96	0.92	2.46	1.6	1.99	1.81	1.8	0.77	0.62	1.69	41.14	43.01	15.78	42.84	63.32	47.53	47.37	57.43	261.89	209.68	191.37	196.57
7.75	0.79	1.04	0.99	0.98	2.62	1.86	2.13	2	1.81	0.78	0.69	2.04	41.71	41.16	15.15	42.05	62.52	46.07	47.49	55.88	271	198.66	199.43	202.34
8	0.86	1.12	0.96	1.01	2.78	2.15	2.35	2.33	1.84	0.86	0.75	2.46	40.92	39.04	15.02	40.94	62.31	46.7	45.57	56.23	270.48	217.49	193.39	207.05
8.25	0.95	1.27	0.96	1.07	2.87	2.35	2.37	2.67	2.28	0.92	0.75	2.23	39.68	37.16	13.81	40.06	61.49	44.55	46	58.04	300.28	217.12	190.37	220.32
8.5	1.03	1.35	0.98	1.11	2.91	2.71	2.7	2.61	2.09	0.96	0.92	2.48	38.23	34.94	13.34	39.71	62.47	44.14	46.55	60.74	299.92	213.31	210.05	235.14
8.75	1.1	1.34	1.15	1.21	2.92	2.69	2.94	3.01	2.32	1.03	0.91	3.32	38.34	35.06	13.16	38.95	59.7	44.96	46.81	58.73	280.18	218.61	207.82	210.38
9	1.21	1.38	1.19	1.33	3.66	2.63	3.02	3.31	2.89	1.21	1.11	3.17	37.77	33.2	12.85	39.69	65.79	46.63	46.76	57.99	302.83	233.94	207.67	212.56
9.25	1.15	1.41	1.32	1.31	3.05	2.86	3.36	2.93	3.15	1.49	1.42	3.86	38.01	32.51	12.49	39.29	62.7	47.22	45.93	60.12	311.64	226.89	204.18	208.7
9.5	1.17	1.43	1.3	1.35	3.46	3.18	3.65	3.36	2.78	1.6	1.73	4.17	36.77	31.36	13.02	38.87	65.04	48.9	47.74	58.31	322.63	214.71	213.44	214.49
9.75	1.26	1.51	1.37	1.39	4.18	3.52	3.63	3.47	3.33	1.82	1.99	4.21	36.28	30.04	12.53	39.28	63.52	48.77	47.79	63.84	344.19	227.96	211.36	211.19
10	1.34	1.57	1.55	1.41	4.63	3.74	3.31	3.68	3.76	2.12	2.25	4.95	36.17	30.19	12.08	39.15	64.44	49.05	52.58	62.02	319.05	234.15	216.82	212.22
10.25	1.36	1.67	1.44	1.53	4.3	3.37	3.98	3.72	4.48	2.45	2.72	6.09	38.24	29.57	12.15	39.92	66.74	51.38	49.06	65.23	343.52	215.9	197.6	198.03
10.5	1.35	1.71	1.53	1.53	4.47	4.28	4.67	4.09	4.58	2.74	3.12	7.04	36.65	29.88	12.21	37.52	62.8	51.58	52.16	64.91	325.78	237.34	213.64	224.37
10.75	1.43	2	1.41	1.62	4.52	3.9	3.9	4.7	4.13	2.98	3.93	7.79	36.26	28.73	11.72	37.39	68.48	51.33	51.77	61.64	333.9	220.83	223.95	213.44
11	1.58	1.98	1.53	1.64	3.97	4.67	4.3	4.59	4.69	2.86	3.5	6.55	37.22	28.03	11.67	35.83	68.48	53.46	55.26	62.66	341.53	230.74	219.13	225.74
11.25	1.69	1.99	1.53	1.67	4.58	4.5	5.89	4.35	4.72	4.3	4.29	5.34	39.07	27.41	11.56	34.68	71.79	55.46	54.03	58.67	294.36	259.01	197.75	216.34
11.5	1.65	2.44	1.58	1.69	5.33	4.58	5.35	3.87	4.41	4.94	4.34	7.06	37.56	27.6	11.42	35.86	74.24	54.53	51.75	61.59	303.04	283.36	240.73	190.09
11.75	1.64	2.4	1.5	1.84	5.46	4.77	4.33	4.33	5.25	3.65	4.06	6.88	38.1	27.49	10.83	33.78	67	53.84	54.49	62.15	339.29	245.13	222.35	210.53
12	2.07	2.34	1.8	1.96	4.59	4.12	4.36	5.61	4.15	4.32	4.25	6.72	37.83	26.97	11.18	34.33	68.29	54.62	51.94	60.34	323.05	217.35	225.66	198.37
12.25	1.97	2.61	1.79	2	5.26	3.93	5.39	5.49	4.41	4.85	5.51	8.26	36.16	27.35	11.21	34.84	65.96	55.69	56.03	62.04	354.05	225.01	208.75	218.84
12.5	2.56	2.46	1.65	2.11	4.84	5.44	4.39	5.03	6.07	4.98	5.95	5.97	39.24	26.67	11.05	34.51	75.14	53.94	57.63	66.94	318.55	216.9	199.84	203.16
12.75	2.22	2.95	1.68	2.09	5.25	4.95	4.69	5.13	8.14	5.89	6.96	8.35	37.53	25.99	10.78	33.03	61.78	59.09	53.51	66.2	318.36	236.53	205.73	237.25
13	2.6	2.94	1.93	2.16	5.45	6.35	6.03	8.5	8.04	5.59	5.69	17.64	38.7	25.61	10.86	31.92	65.61	56.41	54.75	66.66	409.61	258.28	186.66	207.98
13.25	2.61	2.94	2.2	2.26	5.98	4.09	4.7	4.62	8.58	8.48	8.7	10.12	37.32	27.03	10.49	33.66	66.32	55.43	61.37	60.61	322.76	259.32	240.94	193.84
13.5	2.17	3.77	2.21	2.51	5.26	4.7	4.42	5.23	6.53	8.04	10.83	17.57	35.99	25.91	10.23	34.02	68.79	56.85	53.54	63.26	367.07	275.16	206.01	238.94
13.75	2.75	3.27	1.95	2.47	6.72	6.71	3.8	5.94	8.64	8.9	9.34	12.51	39.86	26	10.49	30.21	63.59	53.05	54.01	61.3	331.59	245.73	229.27	247.97
14	3.3	3.72	2.5	2.35	7.4	7	6.68	5.48	9.56	9.87	18.98	7.26	41.17	26.49	10.23	29.72	70.99	56.54	57.67	66.98	501.1	279.51	221.42	254.64
14.25	3.18	3.74	2.1	3.03	7.19	8.09	5.19	4.57	12.42	18.37	8.8	22.79	39.9	26.46	9.96	30.17	67.98	58.97	57.49	65.89	461.58	235.55	208.42	277.62
14.5	3.51	3.36	2.18	2.52	6.25	7.91	5.48	12.98	6.43	8.12	8.84	15.6	38.55	25.7	10.38	27.66	71.5	60.58	56.73	64.26	326.28	266.65	229.05	238.04
14.75	3.55	4.97	2.24	3.49	11.28	6.87	5.76	8.62	8.88	11.97	14.26	4.87	40.99	25.96	9.79	28.39	71.36	59.33	55.96	68.87	359.68	331.99	233.38	248.27
15	3.44	3.98	2.54	3.76	5.8	7.23	4.58	10.82	8.37	21.93	10.18	8.55	40.48	26.24	9.41	29.23	73.35	57.39	61.11	68.98	359.64	267.65	199.35	320.85
15.25	4.16	3.34	2.62	3.18	6.09	7.48	4.82	4.92	12.09	20.15	14.07	10.76	41.87	25.92	9.55	28.57	67.06	57.83	60.12	62.86	336.24	283.36	249.55	219.7
15.5	3.54	4.17	3.02	4.24	4.77	6.11	6.46	5.97	5.35	13.76	8.78	12.95	45.86	26.95	10.58	29.37	68.44	63.39	59.6	68.99	387.44	328.41	226.44	235.24
15.75	4.09	4.92	2.59	4.06	9.18	4.77	10.3	24.55	6.59	14.27	9.66	10.43	47	25.26	9.67	31.11	69	61.15	60	70.19	346.29	331.22	246.31	239.02
16	3.69	5.69	2.63	3.3	6.41	6.55	4.52	5.45	3.48	27.93	32.49	11.11	47.86	24.45	9.73	31.75	64.9	63.07	56.02	67.73	366.67	273.36	261.51	300.27
16.25	4.84	4.02	2.93	3.82	7.82	5.11	6.73	10.65	5.44	47.78	10.09	22.05	49.07	25.62	10.48	33.28	63.63	63.65	61.96	65.54	446.93	275.76	236.31	241.68
16.5	3.93	5.75	2.8	3.55	4.16	6.16	3.01	6.93	8.57	28.85	11.86	5.52	44.16	25.68	9.13	30.78	67.12	64.6	61.34	59.78	369.3	410.43	332.93	350.36
16.75	3.95	4.23	3.62	4.92	3.73	6.69	3.82	4.38	11.33	27.93	12.68	10.46	44.48	23.76	9.68	31.64	63.58	58.94	58.48	62.34	425.74	324.22	204.83	265.77
17	5.21	4.9	3.08	3.45	4.94	5.96	6.41	6.04	6.59	21.52	10.25	11.36	49.9	26.47	9.59	34	70.92	65.56	57.26	55.32	471.85	340.02	229.39	273.79
17.25	4.72	4.09	3.5	4.65	3.55	5.89	7.01	4.92	14.39		12.21	-15.1	51.7	24.15	9.88	35.78	66.45	61.52	53.42	69.7	490.16	381.95	249.23	292.34
17.5	5.63	6.48	3.75	5.88	5.8	7.34	6.18	6.75	41.76	23.03	44.22	16.15	54.48	25.41	10.19	37.54	69.2	59.7	57.59	67.37	333.2	460.53	221.76	286.47
17.75	5.9	7.51	4.04	4.58	7.87	3.74	5.91	3.06	7.3	21.5	38.98	8.17	54.29	27.05	10.33	33.4	65.71	60.77	56.52	59.9	415.6	310.71	297.29	324.74
18	4.12	6.26	3.63	5.74	5.21	5.25	23.17	43.39	4.17	6.91	17.54	33.7	55.46	24.97	10.43	39.27	73.2	64.4	66.66	61.97	460	316.73	319.7	316.88

## Sheet: Fig. 3b
strain:	wild-type (GT1934)								Δsensor (ΔBT3334; GT2618)								ΔsusC (ΔBT3332; GT2939)								Δlyases (ΔBT3324 ΔBT3350 ΩBT4410; GT3117)								Δgh (ΔBT3348; GT3102)
Time (hours) ↓ / rep:	1	2	3	4	5	6	7	8	1	2	3	4	5	6	7	8	1	2	3	4	5	6	7	8	1	2	3	4	5	6	7	8	1	2	3	4	5	6	7	8
0	0.87	0.85	0.95	1.23	0.89	0.86	0.93	3.4	0.98	1.06	1.64	1.13	0.98	1.06	1.64	1.13	1	0.99	1.65	1.23	1.04	0.95	0.86	1.3	1.73	3.49	3.99	2.63	1.38	1.09	1.41	1.66	1.15	1.18	1.1	1.45	1.88	3.31	2.1	5.29
0.25	3.41	6.93	4.72	1.21	8.09	6.19	5.41	9.02	0.87	0.9	0.89	1.13	0.87	0.9	0.89	1.13	1.06	1.05	1.26	1.21	1.01	1.01	0.97	1.17	1.88	4.05	6.23	4.59	1.32	2.68	1.24	4.43	6.26	9.05	7.58	11	8.21	8.63	6.42	20.41
0.5	7.48	17.73	9.66	1.27	22.75	15.82	12.82	15.39	0.58	0.64	0.66	0.96	0.58	0.64	0.66	0.96	1.05	1.12	1.28	1.27	1.01	1.09	1.07	1.27	1.7	2.09	3.31	1.97	1.41	1.19	1.54	2.74	10.01	16.47	11.97	16.07	24.64	16.9	26.3	26.15
0.75	10.33	23.06	11	1.34	28.34	19.71	14.92	18.73	0.43	0.51	0.52	0.76	0.43	0.51	0.52	0.76	1.04	1.24	1.37	1.34	1.1	1.16	1.19	1.33	1.59	1.49	2.18	1.38	2.16	0.88	1.7	2.33	10.07	18.51	13.06	16.66	30.98	21.63	36.39	22.14
1	11.93	26.42	11.28	1.28	32.4	20.99	15.54	19.45	0.38	0.45	0.46	0.67	0.38	0.45	0.46	0.67	1.08	1.27	1.34	1.28	1.1	1.15	1.36	1.31	1.29	1.22	1.9	1.26	2.33	0.76	1.56	1.46	10.24	20.2	13.91	17.56	25.74	16.34	35.22	23.06
1.25	13.42	28.35	11.72	1.35	33.94	21.94	16.37	20.55	0.33	0.39	0.4	0.58	0.33	0.39	0.4	0.58	1.06	1.39	1.38	1.35	1.06	1.3	1.34	1.37	1.13	1.05	1.69	1.14	2.26	0.86	1.44	1.05	11.01	21.11	14.71	17.76	22.85	13.16	32.96	24.2
1.5	14.8	29.95	11.93	1.4	35.58	22.92	17.29	21.23	0.32	0.36	0.39	0.54	0.32	0.36	0.39	0.54	1.1	1.34	1.41	1.4	1.17	1.37	1.44	1.48	1.02	0.87	1.47	1.02	2.08	1.22	1.49	0.96	12.98	22.25	16.12	18.72	21.49	12.5	28.14	23.12
1.75	15.17	30.93	12.48	1.34	37.38	24.38	18.16	21.01	0.29	0.35	0.36	0.52	0.29	0.35	0.36	0.52	1.06	1.38	1.38	1.34	1.27	1.39	1.48	1.45	0.96	0.79	1.34	0.93	2.1	0.98	1.54	0.95	14.56	22.87	17.78	19.4	20.69	11.94	27.89	22.59
2	16.41	32.68	12.81	1.27	38.08	24.76	18.58	20.71	0.28	0.34	0.34	0.52	0.28	0.34	0.34	0.52	1.1	1.45	1.43	1.27	1.19	1.42	1.54	1.43	0.81	0.74	1.32	0.87	1.66	1.07	1.72	0.91	15.81	23.28	18.79	19.52	20.8	10.95	27.45	22.26
2.25	17.04	33.31	13.06	1.3	39.18	25.63	19.06	20.41	0.29	0.35	0.35	0.5	0.29	0.35	0.35	0.5	1.13	1.48	1.45	1.3	1.29	1.46	1.6	1.37	0.79	0.73	1.37	0.9	1.63	1.07	1.81	0.84	16.39	22.95	19.84	19.79	20.43	10.76	26.76	22.38
2.5	17.08	34.15	13.52	1.27	40.45	26.53	19.55	19.67	0.29	0.34	0.33	0.52	0.29	0.34	0.33	0.52	1.22	1.55	1.42	1.27	1.25	1.53	1.62	1.37	0.73	0.75	1.42	0.93	1.55	1.05	1.82	0.88	16.86	23.1	20.16	19.99	20.22	10.8	27.15	23.16
2.75	18.08	35.36	13.58	1.27	40.64	25.96	19.72	19.02	0.29	0.35	0.33	0.5	0.29	0.35	0.33	0.5	1.26	1.48	1.35	1.27	1.31	1.57	1.74	1.43	0.7	0.75	1.51	0.93	1.49	1.09	1.82	0.9	17.11	22.99	20.18	19.98	20.44	10.55	27.59	22.71
3	19.14	34.77	13.5	1.22	39.62	24.23	19.25	18.79	0.31	0.36	0.33	0.48	0.31	0.36	0.33	0.48	1.31	1.54	1.39	1.22	1.35	1.69	1.79	1.49	0.7	0.77	1.54	0.95	1.42	1.09	1.92	0.94	17.68	23.19	20.46	20.38	19.99	10.37	27.6	23.18
3.25	21.4	34.22	13.23	1.28	38.38	22.79	18.51	18.02	0.32	0.4	0.36	0.53	0.32	0.4	0.36	0.53	1.38	1.6	1.37	1.28	1.44	1.91	1.96	1.38	0.69	0.84	1.66	0.94	1.27	1.07	1.88	0.95	18.83	23.2	20.8	20.46	19.7	10.21	27.43	23.53
3.5	23.87	32.23	12.66	1.25	37.19	21.8	17.6	17.68	0.36	0.45	0.38	0.51	0.36	0.45	0.38	0.51	1.5	1.78	1.36	1.25	1.65	1.97	2.21	1.53	0.69	0.9	1.67	1	1.19	1.21	1.96	0.96	19.32	23.21	21.19	20.99	19.43	10.11	28.31	22.35
3.75	26.81	31.9	12.35	1.37	37	21.15	16.28	18.03	0.39	0.5	0.38	0.55	0.39	0.5	0.38	0.55	1.66	1.92	1.37	1.37	1.72	2.16	2.2	1.71	0.68	0.92	1.67	0.98	1.15	1.12	2.01	0.97	19.7	23.07	21.26	21.34	19.98	9.97	28.5	22.07
4	30.38	31.17	11.97	1.41	37.88	20.55	15.83	18.1	0.42	0.53	0.42	0.58	0.42	0.53	0.42	0.58	1.79	2.07	1.51	1.41	1.93	2.3	2.46	1.68	0.68	0.97	1.67	0.99	1.08	1.28	2.26	0.95	20.14	23.1	21.09	21.23	19.26	9.73	27.28	21.14
4.25	32.76	30.51	11.95	1.48	37.64	19.7	15.09	18.11	0.48	0.55	0.43	0.56	0.48	0.55	0.43	0.56	1.82	2.25	1.49	1.48	2.06	2.5	2.57	1.72	0.66	0.99	1.78	0.99	1.04	1.19	2.56	0.92	19.68	23.53	21.43	21.15	18.82	9.62	27.57	21.52
4.5	36.03	30.69	11.73	1.58	38.08	18.97	14.55	17.92	0.48	0.59	0.47	0.59	0.48	0.59	0.47	0.59	1.97	2.3	1.66	1.58	2.09	2.67	2.55	1.98	0.68	0.99	1.8	0.99	0.94	1.19	3.12	0.9	18.8	23.4	21.36	21.09	18.16	9.63	27.29	21.05
4.75	36.7	30.44	11.33	1.69	37.28	18.07	14.15	17.51	0.49	0.57	0.53	0.62	0.49	0.57	0.53	0.62	1.94	2.54	1.7	1.69	2.29	2.83	2.86	2.02	0.68	0.97	1.83	0.97	0.85	1.3	3.88	0.88	17.7	24.1	20.83	20.49	18.08	9.43	27.26	20.53
5	38.73	30.16	10.58	1.95	36.31	17.49	14.06	17.36	0.46	0.56	0.58	0.6	0.46	0.56	0.58	0.6	1.99	2.74	1.86	1.95	2.39	3.08	2.87	2.24	0.7	0.99	1.83	0.98	0.78	1.32	4.58	0.85	16.07	24.13	20.55	20.09	17.51	9.68	26.7	20.14
5.25	40.44	29.36	9.89	2	36.51	16.78	13.89	17.26	0.47	0.59	0.63	0.6	0.47	0.59	0.63	0.6	2.06	2.88	2.02	2	2.33	3.02	2.98	2.24	0.72	1.03	2.04	0.99	0.69	1.31	5.05	0.79	14.84	24.18	19.9	19.44	17.78	9.75	27.36	20.06
5.5	42.24	29.01	9.32	2.02	35.04	16.24	13.67	16.75	0.46	0.57	0.65	0.59	0.46	0.57	0.65	0.59	2.08	2.83	2.14	2.02	2.54	3.12	3.2	2.35	0.76	1.06	2.18	1.1	0.68	1.29	4.94	0.78	14.21	24.05	19.59	18.78	17.8	9.71	26.54	20.03
5.75	41.81	28.65	8.8	2.15	35.4	15.88	13.66	16.66	0.48	0.55	0.64	0.6	0.48	0.55	0.64	0.6	2.26	3.15	2.26	2.15	2.63	3.34	3.23	2.47	0.84	1.11	2.47	1.18	0.63	1.22	4.57	0.77	13.15	23.53	19.35	18.28	17.95	9.87	26.48	20.86
6	42.45	27.73	8.19	2.24	35.1	15.43	13.57	16.23	0.48	0.57	0.65	0.62	0.48	0.57	0.65	0.62	2.3	3.16	2.36	2.24	2.71	3.25	3.07	2.48	0.97	1.21	2.99	1.32	0.6	1.23	4.19	0.76	12.67	23.49	18.77	18.08	17.77	10.37	26.59	21.1
6.25	42.89	27.56	7.45	2.31	34.83	15.36	13.45	15.96	0.45	0.56	0.65	0.61	0.45	0.56	0.65	0.61	2.43	3.46	2.47	2.31	2.76	3.62	3.23	2.72	1.18	1.37	3.74	1.58	0.59	1.14	3.78	0.82	12.24	23.5	18.45	17.95	17.52	10.68	26.27	22.41
6.5	43.78	27.06	7.06	2.43	33.26	14.79	13.18	16.19	0.47	0.51	0.65	0.61	0.47	0.51	0.65	0.61	2.6	3.35	2.59	2.43	2.95	3.62	3.13	2.83	1.44	1.57	4.54	2.02	0.55	1.08	3.45	0.89	12.57	22.41	17.97	17.62	18.17	10.75	27.18	22.25
6.75	42.2	27.24	6.43	2.44	32.86	14.7	12.67	16.12	0.45	0.49	0.66	0.65	0.45	0.49	0.66	0.65	2.84	3.63	2.68	2.44	3.08	3.55	3.16	2.91	1.79	1.95	5.14	2.58	0.55	1.03	3.15	1.1	12.1	22.47	17.93	17.73	18.98	10.87	26.9	23.32
7	42.78	26.08	5.94	2.51	32.91	14.21	12.23	16.84	0.46	0.53	0.71	0.66	0.46	0.53	0.71	0.66	2.56	3.54	2.73	2.51	3.05	3.46	3.08	2.73	2.26	2.4	5.41	2.95	0.56	1	2.95	1.37	12.19	21.72	18.09	17.49	20.27	10.93	27.35	23.04
7.25	42.2	25.27	5.54	2.63	32.19	13.81	11.72	17.29	0.49	0.52	0.69	0.62	0.49	0.52	0.69	0.62	2.44	3.67	2.85	2.63	3.32	3.36	3.05	2.89	2.59	2.9	5.53	3.14	0.58	0.98	2.77	1.75	11.96	21.9	17.89	16.71	21.49	10.56	28.04	22.16
7.5	41.14	24.53	5.26	2.74	31.48	13.56	11.23	17.99	0.48	0.58	0.8	0.68	0.48	0.58	0.8	0.68	2.41	3.65	3.03	2.74	3.18	3.34	2.92	2.99	2.83	3.27	5.48	3.08	0.64	0.89	2.67	2.02	11.84	21.98	18.24	17.05	22.93	10.14	28.46	21.72
7.75	41.12	23.84	4.91	2.76	31.39	12.99	10.76	18.62	0.46	0.49	0.76	0.66	0.46	0.49	0.76	0.66	2.23	3.74	2.98	2.76	2.85	3.39	2.98	3.07	2.96	3.5	5.02	2.87	0.74	0.84	2.57	2.19	12.04	21.87	18.02	17.47	24.8	9.41	29.84	20.44
8	40.89	22.9	4.7	2.93	30.65	12.71	10.39	19.92	0.45	0.53	0.79	0.66	0.45	0.53	0.79	0.66	2.2	3.73	3.36	2.93	2.8	3.33	2.93	2.93	2.93	3.39	4.64	2.53	0.86	0.86	2.51	2.19	12.01	21.69	18.19	17.31	26.65	8.74	29.6	18.89
8.25	41.13	22.56	4.56	2.87	30.06	12.14	10.04	20.16	0.48	0.57	0.83	0.65	0.48	0.57	0.83	0.65	2.24	3.82	3.32	2.87	2.77	3.17	2.96	3.08	2.83	3.29	4.26	2.21	1.08	0.86	2.4	2.1	12.04	21.67	18.53	16.77	29.13	8	30.43	17.75
8.5	41.18	22.57	4.3	3.08	28.9	12.01	9.69	21.43	0.51	0.56	0.85	0.62	0.51	0.56	0.85	0.62	2.48	3.78	3.44	3.08	2.65	3.58	3.04	2.84	2.8	3.12	3.9	1.94	1.33	0.84	2.43	2.04	11.78	22.01	17.9	16.69	31.31	7.43	29.68	17
8.75	40.51	21.12	4.37	3.02	28.9	11.56	9.57	22.53	0.49	0.55	0.86	0.66	0.49	0.55	0.86	0.66	2.3	3.65	3.42	3.02	2.61	3.26	3.08	2.98	2.73	2.79	3.54	1.74	1.46	0.85	2.41	1.86	12.12	22.1	18.36	16.64	33.19	6.98	30.21	15.74
9	40.41	20.45	4.13	3.06	27.88	11.22	9.38	23.05	0.47	0.51	0.86	0.63	0.47	0.51	0.86	0.63	2.16	3.73	3.38	3.06	2.56	3.36	2.89	3	2.72	2.49	3.27	1.61	1.59	0.88	2.37	1.76	11.67	21.52	18.44	16.79	35.83	6.55	29.39	15
9.25	40.35	20.42	4.14	3.2	27.02	10.97	9.28	24.03	0.5	0.52	0.87	0.63	0.5	0.52	0.87	0.63	2.31	4.15	3.61	3.2	2.64	3.22	2.83	2.88	2.69	2.31	3.05	1.46	1.66	0.94	2.47	1.66	12.08	21.64	18.07	16.86	36.65	6.28	28.6	14.25
9.5	41.53	19.65	4.04	3.17	25.6	10.79	9.03	24.49	0.54	0.55	0.88	0.66	0.54	0.55	0.88	0.66	2.12	3.74	3.71	3.17	2.72	3.32	2.89	3.06	2.76	2.12	2.8	1.37	1.66	1.02	2.39	1.49	12.04	21.24	18.47	16.77	38.78	5.94	28.36	14.02
9.75	40.54	19.05	3.97	2.96	26	10.21	8.72	25.35	0.51	0.58	0.85	0.71	0.51	0.58	0.85	0.71	2.25	3.73	3.79	2.96	2.82	3.13	3.07	3.15	2.81	1.98	2.69	1.33	1.74	1.2	2.42	1.43	11.8	21.15	18.49	16.57	38.58	5.73	27.71	13.47
10	39.11	18.6	3.89	3.26	25.59	10.22	8.61	25.04	0.48	0.56	0.9	0.63	0.48	0.56	0.9	0.63	2.46	3.69	3.7	3.26	2.67	3.24	3.03	3.1	2.71	1.84	2.58	1.31	1.74	1.42	2.48	1.34	11.85	21.96	18.38	16.86	40.02	5.46	27.22	13.66
10.25	38.88	18.44	3.82	2.99	25.82	10.14	8.78	25.41	0.55	0.49	0.87	0.7	0.55	0.49	0.87	0.7	2.3	3.68	3.7	2.99	2.52	3.12	3.22	2.99	2.83	1.81	2.43	1.33	1.77	1.6	2.48	1.27	11.88	21.27	18.14	16.49	40	5.33	27.09	13.08
10.5	38.76	17.13	3.87	3.16	25.94	10.37	8.84	25.24	0.52	0.58	0.95	0.67	0.52	0.58	0.95	0.67	2.16	3.99	3.65	3.16	2.64	2.99	2.87	3.04	2.84	1.68	2.37	1.31	1.77	1.72	2.48	1.24	12	21.5	18.55	16.82	40.98	4.92	25.92	12.76
10.75	36.87	16.9	3.8	3.04	26.46	10.43	8.59	25.01	0.55	0.58	0.91	0.72	0.55	0.58	0.91	0.72	2.35	3.82	3.58	3.04	2.32	2.99	3.24	3.16	2.96	1.72	2.21	1.3	1.82	1.81	2.47	1.17	11.67	21.12	18.74	16.3	41.71	4.82	25.38	12.79
11	35.17	16.64	3.85	3.03	27.14	10.68	8.74	25.66	0.5	0.55	0.94	0.67	0.5	0.55	0.94	0.67	2.16	4.09	3.76	3.03	2.39	2.92	2.82	3.22	3.06	1.65	2.15	1.31	1.85	1.82	2.47	1.19	12.02	21.5	18.4	16.16	41.45	4.58	25.27	12.31
11.25	35.5	16.43	3.74	2.86	26.81	11	9.3	25.43	0.49	0.56	0.97	0.69	0.49	0.56	0.97	0.69	2.43	4.06	3.63	2.86	2.64	2.88	2.86	2.79	3.03	1.65	2.15	1.36	1.81	1.8	2.53	1.19	12.31	21.58	18.41	16.54	41.11	4.46	24.56	12.02
11.5	32.85	15.86	3.87	3	27.2	11.17	9.26	24.84	0.49	0.58	0.94	0.72	0.49	0.58	0.94	0.72	2.22	3.58	3.48	3	2.22	3.02	2.81	3.08	3.01	1.61	2.12	1.35	1.86	1.83	2.5	1.16	12.86	21.66	18.47	16.22	42.17	4.45	24.53	11.85
11.75	32.71	15.37	3.84	3.14	28.19	11.3	9.35	23.6	0.54	0.6	0.96	0.72	0.54	0.6	0.96	0.72	2.03	3.63	3.79	3.14	2.16	2.8	2.41	2.99	3.27	1.62	2.05	1.38	1.95	1.72	2.49	1.16	12.99	21.08	18.65	15.85	42.65	4.33	24.99	11.6
12	31.93	15.15	3.84	3.27	26.53	11.52	9.51	22.13	0.56	0.51	0.91	0.72	0.56	0.51	0.91	0.72	2.26	3.66	3.87	3.27	2.23	2.82	2.94	2.97	3.2	1.66	2.08	1.43	1.9	1.6	2.47	1.14	13.64	20.98	18.41	16.25	42.23	3.97	24.67	11.23
12.25	30.28	14.97	3.88	2.91	29.44	12.2	9.7	22.38	0.54	0.55	1	0.8	0.54	0.55	1	0.8	2.05	3.47	3.39	2.91	2.24	2.98	2.65	2.9	3.41	1.6	2.09	1.49	1.97	1.49	2.45	1.16	13.55	20.9	19.17	16.23	41.2	3.86	23.9	11.22
12.5	33.66	14.51	4.07	2.88	28.28	11.87	9.62	20.39	0.56	0.54	1.02	0.73	0.56	0.54	1.02	0.73	1.83	3.88	3.56	2.88	2.31	2.73	2.71	2.82	3.5	1.66	2.02	1.48	1.95	1.44	2.43	1.16	13.95	20.82	17.92	15.63	40.21	3.84	23.81	10.6
12.75	29.97	15.28	4.22	3	29.55	12.18	9.76	19.51	0.54	0.56	1	0.72	0.54	0.56	1	0.72	1.97	3.4	3.51	3	2.1	2.84	2.86	2.51	3.38	1.65	2.04	1.45	1.97	1.37	2.41	1.16	14.02	20.81	18.96	16.1	39.53	3.82	23.13	10.55
13	29.2	14.6	4.35	2.8	28.68	12.09	9.69	19.13	0.5	0.52	0.91	0.74	0.5	0.52	0.91	0.74	2.07	3.44	3.35	2.8	2.25	2.75	2.78	2.81	3.47	1.7	2.03	1.43	1.98	1.33	2.44	1.16	14	21	18.56	15.7	39.77	3.65	22.83	10.43
13.25	28.58	14.18	4.4	3.09	27.02	12.15	10.06	18.09	0.57	0.63	0.95	0.69	0.57	0.63	0.95	0.69	2.1	3.77	3.68	3.09	2.31	2.68	2.65	2.74	3.4	1.71	2.12	1.48	1.95	1.29	2.33	1.17	13.72	20.63	18.32	15.74	39.67	3.79	22.15	10.07
13.5	29.91	14.06	4.5	2.97	27.97	11.84	9.75	17.67	0.54	0.59	0.94	0.78	0.54	0.59	0.94	0.78	2.22	3.5	3.57	2.97	2.15	2.58	2.73	2.42	3.33	1.72	2	1.45	2.09	1.24	2.34	1.17	13.61	20.81	19.15	15.64	39.02	3.59	22.63	9.92
13.75	28.65	14.06	4.4	2.9	28.7	12.03	9.72	17.58	0.53	0.54	0.95	0.73	0.53	0.54	0.95	0.73	1.89	3.41	3.7	2.9	2.05	2.65	2.48	2.47	3.04	1.72	2.03	1.44	2.03	1.2	2.35	1.19	13.78	21.99	18.85	15.46	41.49	3.76	22.46	9.67
14	29.68	13.49	4.36	2.64	27.36	11.71	9.64	16.19	0.61	0.58	1.01	0.74	0.61	0.58	1.01	0.74	2.07	3.26	3.54	2.64	2.07	2.84	2.6	2.62	3.21	1.81	1.97	1.44	2.12	1.18	2.37	1.13	13.77	21.22	18.67	16.02	41.36	3.73	21.12	9.32
14.25	27.23	13.3	4.34	2.82	27.46	12.04	9.5	16.75	0.49	0.58	1.01	0.75	0.49	0.58	1.01	0.75	2.1	3.61	3.67	2.82	2.41	2.4	2.45	2.33	3.07	1.79	2.05	1.37	2.13	1.21	2.41	1.18	13.66	20.8	18.22	15.59	41.89	3.67	21.98	9.66
14.5	27.96	12.92	4.54	2.57	27.63	12.32	10.24	16.18	0.56	0.54	0.93	0.74	0.56	0.54	0.93	0.74	2.1	3.3	3.16	2.57	2.19	2.33	2.43	2.52	3.29	1.74	2	1.43	2.3	1.14	2.25	1.17	13.98	22.13	18.52	16.2	43.38	3.66	21.88	9.65
14.75	26	13.69	4.21	2.5	26.46	11.84	10.5	16.04	0.55	0.57	1.13	0.84	0.55	0.57	1.13	0.84	1.93	3.38	3.13	2.5	2	3.06	2.28	2.4	3	1.76	1.97	1.5	2.24	1.18	2.34	1.15	14	20.97	19.19	16.05	42.59	3.66	21.17	9.46
15	26.1	13.57	4.32	2.5	28.17	12.03	10.01	15.61	0.56	0.53	1	0.82	0.56	0.53	1	0.82	2.04	3.25	3.11	2.5	2.08	2.29	2.27	2.54	2.98	1.69	2.01	1.45	2.24	1.13	2.25	1.18	14.06	21.4	19.08	16.43	40.75	3.85	21.28	9.62
15.25	25.37	12.89	4.35	2.59	27.56	12.42	10.33	15.39	0.51	0.6	1.05	0.82	0.51	0.6	1.05	0.82	1.94	3.65	3.31	2.59	2.46	2.5	2.26	2.16	2.98	1.68	2	1.37	2.33	1.13	2.23	1.24	13.76	21.82	18.81	15.74	41.6	3.66	21.05	9.06
15.5	25.09	12.85	4.35	2.59	28.12	11.93	10.15	15.45	0.57	0.57	0.91	0.74	0.57	0.57	0.91	0.74	2.18	3.42	2.73	2.59	2.18	2.58	2.55	2.23	2.91	1.73	1.97	1.37	2.3	1.12	2.31	1.19	13.94	20.18	18.32	16.45	41.75	3.54	22.49	9.44
15.75	25.21	12.56	4.34	2.38	25.63	11.92	9.7	14.8	0.8	0.66	0.98	0.7	0.8	0.66	0.98	0.7	1.77	3.22	3.01	2.38	2.25	2.12	2.37	2.36	2.8	1.65	1.91	1.41	2.24	1.13	2.22	1.21	13.04	20.25	19.12	15.93	42.84	3.69	21.48	9.55
16	24.74	12.85	4.32	2.47	25.23	11.72	9.55	14.95	0.57	0.59	1	0.74	0.57	0.59	1	0.74	1.52	2.99	2.67	2.47	2.11	2.76	2.28	2.05	2.9	1.57	1.97	1.38	2.24	1.16	2.31	1.19	13.36	21.49	18.71	16.1	39.93	3.82	21.63	9.25
16.25	24.55	12.54	4.29	2.91	24.93	11.48	10.14	15.06	0.5	0.54	1.01	0.78	0.5	0.54	1.01	0.78	1.93	3.24	2.99	2.91	1.91	2.15	2.49	2.37	2.66	1.64	1.79	1.32	2.39	1.12	2.29	1.22	12.76	20.13	18.53	16.63	40.98	3.93	22.05	9.96
16.5	24.28	12.78	4.51	2.02	25.26	11.32	10.01	14.92	0.52	0.61	1.04	0.66	0.52	0.61	1.04	0.66	1.92	2.79	3.03	2.02	2.08	2.81	2.5	2.13	2.48	1.63	1.84	1.34	2.35	1.21	2.27	1.19	12.89	21.02	18.73	15.66	41.5	3.85	22.32	9.28
16.75	24.47	11.8	4.13	2.23	24.54	11.46	9.8	14.51	0.53	0.52	0.98	0.75	0.53	0.52	0.98	0.75	1.55	3.09	3.25	2.23	2.06	2.71	2.72	2.25	2.25	1.54	1.82	1.31	2.38	1.18	2.24	1.17	12.8	21.14	19.25	16.31	41.58	3.71	21.82	9.37
17	24.34	12.19	4.09	2.39	24.85	11.33	9.78	14.06	0.59	0.62	1.11	0.93	0.59	0.62	1.11	0.93	1.49	2.86	3.02	2.39	2.05	2.63	2.11	2.18	2.35	1.56	1.81	1.25	2.28	1.21	2.06	1.2	12.58	21.62	18.72	16.14	42.69	3.72	22.03	9.56
17.25	23.88	11.4	4.2	2.53	23.98	11.3	9.33	13.89	0.64	0.54	1.06	0.8	0.64	0.54	1.06	0.8	1.99	2.93	2.98	2.53	1.9	2.06	2.22	2.09	2.26	1.51	1.72	1.36	2.37	1.16	2.03	1.27	12.6	22.52	18.93	16.61	42.55	3.7	22.7	9.57
17.5	25.14	11.72	3.99	2.34	23.69	11.23	9.54	14.79	0.54	0.59	0.94	0.84	0.54	0.59	0.94	0.84	1.75	2.58	2.67	2.34	2.17	2.01	1.9	2.19	2.28	1.53	1.7	1.28	2.39	1.18	1.81	1.24	12.14	21.57	19.1	16.37	43.88	3.91	21.62	10.09
17.75	22.6	12.35	4.09	2.42	23.93	10.99	9.28	14.1	0.56	0.48	1.02	0.67	0.56	0.48	1.02	0.67	1.74	3.08	2.69	2.42	1.98	2.45	2.4	2.37	2.15	1.49	1.63	1.35	2.38	1.17	1.83	1.2	12.5	21.43	19.23	16.66	41	3.83	22.2	10.28
18	23.66	12	3.94	2.17	24.42	11.38	9.43	14.23	0.61	0.6	1.2	0.77	0.61	0.6	1.2	0.77	1.56	3.02	2.58	2.17	1.95	2	2.32	2.12	2.01	1.55	1.68	1.32	2.39	1.16	1.81	1.24	11.11	21.4	18.66	16.23	42.05	3.85	21.78	9.98

## Sheet: Fig. 3c
strain:	wild-type (GT1934)						Δsensor (ΔBT3334; GT2618)						Δlyases (ΔBT3324 ΔBT3350 ΩBT4410; GT3117)
Time (hours) ↓ / rep:	1	2	3	4	5	6	1	2	3	4	5	6	1	2	3	4	5	6
0	1.29	0.78	1.04	0.92	1.2	1.01	0.87	0.88	0.91	0.94	1.02	0.9	0.84	1	0.75	0.85	0.9	1.26
0.25	3.92	1.52	1.75	1.75	14.16	0.58	0.92	0.91	1.14	0.92	0.66	0.96	1.48	0.95	0.83	10.69	9.21	3.32
0.5	12.26	2.32	1.85	1.92	15.78	0.66	0.94	0.87	0.97	0.81	0.93	0.88	15.57	0.54	1.44	19.8	18.34	4.78
0.75	12.61	4.14	1.64	1.51	14.69	0.66	0.9	0.87	1.04	1.25	0.87	0.75	17.36	0.5	1.52	22.38	18.63	6.41
1	12.48	4.96	1.71	1.62	13.66	0.84	0.96	0.89	1.09	0.92	0.8	0.8	20.16	0.58	1.31	24.09	17.71	8.35
1.25	10.97	5.87	2.51	2.44	12.34	1.07	0.93	0.9	0.99	1.01	0.58	0.66	22.3	0.67	2.07	25.2	19.05	8.91
1.5	11.04	6.03	3.17	3.06	11.29	1.68	0.92	0.84	0.96	0.87	0.64	0.55	22.24	1.15	2.89	25.05	18.58	10.79
1.75	11.16	6.61	4.37	3.26	11.61	2.49	0.94	0.95	0.95	1.13	0.62	0.58	24.17	1.74	3.43	25.18	18.22	11.39
2	10.53	6.84	4.89	4.29	10.54	3.1	0.99	0.95	0.95	0.97	0.83	0.61	28.12	2.67	5.61	25.03	17.48	12.64
2.25	10.38	6.86	5.27	5.08	10.57	4.08	0.96	0.9	0.98	1.1	0.93	0.77	26.87	3.46	6.83	25.86	17.72	12.72
2.5	10.19	7.18	5.89	5.43	10.14	4.55	1.08	0.94	0.9	0.98	0.77	0.78	26.7	5.21	7.86	29.21	18.13	12.78
2.75	10.23	6.98	6.28	6.48	9.96	5.07	1.02	0.91	0.96	1.16	0.85	0.73	27.4	5.67	9.76	27.51	17.74	13.13
3	10.31	7.04	6.24	6.45	9.71	5.49	1.08	1.01	0.85	1.03	0.86	0.79	26.89	6.55	11.5	27.55	17.93	14.55
3.25	9.93	7.15	6.57	6.55	9.48	5.78	1.16	0.86	0.86	1.05	0.79	0.81	28.6	7.28	11.37	27.39	18.51	13.33
3.5	9.85	7.15	6.47	7.27	9.31	5.94	1.13	0.97	0.85	1.22	0.94	0.87	27.11	8.28	12.71	26.43	19.72	14.54
3.75	9.58	7.19	6.55	6.88	9.61	6.19	0.99	0.94	0.94	1.01	0.9	0.69	25.91	8.59	13.05	26.81	21.8	13.76
4	10.43	7.2	6.58	7.11	9.98	6.44	1.14	1.01	0.91	0.92	0.91	0.89	27.28	9.38	12.86	27.89	23.94	13.45
4.25	10.52	7.64	6.39	7.24	10.82	6.77	1.33	1	1.07	0.78	0.9	0.69	28.53	9.91	12.75	27.17	29.83	12.91
4.5	10.96	7.86	6.72	8.05	10.95	7.11	1.31	1.13	1.07	1	0.97	0.91	28.55	9.26	13.36	28.99	32.73	13.06
4.75	12.21	8.18	6.82	8.56	11.26	7.35	1.49	1.34	1.02	0.83	0.76	0.88	30.42	9.56	14.71	30.77	31.91	12.51
5	13.65	8.52	6.83	8.34	11.68	7.6	1.38	1.37	1.07	0.83	1.04	0.85	32.78	9.29	13.02	32	35.17	13.31
5.25	16.15	8.78	6.81	9.26	12.85	7.74	1.48	1.47	1.27	0.94	0.93	0.89	36.59	9.81	13.12	31.96	34.71	13.34
5.5	19.29	8.96	6.94	9.91	13.28	7.79	1.67	1.34	1.25	0.94	0.97	0.93	41.25	8.85	13	34.63	35.37	14.4
5.75	22.46	9.21	7.24	10.07	14.23	8.64	1.89	1.32	1.18	1.04	0.95	0.81	45.78	8.99	12.59	38.06	33.54	15.79
6	27.23	9.26	7.39	10.53	15.09	8.77	2.07	1.62	1.35	0.85	1.06	0.83	53.49	9.11	13.49	40.08	31.84	15.72
6.25	29.4	9.52	7.94	11.88	16.49	8.55	1.79	1.37	1.14	0.96	0.93	0.88	52.96	8.51	13.64	44.83	32.01	16.21
6.5	33.68	10.87	8	11.99	18.99	8.85	2.11	1.35	1.46	1.1	0.93	0.75	60.02	9.41	13.31	54.43	26.93	16.61
6.75	34.88	12.66	8.15	12.21	22.5	8.99	1.86	1.36	1.25	0.93	1.07	0.87	56.57	9.79	13.23	59.34	26.99	16.57
7	34.75	14.85	8.14	11.93	23.41	10.23	1.79	1.37	1.34	1.22	1.09	0.79	58.76	10.45	14.11	60.22	26.2	17.71
7.25	35	17.58	8.09	12.82	24.83	9.6	1.85	1.2	1.16	1.04	1.09	0.82	58.43	11.11	14.37	60.77	24.43	17.03
7.5	35.13	21.49	8.14	13.62	25.28	10.81	1.73	1.33	1.02	0.9	1.08	0.82	57.74	11.89	14.85	60.59	23.55	18.02
7.75	34.22	25.42	8.23	14	27	10.3	1.74	1.11	1.19	1	1.16	0.85	54.81	13.3	13.71	66.68	23.25	18.74
8	34.36	28.21	8.18	13.05	26.03	10.67	1.52	1.09	0.93	1.27	1.07	0.76	58	13.73	13.96	64.12	23.42	19.58
8.25	33.14	29.03	8.68	14.19	26.64	11.41	1.67	1.12	1.14	1.05	1.17	0.72	54.41	14.45	15.38	67.11	24.06	20.52
8.5	33.88	30.68	8.56	13.78	26.1	11.19	1.48	1.16	0.94	1.15	0.89	0.86	55.53	14.68	13.76	66.66	23.31	23.6
8.75	32.14	31.36	9.74	13.69	25.76	10.95	1.38	1.02	1.01	1.06	1.13	0.67	49.33	16.29	15.1	62.46	24.39	25.1
9	31.84	31.39	10.78	14.4	27.33	10.93	1.54	1.11	0.86	1.14	1.12	1.03	47.32	16.39	14.73	67.16	25.92	26.23
9.25	32.99	30.6	11.98	14.62	26.39	10.68	1.55	1.09	0.94	1.01	1.18	1.01	49.72	17.11	14.87	60.1	25.25	31.36
9.5	31.15	30.11	14.11	15.96	26.9	10.32	1.68	0.98	1.08	1.08	1.19	0.75	51.92	16.6	14.32	59.6	25.3	34.12
9.75	33.11	29.06	16.8	15.04	23.92	10.57	1.39	1.34	0.99	1.29	1.19	0.75	46.12	17.34	16.13	64.48	23.37	38.77
10	31.05	29.5	18.07	14.45	24.49	10.47	1.39	1.06	1.05	1.1	1.11	0.94	50.26	17.89	16.09	58.51	25.13	38.66
10.25	31.14	30.85	20.19	18.07	27.68	10.36	1.58	1	0.88	1.1	1.29	0.68	43.31	19.95	15.8	59.09	23.77	38.91
10.5	32.81	29.88	21.06	17.2	25.75	11.22	1.39	1.03	0.92	1.31	1	0.98	52.43	20.17	16.26	60.09	23.75	39.79
10.75	32.59	29.47	22.76	18.35	25.5	11.07	1.63	1.5	1.05	1.31	1.23	0.82	52.19	22.63	14.49	57.04	22.02	42.84
11	34.94	28.64	24.19	22.35	25.65	11.44	1.41	1.25	1.1	1.11	1.03	1.08	49.66	23.45	15.75	57.46	23.68	41.77
11.25	31.75	29.34	22.29	20.7	26.08	11.4	1.74	1.31	0.88	1.22	0.99	0.67	48.57	26.5	14.67	60.03	21.39	40.1
11.5	33.65	29.51	24.42	22.83	26.84	13.91	1.63	1.22	0.98	1.11	1.01	0.8	49.27	29.86	13.01	61.46	24.77	41.64
11.75	37.47	29.09	22.95	26.73	23.89	11.53	2.28	1.25	0.99	1.14	1.01	0.9	52.92	31.88	12.18	60.74	20.44	40.23
12	32.95	30.1	22.75	30.72	24	11.81	1.65	1.09	1.1	1.17	0.81	0.94	49.83	33.57	12.2	50.68	21.65	40.98
12.25	36.26	26.92	24.35	31.86	28.01	13.73	2.33	1.16	1.34	1.03	1.17	0.74	51.91	37.01	12.23	50.1	23.09	46.91
12.5	37.58	28.54	23.83	38.78	23.92	15.74	1.92	1.28	1.01	1.18	1.05	0.74	50.03	38.76	12.65	53.25	22.3	38.73
12.75	33.7	26.38	21.93	40.71	22.28	15.63	2.38	1.54	1.41	1.37	1.29	0.99	51.69	39.3	13.5	53.12	21.99	38.82
13	40.39	29.38	22.65	46.24	23.16	16.18	2.09	1.5	1.16	1.27	1.38	0.82	47.68	42.17	13.76	50.86	22.3	40.32
13.25	35.94	27.21	23.74	45.19	22.63	16.53	1.79	1.44	0.84	0.81	1.27	0.94	46.24	39.66	15.46	51.42	23.64	40.86
13.5	38.68	26.94	24.12	53.42	24.27	18.62	2.04	1.57	1.01	1.26	1.69	0.92	54.82	39.3	17.24	52.82	22.94	41.05
13.75	40.18	27.58	23.57	49.38	21.32	20	1.75	1.55	1.2	1.27	1.37	0.87	46.93	38.93	18.22	53.77	25.89	42.98
14	37.98	27.12	22.42	53.68	19.71	21.45	2.06	1.44	0.96	1.09	1.28	1	54.34	38.92	19.18	47.93	23.36	44.76
14.25	46.02	26.12	23.47	55.7	19.08	23.4	2.44	1.38	1.3	1.13	1.53	0.97	58.79	37.22	19.71	43.54	23.02	39.07
14.5	40.32	25.77	24.3	63.77	18.2	21.9	1.99	1.32	1.15	1.52	1.48	1.07	52.12	36.88	22.41	48.98	22.34	38.26
14.75	37.89	25.17	22.57	66.47	16.77	20.71	1.29	1.25	1.12	1.17	1.34	0.91	53.32	37.79	22.69	50.42	24.83	39.66
15	36.77	29.46	24.56	69.68	20.57	25.09	2.61	1.7	1.39	1.37	1.24	0.52	55.33	32.92	22.32	43.38	23.63	36.64
15.25	38.91	25.11	24.11	74.5	20.38	27.27	2.53	1.18	1.28	1.67	1.89	1.06	57.87	32.6	24.48	49.94	22.71	35.52
15.5	41.6	23.8	23.41	68.37	17.7	23.63	1.94	1.34	1.58	1.13	1.81	0.62	53.14	31.19	22.43	50.57	24.07	36.16
15.75	48.54	25	25.24	76.37	18.74	27.87	2.42	1.28	0.84	1.53	1.4	0.73	78.99	29.8	26.3	45.09	20.84	36.3
16	39.53	25.09	24.26	69.14	17.31	26.4	2.35	1.21	0.95	0.96	1.46	0.84	54.61	32.59	25.88	56.29	23.57	30.49
16.25	43.01	24.11	23.86	70.05	18.37	26.78	2.34	2.82	1.17	1.53	1.36	1.48	52.88	33.8	23.94	51.68	20.19	34.86
16.5	41.32	24.29	21.16	71.91	17.86	29.54	2.32	1.18	1.04	1.59	1.44	0.8	46.53	30.84	26.45	48.86	26.03	32.9
16.75	47.96	22.48	21.68	70.47	21.94	24.21	2.07	1.16	1.06	1.21	1.72	0.95	52.38	29.32	25.34	57.1	26.03	30.42
17	51.54	21.52	20.63	66.24	19.14	24.72	2.52	1.56	1.13	1.75	1.51	1.36	68.66	32.26	25.73	50.49	25.04	33.56
17.25	49.75	24.05	24.96	69.85	19.97	30.7	2.07	2.89	1.29	1.82	1.96	1.02	54.49	32.75	25.45	54.18	25.41	32.17
17.5	39.08	22.07	22.36	79.86	18.16	22.91	2.48	1.36	1.62	0.99	1.08	1	51.78	32.77	22.2	47.01	26.95	30.25
17.75	43.32	29.17	25.26	89.43	17	27.13	1.5	1.63	0.99	1.89	1.68	0.62	71.35	31.7	21.61	49.95	25.6	32.81
18	43.24	25.35	21.71	68.33	16.72	21.53	3.11	2.58	0.94	1.4	2.43	0.87	58.22	33.61	28.15	48.61	24.75	28.06

[truncated: 84 more sheets: Fig. 3d, Fig. 4a, Fig. 4b, Fig. 4c, Fig. 4d, Fig. 4e, Fig. 4f, Fig. 5a, Fig. 5b, Fig. 5c, Fig. 5d, Fig. 6a, Fig. 6b, Fig. 6c, Fig. 6d, Fig. 6e, Fig. 6f, Fig. 7a, Fig. 7b, Fig. 7c …]
